# Supplementary material for: Identification of the microglia-associated signature in experimental autoimmune encephalomyelitis
Source: Front Immunol. 2025 Jun 5;16:1581878. doi: 10.3389/fimmu.2025.1581878 (PMC12176564; doi:10.3389/fimmu.2025.1581878)
Supplement: Supplementary Table 1 — FPKM values of the mRNAs in each sample for self-generated RNA-seq dataset (EAE mice brain-GSE253318). [file Table1.xlsx]

## Sheet: Sheet1
Table S1. FPKM values of mRNAs in each sample
Sample	Min	Q1	Median	Mean	Q3	Max	SD	Sum
case1	0	0.09	2.98	10.78	11.52	1176.02	29.94	235752
case2	0	0.1	3.07	10.63	11.65	1122.91	28.48	232577
case3	0	0.1	3	10.7	11.53	1183.7	29.37	234042
case4	0	0.08	3	11.1	11.49	1315.9	32.59	242751
case5	0	0.11	2.9	11.2	11.46	1595.05	35.92	244992
case6	0	0.11	2.99	10.58	11.42	1155.91	28.57	231557
case7	0	0.11	2.92	10.74	11.37	1196.97	29.72	234978
case8	0	0.11	2.98	10.58	11.32	1187.78	29.25	231553
con1	0	0.08	2.88	10.85	11.32	1189.5	31.57	237360
con2	0	0.07	2.66	11.23	10.89	1381.19	35.46	245654
con3	0	0.07	2.71	11.01	11	1412.92	34.11	240974
con4	0	0.07	2.82	10.78	11.17	1190.73	31.38	235754
con5	0	0.09	2.8	10.96	11.29	1232.43	31.94	239731
con6	0	0.09	2.78	10.97	11.31	1180.29	32.55	239946
con7	0	0.09	2.77	10.97	11.17	1227.44	32.33	239978
con8	0	0.09	2.85	10.81	11.21	1160.01	31.42	236573
