# Supplementary material for: Identification of the microglia-associated signature in experimental autoimmune encephalomyelitis
Source: Front Immunol. 2025 Jun 5;16:1581878. doi: 10.3389/fimmu.2025.1581878 (PMC12176564; doi:10.3389/fimmu.2025.1581878)
Supplement: Supplementary Table 2 — FPKM values of the lncRNAs in each sample for self-generated RNA-seq dataset (EAE mice brain-GSE253318). [file Table2.xlsx]

## Sheet: Sheet1
Table S2. FPKM values of lncRNAs in each sample
Sample	Min	Q1	Median	Mean	Q3	Max	SD	Sum
case1	0	0	0	8.93	0.62	59772	343.41	341845
case2	0	0	0	8.4	0.55	51133	300.41	321563
case3	0	0	0	9.12	0.64	62151	355.41	349039
case4	0	0	0	10.34	0.68	72982	420.2	395724
case5	0	0	0	12.08	0.77	111181	617.8	462283
case6	0	0	0	9.67	0.8	54133	325.48	370113
case7	0	0	0	9.82	0.77	59936	353.1	375918
case8	0	0	0	9.71	0.8	62309	360.04	371859
con1	0	0	0	8.77	0.54	60780	351.44	335722
con2	0	0	0	10.34	0.6	96535	530.54	396034
con3	0	0	0	10.01	0.6	92648	505.39	383320
con4	0	0	0	10.06	0.67	69024	396.42	385165
con5	0	0	0	10.57	0.78	92739	510.42	404492
con6	0	0	0	10.9	0.77	81207	458.99	417331
con7	0	0	0	11.02	0.84	106572	576.03	421826
con8	0	0	0	10.31	0.83	83111	459.35	394546
