# Supplementary material for: Identification of the microglia-associated signature in experimental autoimmune encephalomyelitis
Source: Front Immunol. 2025 Jun 5;16:1581878. doi: 10.3389/fimmu.2025.1581878 (PMC12176564; doi:10.3389/fimmu.2025.1581878)
Supplement: Supplementary Table 3 — RPB (junction reads per billion mapped reads) of the circRNAs in each sample for self-generated RNA-seq dataset (EAE mice brain-GSE253318). [file Table3.xlsx]

## Sheet: Sheet1
Table S3. RPB (junction reads per billion mapped reads) of circRNAs in each sample
Sample	Min	Q1	Median	Mean	Q3	Max	SD	Sum
case1	0	0	0	15.13	0	11574.3	112.89	213391
case2	0	0	0	14.19	0	10268.6	101.21	200171
case3	0	0	0	13.26	0	10421.3	101.96	186943
case4	0	0	0	22.46	23.13	14181.1	144.28	316739
case5	0	0	0	36.99	32.57	19259.2	204.08	521693
case6	0	0	0	15.43	0	11845.6	115.05	217603
case7	0	0	0	17.97	0	12692.8	126.29	253462
case8	0	0	0	15.71	0	12802	122.23	221555
con1	0	0	0	19.5	0	13627	135.93	274939
con2	0	0	0	23.95	18.44	14911.9	152.8	337763
con3	0	0	0	19.89	0	13091.8	131.79	280520
con4	0	0	0	19.96	20.61	13312.4	134.39	281425
con5	0	0	0	23.49	21.24	16292.8	160.95	331240
con6	0	0	0	22.22	22.65	14011.4	143.78	313405
con7	0	0	0	23.75	20.94	17617.6	170.91	334860
con8	0	0	0	20.14	21.21	15513.2	150.92	284063
