# Supplementary material for: Identification of the microglia-associated signature in experimental autoimmune encephalomyelitis
Source: Front Immunol. 2025 Jun 5;16:1581878. doi: 10.3389/fimmu.2025.1581878 (PMC12176564; doi:10.3389/fimmu.2025.1581878)
Supplement: Supplementary Table 4 — GEO datasets used in this study. [file Table4.xlsx]

## Sheet: Sheet1
Table S4. List of GEO datasets used in this study
Datasets Name	Source	No. Of Sample	Type of tissue or cell	Disease stage
In-house cohort	Deposited to GEO	16	EAE microglia	Day 14 p.i.
GSE150562	GEO	29	EAE spinal cord	Day 8, 13 and 32 p.i.
GSE60847	GEO	12	EAE spinal cord	Day 16 p.i.
GSE241781	GEO	16	Brain of EAE or cuprizone mice	Day 16 p.i. for EAE or
				6 weeks on cuprizone diet
