# Supplementary material for: Identification of the microglia-associated signature in experimental autoimmune encephalomyelitis
Source: Front Immunol. 2025 Jun 5;16:1581878. doi: 10.3389/fimmu.2025.1581878 (PMC12176564; doi:10.3389/fimmu.2025.1581878)
Supplement: Supplementary Table 5 — Exprssion of DEmRNAs (log2|FC| > 1, FDR < 0.05) in self-generated RNA-seq dataset (EAE mice brain-GSE253318). [file Table5.xlsx]

## Sheet: Sheet1
gene_id	BaseMean	lfcSE	stat	FoldChange	log2FoldChange	pValue	FDR	Regulation	Expression_con1	Expression_con2	Expression_con3	Expression_con4	Expression_con5	Expression_con6	Expression_con7	Expression_con8	Expression_case1	Expression_case2	Expression_case3	Expression_case4	Expression_case5	Expression_case6	Expression_case7	Expression_case8	Dbxref	product	GO_id	GO_term	pathway	pathway_description
Arg1	51.6895	0.335253	3.52141	2.26665	1.18056	0.000429262	0.0161051	Up	0.234076	0.799751	1.39393	0.188489	1.05653	0.364453	0.772421	1.16374	1.99391	0.907822	2.25798	1.92908	1.276	1.85411	2.73461	1.14965	GeneID:11846,Genbank:NM_007482.3,MGI:MGI:88070	arginase, liver	GO:0043025,GO:0016813,GO:0002376,GO:0045087,GO:0019547,GO:0004053,GO:0046007,GO:0046872,GO:0005615,GO:0005634,GO:0005737,GO:0030145,GO:0060336,GO:0005741,GO:0070207,GO:0032964,GO:0005829,GO:0070965,GO:0042130,GO:0006525,GO:0000050,GO:2000552,GO:0042832,GO:0010963,GO:0001938,GO:0043005,GO:0016787,GO:0002250	neuronal cell body|hydrolase activity, acting on carbon-nitrogen (but not peptide) bonds, in linear amidines|immune system process|innate immune response|arginine catabolic process to ornithine|arginase activity|negative regulation of activated T cell proliferation|metal ion binding|extracellular space|nucleus|cytoplasm|manganese ion binding|negative regulation of interferon-gamma-mediated signal…	mmu00220,mmu00330,mmu05146	Arginine biosynthesis|Arginine and proline metabolism|Amoebiasis
Cd177	27.7551	0.371086	3.15634	2.2521	1.17127	0.00159765	0.0370993	Up	0.335741	0.386045	0.09372	0.17742	0.267427	0.117618	0.1811	0.177154	0.824978	0.279025	0.207355	0.154238	0.433471	0.637148	0.755314	0.762175	GeneID:68891,Genbank:XM_011250689.1,MGI:MGI:1916141	CD177 antigen	GO:0048306,GO:0005886,GO:0070821,GO:0007155,GO:0072672,GO:0007159,GO:0016020,GO:0016021,GO:0030100,GO:0030667,GO:0098742,GO:0032930,GO:2001044,GO:0034394,GO:0043315,GO:0044853,GO:0002020,GO:0045087,GO:0002376,GO:0045217,GO:0005178	calcium-dependent protein binding|plasma membrane|tertiary granule membrane|cell adhesion|neutrophil extravasation|leukocyte cell-cell adhesion|membrane|integral component of membrane|regulation of endocytosis|secretory granule membrane|cell-cell adhesion via plasma-membrane adhesion molecules|positive regulation of superoxide anion generation|regulation of integrin-mediated signaling pathway|pro…
Cd180	64.6576	0.255421	4.68301	2.29125	1.19614	2.82691e-06	0.000521075	Up	0.429396	0.546903	0.521602	0.972477	0.618276	0.462852	0.817473	0.362513	1.7044	1.43292	1.43381	0.645585	2.67243	1.11194	1.26715	0.984686	GeneID:17079,Genbank:NM_008533.2,MGI:MGI:1194924	CD180 antigen	GO:0005515,GO:0005886,GO:0005887,GO:0006954,GO:0016020,GO:0016021,GO:0031666,GO:0038023,GO:0045087,GO:0071222,GO:0002224,GO:0002322,GO:0002376	protein binding|plasma membrane|integral component of plasma membrane|inflammatory response|membrane|integral component of membrane|positive regulation of lipopolysaccharide-mediated signaling pathway|signaling receptor activity|innate immune response|cellular response to lipopolysaccharide|toll-like receptor signaling pathway|B cell proliferation involved in immune response|immune system process
Cdkn2b	12.0072	0.493125	3.05402	2.84024	1.50601	0.00225799	0.0463537	Up	0.413651	0.239173	0.0527854	0.0249819	0.131794	0.077286	0.252	0.0698441	0.786029	0.275019	0.145984	0.331687	0.830758	0.628001	0.417948	0.283484	GeneID:12579,Genbank:NM_007670.4,MGI:MGI:104737	cyclin-dependent kinase inhibitor 2B (p15, inhibits CDK4)	GO:0048536,GO:0004861,GO:0050680,GO:0005634,GO:0060253,GO:0005737,GO:0007049,GO:0007050,GO:0007093,GO:1902807,GO:0008285,GO:2000134,GO:0019901,GO:0030511,GO:0031668,GO:0000079,GO:0031670,GO:0000086,GO:0042326	spleen development|cyclin-dependent protein serine/threonine kinase inhibitor activity|negative regulation of epithelial cell proliferation|nucleus|negative regulation of glial cell proliferation|cytoplasm|cell cycle|cell cycle arrest|mitotic cell cycle checkpoint|negative regulation of cell cycle G1/S phase transition|negative regulation of cell proliferation|negative regulation of G1/S transiti…	mmu04350,mmu04068,mmu04110,mmu04218,mmu05200,mmu05203,mmu05226,mmu05222,mmu04934,mmu05166	TGF-beta signaling pathway|FoxO signaling pathway|Cell cycle|Cellular senescence|Pathways in cancer|Viral carcinogenesis|Gastric cancer|Small cell lung cancer|Cushing's syndrome|HTLV-I infection
Cela1	30.7466	0.276541	3.93663	2.12673	1.08864	8.26347e-05	0.00526188	Up	0.868319	0.547703	0.332414	0.28318	0.940628	0.584047	0.581885	0.850359	1.50207	1.28162	1.47093	1.56659	1.70403	0.515845	1.28311	1.67812	GeneID:109901,Genbank:NM_033612.2,MGI:MGI:95314	chymotrypsin-like elastase family, member 1	GO:0045766,GO:0005615,GO:0045944,GO:0006508,GO:0046872,GO:0006954,GO:0008233,GO:0008236,GO:0009791,GO:0048771,GO:0016055,GO:0055123,GO:0016787,GO:0060309,GO:0031017,GO:0061113,GO:0035264,GO:0000122,GO:0042127,GO:0004252,GO:0045595,GO:0005576	positive regulation of angiogenesis|extracellular space|positive regulation of transcription by RNA polymerase II|proteolysis|metal ion binding|inflammatory response|peptidase activity|serine-type peptidase activity|post-embryonic development|tissue remodeling|Wnt signaling pathway|digestive system development|hydrolase activity|elastin catabolic process|exocrine pancreas development|pancreas mor…
Ckap2l	14.7549	0.399264	3.10477	2.36136	1.23962	0.00190429	0.0414335	Up	0.0468611	0.0461848	0.201821	0.169807	0.0933153	0.0218887	0.0713704	0.0989049	0.195749	0.280403	0.223263	0.270075	0.181505	0.405985	0.0998744	0.180646	GeneID:70466,Genbank:XM_006500158.3,MGI:MGI:1917716	cytoskeleton associated protein 2-like	GO:0005829,GO:0005856,GO:0008150,GO:0072686,GO:0003674,GO:0005737,GO:0005813	cytosol|cytoskeleton|biological_process|mitotic spindle|molecular_function|cytoplasm|centrosome
Clec4g	17.5171	0.502891	3.34804	3.2125	1.6837	0.000813866	0.0242787	Up	0.0311048	0.41692	0	0.112712	0.396412	0.232463	0.284239	0.393898	0.947734	1.08571	0.362253	0.124707	0.481907	0.862332	1.17854	1.24703	GeneID:75863,Genbank:NM_029465.3,MGI:MGI:1923113	C-type lectin domain family 4, member g	GO:0005886,GO:0016020,GO:0016021,GO:0030246,GO:0030247,GO:0042130,GO:0002710,GO:0005515	plasma membrane|membrane|integral component of membrane|carbohydrate binding|polysaccharide binding|negative regulation of T cell proliferation|negative regulation of T cell mediated immunity|protein binding
Ctsg	1.86995	1.11338	3.6023	16.1196	4.01074	0.000315412	0.0129957	Up	0	0	0	0	0.0306594	0	0	0	0.189161	0.191934	0.122258	0.231483	0.132522	0	0.0364605	0.158274	GeneID:13035,Genbank:NM_007800.2,MGI:MGI:88563	cathepsin G	GO:0050832,GO:0032496,GO:0016020,GO:0005615,GO:0070946,GO:0043231,GO:0016485,GO:0005737,GO:0071222,GO:0044130,GO:0016787,GO:0005882,GO:0005886,GO:0006468,GO:0006508,GO:0019731,GO:0006955,GO:0050778,GO:0030141,GO:0008201,GO:0008233,GO:0050829,GO:0031012,GO:0008236,GO:0004252,GO:0050830,GO:0008626,GO:0010494,GO:0005576	defense response to fungus|response to lipopolysaccharide|membrane|extracellular space|neutrophil mediated killing of gram-positive bacterium|intracellular membrane-bounded organelle|protein processing|cytoplasm|cellular response to lipopolysaccharide|negative regulation of growth of symbiont in host|hydrolase activity|intermediate filament|plasma membrane|protein phosphorylation|proteolysis|anti…	mmu04080,mmu04142,mmu04614,mmu05322,mmu05146	Neuroactive ligand-receptor interaction|Lysosome|Renin-angiotensin system|Systemic lupus erythematosus|Amoebiasis
Dio3	37.9179	0.21025	-5.21477	0.46768	-1.09641	1.84042e-07	6.27648e-05	Down	0.945965	0.972848	1.08248	1.15502	0.606065	0.97977	0.704702	1.3021	0.424458	0.492207	0.435451	0.638974	0.424807	0.509034	0.409068	0.422798	GeneID:107585,Genbank:NM_172119.2,MGI:MGI:1306782	deiodinase, iodothyronine type III	GO:0005886,GO:0006915,GO:0016020,GO:0016021,GO:0016491,GO:0033798,GO:0040018,GO:0042403,GO:0042404,GO:0042446,GO:0004800,GO:0046549,GO:0055114,GO:0005768	plasma membrane|apoptotic process|membrane|integral component of membrane|oxidoreductase activity|thyroxine 5-deiodinase activity|positive regulation of multicellular organism growth|thyroid hormone metabolic process|thyroid hormone catabolic process|hormone biosynthetic process|thyroxine 5'-deiodinase activity|retinal cone cell development|oxidation-reduction process|endosome	mmu04919	Thyroid hormone signaling pathway
Dppa5a	2.82832	1.0712	4.31959	24.712	4.62714	1.56321e-05	0.00178911	Up	0	0.0472512	0	0	0	0	0	0	0.647928	0.358597	0	0.360406	0.618986	0.059337	0.227068	0.246423	GeneID:434423,Genbank:NM_025274.3,MGI:MGI:101800	developmental pluripotency associated 5A	GO:0007275,GO:0010468,GO:0003723,GO:0003729,GO:0005737	multicellular organism development|regulation of gene expression|RNA binding|mRNA binding|cytoplasm
F10	9.79098	0.509284	3.20406	3.09894	1.63178	0.00135504	0.0333141	Up	0.0570582	0.123716	0	0	0.0681725	0.106607	0.0651755	0.0722561	0.154223	0.298742	0.105718	0.100083	0.0982226	0.197731	0.364822	0.27861	GeneID:14058,Genbank:NM_001242368.1,MGI:MGI:103107	coagulation factor X	GO:0005576,GO:0005783,GO:0006508,GO:0007596,GO:0007599,GO:0008233,GO:0008236,GO:0016020,GO:0016787,GO:0043231,GO:0004252,GO:0051897,GO:0005509,GO:0005543	extracellular region|endoplasmic reticulum|proteolysis|blood coagulation|hemostasis|peptidase activity|serine-type peptidase activity|membrane|hydrolase activity|intracellular membrane-bounded organelle|serine-type endopeptidase activity|positive regulation of protein kinase B signaling|calcium ion binding|phospholipid binding	mmu04610	Complement and coagulation cascades
Fam216b	29.091	0.310806	3.2695	2.02256	1.01618	0.00107737	0.029069	Up	0.394786	0.27067	0.213559	0.466484	0.164065	0.240526	0.405202	0.260839	0.725438	0.890136	0.272595	1.01506	0.915987	0.356897	0.341438	0.546992	GeneID:219170,Genbank:NM_177629.4,MGI:MGI:2145738	family with sequence similarity 216, member B	GO:0003674,GO:0005575,GO:0008150	molecular_function|cellular_component|biological_process
Flnc	638.701	0.274113	4.27288	2.25207	1.17125	1.92967e-05	0.00207304	Up	1.01421	1.56958	1.25946	0.599864	2.04299	1.36248	2.06488	2.0946	3.98326	3.00094	4.08664	1.28961	3.1311	3.98774	4.11276	4.41163	GeneID:68794,Genbank:NM_001081185.1,MGI:MGI:95557	filamin C, gamma	GO:0005856,GO:0005886,GO:0008092,GO:0015629,GO:0016020,GO:0016528,GO:0030029,GO:0030506,GO:0042383,GO:0042802,GO:0048747,GO:0003779,GO:0051015,GO:0005737,GO:0005829	cytoskeleton|plasma membrane|cytoskeletal protein binding|actin cytoskeleton|membrane|sarcoplasm|actin filament-based process|ankyrin binding|sarcolemma|identical protein binding|muscle fiber development|actin binding|actin filament binding|cytoplasm|cytosol	mmu04010,mmu04510,mmu05205,mmu05132	MAPK signaling pathway|Focal adhesion|Proteoglycans in cancer|Salmonella infection
Gm15455	29.0698	0.390244	3.03457	2.27241	1.18422	0.0024088	0.0484833	Up	0.101895	0.210891	0.1219	0.0576918	0.446391	0.142784	0.271579	0.29033	0.375562	0.419176	0.809108	0.0765982	0.438517	0.731442	0.506724	0.536824	GeneID:433287,Genbank:NM_001161816.1,MGI:MGI:3705563	predicted gene 15455
Hist1h2bj	20.1936	0.266612	4.06631	2.1201	1.08413	4.77627e-05	0.0036364	Up	1.16407	0.847217	1.02839	1.46013	0.641918	1.08747	0.750076	1.51193	2.5523	2.67903	1.80129	2.9618	2.08096	2.03917	1.69639	2.76149	GeneID:319183,Genbank:NM_178198.2,MGI:MGI:2448388	histone cluster 1, H2bj	GO:0005829,GO:0006334,GO:0003677,GO:0005634,GO:0005654	cytosol|nucleosome assembly|DNA binding|nucleus|nucleoplasm	mmu05203,mmu05322,mmu05034	Viral carcinogenesis|Systemic lupus erythematosus|Alcoholism
Hmox1	487.863	0.325737	3.17823	2.04949	1.03527	0.00148176	0.0353023	Up	4.58243	5.93845	5.64539	2.05354	10.6588	3.871	12.4177	11.7706	14.3264	19.6412	16.7485	8.2577	20.9169	14.239	13.5299	13.3803	GeneID:15368,Genbank:NM_010442.2,MGI:MGI:96163	heme oxygenase 1	GO:0005783,GO:0005829,GO:0005901,GO:0006788,GO:0006879,GO:0006915,GO:0020037,GO:0006979,GO:0032764,GO:0007264,GO:0034101,GO:0034395,GO:0034605,GO:0035094,GO:0043627,GO:0035556,GO:0045766,GO:0042167,GO:0046872,GO:0048471,GO:0048661,GO:0048662,GO:0051090,GO:0001525,GO:0051260,GO:0001666,GO:0055072,GO:0002246,GO:0004392,GO:0004630,GO:0005634,GO:0005730,GO:0008217,GO:0008219,GO:0008285,GO:0008630,GO:…	endoplasmic reticulum|cytosol|caveola|heme oxidation|cellular iron ion homeostasis|apoptotic process|heme binding|response to oxidative stress|negative regulation of mast cell cytokine production|small GTPase mediated signal transduction|erythrocyte homeostasis|regulation of transcription from RNA polymerase II promoter in response to iron|cellular response to heat|response to nicotine|response t…	mmu00860,mmu04066,mmu04216,mmu04978,mmu05200,mmu05206,mmu05225,mmu05418	Porphyrin and chlorophyll metabolism|HIF-1 signaling pathway|Ferroptosis|Mineral absorption|Pathways in cancer|MicroRNAs in cancer|Hepatocellular carcinoma|Fluid shear stress and atherosclerosis
Lgr6	399.305	0.298752	-3.35494	0.499205	-1.0023	0.000793812	0.0241895	Down	3.19101	1.26237	3.39451	1.31947	4.01627	1.13736	3.59418	3.72651	2.14737	1.35832	0.818132	1.51004	0.976135	1.53571	1.4376	1.40013	GeneID:329252,Genbank:XM_006529714.1,MGI:MGI:2441805	leucine-rich repeat-containing G protein-coupled receptor 6	GO:0005886,GO:0007165,GO:0007186,GO:0016020,GO:0016021,GO:0016055,GO:0016500,GO:0030177,GO:0030335,GO:0031982,GO:0042246,GO:0003674,GO:1990523,GO:0004871,GO:0004930	plasma membrane|signal transduction|G-protein coupled receptor signaling pathway|membrane|integral component of membrane|Wnt signaling pathway|protein-hormone receptor activity|positive regulation of Wnt signaling pathway|positive regulation of cell migration|vesicle|tissue regeneration|molecular_function|bone regeneration|signal transducer activity|G-protein coupled receptor activity
Lmod3	6.58969	0.641775	3.35733	4.4526	2.15465	0.000786998	0.0240508	Up	0.0166368	0	0.0159225	0.0150713	0.07951	0.046626	0.0886837	0.0280909	0.130815	0.0165916	0.317055	0.116727	0.243435	0.280032	0.0472771	0.205228	GeneID:320502,Genbank:NM_001081157.1,MGI:MGI:2444169	leiomodin 3 (fetal)	GO:0031430,GO:0005523,GO:0031672,GO:0045010,GO:0005737,GO:0005856,GO:0005865,GO:0048741,GO:0006936,GO:0048743,GO:0006941,GO:0051694,GO:0007015,GO:0030016,GO:0003779,GO:0030239,GO:0003785,GO:0030240,GO:0005515	M band|tropomyosin binding|A band|actin nucleation|cytoplasm|cytoskeleton|striated muscle thin filament|skeletal muscle fiber development|muscle contraction|positive regulation of skeletal muscle fiber development|striated muscle contraction|pointed-end actin filament capping|actin filament organization|myofibril|actin binding|myofibril assembly|actin monomer binding|skeletal muscle thin filament…
Lrrc63	5.42755	0.664228	3.74344	5.60415	2.4865	0.000181519	0.00903005	Up	0	0	0	0.0112113	0.0197153	0.0693682	0.0282728	0.0208962	0.182457	0.0863952	0.0655141	0.0496177	0.234347	0.0980283	0.0703368	0.0763324	GeneID:70859,Genbank:XM_006519546.1,MGI:MGI:1918109	leucine rich repeat containing 63	GO:0003674,GO:0005575,GO:0008150	molecular_function|cellular_component|biological_process
Ltf	56.8882	0.335471	5.59334	3.67159	1.87641	2.22739e-08	1.56016e-05	Up	0.252173	0.320333	0.254754	0	0.46868	0.444982	0.437407	0.307514	1.83137	0.600778	1.17178	0.730188	1.01291	1.53971	1.49956	1.08012	GeneID:17002,Genbank:NM_008522.3,MGI:MGI:96837	lactotransferrin	GO:0005576,GO:0005615,GO:0005737,GO:0005785,GO:0006508,GO:0006811,GO:0033690,GO:0008201,GO:0034145,GO:0008233,GO:0042581,GO:0008236,GO:0043123,GO:0043539,GO:0044218,GO:0044793,GO:2000117,GO:0045071,GO:0045669,GO:0046872,GO:0001503,GO:0001530,GO:0001817,GO:0002227,GO:0002376,GO:0004252,GO:0004869,GO:0005047,GO:0005506,GO:0009986,GO:0016787,GO:0019731,GO:0019732,GO:0030141,GO:0031640,GO:0031665,GO:…	extracellular region|extracellular space|cytoplasm|signal recognition particle receptor complex|proteolysis|ion transport|positive regulation of osteoblast proliferation|heparin binding|positive regulation of toll-like receptor 4 signaling pathway|peptidase activity|specific granule|serine-type peptidase activity|positive regulation of I-kappaB kinase/NF-kappaB signaling|protein serine/threonine …
Mbnl3	11.5592	0.349967	2.89501	2.01832	1.01316	0.00379147	0.0445174	Up	0.0539645	0.0196378	0.0198644	0.0263235	0.0396777	0.0271456	0.0252889	0.0210272	0.0530403	0.0703773	0.0571348	0.0665716	0.0321566	0.0863124	0.0471851	0.0725435	GeneID:171170,Genbank:NM_001310515.1,MGI:MGI:2444912	muscleblind-like 3 (Drosophila)	GO:0005634,GO:0005654,GO:0005737,GO:0006397,GO:0007275,GO:0008380,GO:0032502,GO:0043484,GO:0045662,GO:0046872,GO:0000381,GO:0003723	nucleus|nucleoplasm|cytoplasm|mRNA processing|multicellular organism development|RNA splicing|developmental process|regulation of RNA splicing|negative regulation of myoblast differentiation|metal ion binding|regulation of alternative mRNA splicing, via spliceosome|RNA binding
Mnda	5.02406	0.766617	3.1956	5.46342	2.4498	0.00139539	0.034079	Up	0.0665761	0.0104984	0	0	0.0318178	0	0.0101397	0.0337237	0.157046	0.119512	0.0140975	0.013346	0.0458429	0.210939	0.113514	0.177941	GeneID:381308,Genbank:XM_017321420.1,MGI:MGI:3041120	myeloid cell nuclear differentiation antigen	GO:0003690,GO:0005634,GO:0005730,GO:0005829,GO:0006351,GO:0006355,GO:0008134,GO:0016607,GO:0034399,GO:0042802,GO:0000978,GO:0001047,GO:0001078	double-stranded DNA binding|nucleus|nucleolus|cytosol|transcription, DNA-templated|regulation of transcription, DNA-templated|transcription factor binding|nuclear speck|nuclear periphery|identical protein binding|RNA polymerase II proximal promoter sequence-specific DNA binding|core promoter binding|transcriptional repressor activity, RNA polymerase II proximal promoter sequence-specific DNA bind…
Mzb1	13.3838	0.326631	3.9151	2.42636	1.27879	9.03668e-05	0.00561139	Up	0.250094	0.197187	0.119678	0.158592	0.258968	0.140181	0.171404	0.126683	0.245811	0.573654	0.450137	0.350942	0.365945	0.569534	0.568556	0.462765	GeneID:69816,Genbank:XM_017317978.1,MGI:MGI:1917066	marginal zone B and B1 cell-specific protein 1	GO:0042127,GO:0005576,GO:2001274,GO:0005737,GO:0005783,GO:0005788,GO:0008284,GO:0030888,GO:0033622,GO:0002642,GO:0034663,GO:0005515	regulation of cell proliferation|extracellular region|negative regulation of glucose import in response to insulin stimulus|cytoplasm|endoplasmic reticulum|endoplasmic reticulum lumen|positive regulation of cell proliferation|regulation of B cell proliferation|integrin activation|positive regulation of immunoglobulin biosynthetic process|endoplasmic reticulum chaperone complex|protein binding
Ngp	109.791	0.23889	6.53064	2.94875	1.5601	6.54893e-11	1.9113e-07	Up	1.58819	1.53918	1.36167	0.809296	2.13475	2.31825	1.88973	1.78775	7.12203	4.19068	4.48399	1.82402	3.44596	6.65039	6.55039	6.7006	GeneID:18054,Genbank:NM_008694.2,MGI:MGI:105983	neutrophilic granule protein	GO:0006952,GO:0010466,GO:0016525,GO:0030414,GO:0031410,GO:1901491,GO:0004869,GO:0005576,GO:0005615	defense response|negative regulation of peptidase activity|negative regulation of angiogenesis|peptidase inhibitor activity|cytoplasmic vesicle|negative regulation of lymphangiogenesis|cysteine-type endopeptidase inhibitor activity|extracellular region|extracellular space
Pbld1	11.26	0.371054	3.88101	2.71334	1.44007	0.000104022	0.00615383	Up	0.066415	0.0418921	0.101701	0.0360993	0.0634815	0.0620444	0.080921	0.134568	0.221944	0.145716	0.25314	0.306216	0.137196	0.131518	0.226479	0.232129	GeneID:68371,Genbank:XM_006514030.3,MGI:MGI:1915621	phenazine biosynthesis-like protein domain containing 1	GO:0010633,GO:0010719,GO:0016853,GO:0030277,GO:0030512,GO:0042802,GO:0050680,GO:0060392,GO:0060394,GO:0003824,GO:0005737,GO:0009058	negative regulation of epithelial cell migration|negative regulation of epithelial to mesenchymal transition|isomerase activity|maintenance of gastrointestinal epithelium|negative regulation of transforming growth factor beta receptor signaling pathway|identical protein binding|negative regulation of epithelial cell proliferation|negative regulation of SMAD protein signal transduction|negative re…
Pde6g	5.71503	0.662967	-3.62457	0.189075	-2.40297	0.000289439	0.0123619	Down	0.0895441	0.258872	0.428497	0.45967	0.118874	0.139419	0.136377	0.453579	0.146684	0.059534	0.0316015	0.119669	0.0256909	0.0295532	0	0	GeneID:18588,Genbank:NM_012065.3,MGI:MGI:97526	phosphodiesterase 6G, cGMP-specific, rod, gamma	GO:0007601,GO:0016787,GO:0030507,GO:0030553,GO:0045742,GO:0045745,GO:0047555,GO:0050896,GO:0000187,GO:0004114,GO:0005515	visual perception|hydrolase activity|spectrin binding|cGMP binding|positive regulation of epidermal growth factor receptor signaling pathway|positive regulation of G-protein coupled receptor protein signaling pathway|3',5'-cyclic-GMP phosphodiesterase activity|response to stimulus|activation of MAPK activity|3',5'-cyclic-nucleotide phosphodiesterase activity|protein binding	mmu00230,mmu04744	Purine metabolism|Phototransduction
S100a8	150.316	0.324354	4.10217	2.515	1.33056	4.09287e-05	0.0033335	Up	7.44769	6.49028	9.94156	3.72854	9.52287	4.21117	9.40274	10.3415	20.9009	6.64563	30.1921	9.62584	13.4112	24.257	27.8476	26.0911	GeneID:20201,Genbank:NM_013650.2,MGI:MGI:88244	S100 calcium binding protein A8 (calgranulin A)	GO:0045111,GO:0008017,GO:0002793,GO:0046872,GO:0008270,GO:0005509,GO:0050544,GO:0014002,GO:0005576,GO:0050727,GO:0005615,GO:0005737,GO:0005829,GO:0005856,GO:0016020,GO:0005886,GO:0050729,GO:0016209,GO:0006914,GO:0050786,GO:0018119,GO:0006915,GO:0070488,GO:0030593,GO:0006919,GO:0002376,GO:2001244,GO:0035662,GO:0006935,GO:0002523,GO:0045087,GO:0006954	intermediate filament cytoskeleton|microtubule binding|positive regulation of peptide secretion|metal ion binding|zinc ion binding|calcium ion binding|arachidonic acid binding|astrocyte development|extracellular region|regulation of inflammatory response|extracellular space|cytoplasm|cytosol|cytoskeleton|membrane|plasma membrane|positive regulation of inflammatory response|antioxidant activity|au…	mmu04657	IL-17 signaling pathway
S100a9	155.917	0.297682	4.49471	2.528	1.338	6.9666e-06	0.0010166	Up	5.49825	8.20782	2.80649	2.59006	7.94149	5.34188	6.5875	8.23151	16.5725	12.502	17.619	6.46621	9.40184	21.9935	20.8326	18.3128	GeneID:20202,Genbank:NM_009114.3,MGI:MGI:1338947	S100 calcium binding protein A9 (calgranulin B)	GO:0005829,GO:0005856,GO:0005886,GO:0006417,GO:0006914,GO:0006915,GO:0006919,GO:0031532,GO:0006935,GO:0035606,GO:0006954,GO:0035662,GO:0008017,GO:0035821,GO:0045087,GO:0045113,GO:0046872,GO:0050544,GO:0050727,GO:0050729,GO:0002376,GO:0002523,GO:0002793,GO:0005509,GO:0005576,GO:0005615,GO:0005654,GO:0005737,GO:0008270,GO:0010976,GO:0014002,GO:0016020,GO:0016209,GO:0018119,GO:0030054,GO:0050786,GO:…	cytosol|cytoskeleton|plasma membrane|regulation of translation|autophagy|apoptotic process|activation of cysteine-type endopeptidase activity involved in apoptotic process|actin cytoskeleton reorganization|chemotaxis|peptidyl-cysteine S-trans-nitrosylation|inflammatory response|Toll-like receptor 4 binding|microtubule binding|modification of morphology or physiology of other organism|innate immun…	mmu04657	IL-17 signaling pathway
Slfn4	40.1409	0.333878	4.66935	2.94648	1.55899	3.02148e-06	0.000550916	Up	0.201777	0.136364	0.137938	0.12186	0.214294	0.107713	0.292676	0.210907	0.557187	0.843244	0.274668	0.28892	0.132323	0.875243	0.655304	0.730917	GeneID:20558,Genbank:XM_006532660.3,MGI:MGI:1329010	schlafen 4	GO:0003674,GO:0005575,GO:0008150	molecular_function|cellular_component|biological_process
Tbc1d21	3.86186	0.848697	3.18484	6.5114	2.70297	0.00144832	0.0347869	Up	0	0.0531058	0.0214874	0	0.0357663	0	0.051291	0	0	0.179124	0.190163	0.0225034	0.212569	0.222297	0.106334	0.207717	GeneID:74286,Genbank:NM_028854.3,MGI:MGI:1921536	TBC1 domain family, member 21	GO:0005737,GO:0005856,GO:0006886,GO:0007283,GO:0017137,GO:0030154,GO:0031338,GO:0031410,GO:0090630,GO:0001669,GO:0003779,GO:0005096	cytoplasm|cytoskeleton|intracellular protein transport|spermatogenesis|Rab GTPase binding|cell differentiation|regulation of vesicle fusion|cytoplasmic vesicle|activation of GTPase activity|acrosomal vesicle|actin binding|GTPase activator activity
Tgm1	202.975	0.359192	5.13866	3.59443	1.84576	2.76712e-07	8.21271e-05	Up	1.10298	0.832242	0.46538	0.376039	1.50204	0.343464	1.69792	1.33168	3.89338	4.53003	2.68713	2.67467	1.34747	4.22742	4.269	4.85234	GeneID:21816,Genbank:NM_001161714.1,MGI:MGI:98730	transglutaminase 1, K polypeptide	GO:0010838,GO:0016020,GO:0016740,GO:0016746,GO:0018149,GO:0019538,GO:0030216,GO:0031224,GO:0031424,GO:0045787,GO:0046872,GO:0003810,GO:0005913,GO:0009887	positive regulation of keratinocyte proliferation|membrane|transferase activity|transferase activity, transferring acyl groups|peptide cross-linking|protein metabolic process|keratinocyte differentiation|intrinsic component of membrane|keratinization|positive regulation of cell cycle|metal ion binding|protein-glutamine gamma-glutamyltransferase activity|cell-cell adherens junction|animal organ mo…
Tssk3	14.8849	0.378561	3.14372	2.28167	1.19009	0.00166815	0.0378871	Up	0.0336084	0.344483	0.353819	0.213122	0.535399	0.251174	0.358304	0.113494	0.82582	0.569792	0.676074	0.707411	0.520696	1.06485	0.604868	0.310939	GeneID:58864,Genbank:NM_080442.2,MGI:MGI:1929914	testis-specific serine kinase 3	GO:0035556,GO:0004674,GO:0005524,GO:0046872,GO:0005634,GO:0005737,GO:0006468,GO:0007275,GO:0048240,GO:0007283,GO:0016301,GO:0016310,GO:0000166,GO:0016740,GO:0004672,GO:0030154	intracellular signal transduction|protein serine/threonine kinase activity|ATP binding|metal ion binding|nucleus|cytoplasm|protein phosphorylation|multicellular organism development|sperm capacitation|spermatogenesis|kinase activity|phosphorylation|nucleotide binding|transferase activity|protein kinase activity|cell differentiation
Upk3bl	5.00295	0.716445	3.11045	4.68636	2.22847	0.00186802	0.0409398	Up	0.0230164	0	0.0220282	0.0625519	0.0366664	0.0430035	0.0876362	0.0194314	0.135733	0.390217	0	0.115349	0.0792431	0.205102	0.0872081	0.425888	GeneID:69665,Genbank:XM_011240906.2,MGI:MGI:1916915	uroplakin 3B-like	GO:0006979,GO:0008150,GO:0016020,GO:0016021,GO:0020037,GO:0055114,GO:0003674,GO:0004601,GO:0005575	response to oxidative stress|biological_process|membrane|integral component of membrane|heme binding|oxidation-reduction process|molecular_function|peroxidase activity|cellular_component
Wfdc21	4.06065	0.957715	4.57747	20.878	4.38391	4.7063e-06	0.000736099	Up	0	0	0.167877	0	0	0	0.0667876	0	0.43101	0.699728	0.835709	0	0.75489	0.607865	1.08	0.721266	GeneID:66107,Genbank:NM_183249.2,MGI:MGI:1913357	WAP four-disulfide core domain 21	GO:0030414,GO:0032496,GO:0034612,GO:0050872,GO:0005576,GO:0005615,GO:0008047	peptidase inhibitor activity|response to lipopolysaccharide|response to tumor necrosis factor|white fat cell differentiation|extracellular region|extracellular space|enzyme activator activity
Zar1	9.00899	0.459467	-3.6985	0.307927	-1.69934	0.000216874	0.0103762	Down	0.199815	0.334783	0.478089	0.0905064	0.358105	0.256665	0.513543	0.274124	0.0981964	0.0996362	0.0264442	0.0500694	0.107491	0.197841	0.141954	0.0770272	GeneID:317755,Genbank:XM_006503990.3,MGI:MGI:2180337	zygote arrest 1	GO:0008150,GO:0003674,GO:0005737,GO:0007275	biological_process|molecular_function|cytoplasm|multicellular organism development
