# Supplementary material for: Identification of the microglia-associated signature in experimental autoimmune encephalomyelitis
Source: Front Immunol. 2025 Jun 5;16:1581878. doi: 10.3389/fimmu.2025.1581878 (PMC12176564; doi:10.3389/fimmu.2025.1581878)
Supplement: Supplementary Table 6 — Expression of DElncRNAs (log2|FC| > 1, FDR < 0.05) in self-generated RNA-seq dataset (EAE mice brain-GSE253318). [file Table6.xlsx]

## Sheet: Sheet1
Table S6. Expression of DElncRNAs-FC-1
lncRNA_id	BaseMean	lfcSE	stat	FoldChange	log2FoldChange	FDR	Regulation	Expression_con1	Expression_con2	Expression_con3	Expression_con4	Expression_con5	Expression_con6	Expression_con7	Expression_con8	Expression_case1	Expression_case2	Expression_case3	Expression_case4	Expression_case5	Expression_case6	Expression_case7	Expression_case8	Chrom	Start	End	Strand	lncRNA_length	lncRNA_symbol	partnerRNA_transcript	distance	direction	type	location	subtype	partnerRNA_gene	Dbxref	product	GO_id	GO_term	pathway	pathway_description
ENSMUST00000049684	16.0628911874141	0.441494933206692	-3.07776	0.38990214818133	-1.35882	0.00208561945798153	Down	2	5	7	4	2	4	5	8	0.925688	2	0.642634	4	2	1	0.977308	4	Chr12	3236611	3249999	+	778	ENSMUSG00000079179.9	NM_016676.5	0	antisense	genic	exonic	overlapping	Rab10	GeneID:19325,Genbank:NM_016676.5,MGI:MGI:105066	RAB10, member RAS oncogene family	GO:0005794,GO:0005802,GO:0005886,GO:0005913,GO:0016197,GO:0005929,GO:0017157,GO:0019003,GO:0006886,GO:0019882,GO:0030667,GO:0031410,GO:0031489,GO:0071786,GO:0032482,GO:0072659,GO:0032593,GO:0090150,GO:0097051,GO:0098609,GO:0098641,GO:0000166,GO:0003924,GO:0005515,GO:0005525,GO:0005768,GO:0005783,GO:0005789,GO:0006893,GO:0006904,GO:0007409,GO:0008021,GO:0009306,GO:0012505,GO:0032869,GO:0015031,GO:…	Golgi apparatus|trans-Golgi network|plasma membrane|cell-cell adherens junction|endosomal transport|cilium|regulation of exocytosis|GDP binding|intracellular protein transport|antigen processing and presentation|secretory granule membrane|cytoplasmic vesicle|myosin V binding|endoplasmic reticulum tubular network organization|Rab protein signal transduction|protein localization to plasma membrane|…	mmu04152,mmu04144	AMPK signaling pathway|Endocytosis
ENSMUST00000074862	2.36088040643209	0.900417952628507	-2.47846	0.212914888807762	-2.23165	0.0131950339656193	Down	0.0280185	0.207365	0.34827	0.160553	0.116833	0.444131	0.00024644	0.18453	0.0517734	0.0248026	0.0188247	0.116413	3.865777e-09	0.0137207	0.00321908	0.0945279	Chr14	46829114	46832027	-	2914	ENSMUSG00000061510.3	XM_006519485.3	67	antisense	intergenic	upstream	divergent	Cgrrf1	GeneID:68755,Genbank:XM_006519485.3,MGI:MGI:1916368	cell growth regulator with ring finger domain 1, transcript variant X1	GO:0005783,GO:0007049,GO:0007050,GO:0030308,GO:0043231,GO:0046872,GO:0003674,GO:0005634,GO:0005654	endoplasmic reticulum|cell cycle|cell cycle arrest|negative regulation of cell growth|intracellular membrane-bounded organelle|metal ion binding|molecular_function|nucleus|nucleoplasm
ENSMUST00000097448	41.745289057783	0.629395419269526	-2.03284	0.411950204289596	-1.27946	0.0420690191698667	Down	3	0.45996	3	2	5	4	2	4	2.523215e-05	0.94454	0.430142	4	0.946459	0.916655	4	2	Chr1	180813784	180816688	+	2905	ENSMUSG00000073485.3	NM_008210.5	179	antisense	intergenic	upstream	divergent	H3f3a	GeneID:15078,Genbank:NM_008210.5,MGI:MGI:1097686	H3 histone, family 3A	GO:0031492,GO:0000786,GO:0031508,GO:0000788,GO:0031509,GO:0000979,GO:0000980,GO:0001649,GO:0001740,GO:0005634,GO:0032991,GO:0035264,GO:0006334,GO:0042692,GO:0007283,GO:0048477,GO:0007338,GO:0000228,GO:1902340,GO:0008283,GO:0000784	nucleosomal DNA binding|nucleosome|pericentric heterochromatin assembly|nuclear nucleosome|telomeric heterochromatin assembly|RNA polymerase II core promoter sequence-specific DNA binding|RNA polymerase II distal enhancer sequence-specific DNA binding|osteoblast differentiation|Barr body|nucleus|protein-containing complex|multicellular organism growth|nucleosome assembly|muscle cell differentiati…	mmu05202,mmu05322,mmu05034	Transcriptional misregulation in cancers|Systemic lupus erythematosus|Alcoholism
ENSMUST00000100370	1.67696669587316	2.0668249227158	2.01586534192429	17.956580414148	4.16644072952812	0.0438140586040084	Up	2.117287e-08	1.283784e-07	1.314062e-06	0.00368791	5.512993e-08	4.459246e-07	1.674436e-11	0.0125843	0.592662	2.36256e-11	1	0.238102	0.0455022	1.155635e-07	0.00020036	1.853051e-07	Chr15	83357560	83367277	-	2270	ENSMUSG00000075511.9	XM_006521255.3	7213	sense	intergenic	upstream	same_strand	Arfgap3	GeneID:66251,Genbank:XM_006521255.3,MGI:MGI:1913501	ADP-ribosylation factor GTPase activating protein 3, transcript variant X3	GO:0030137,GO:0005737,GO:0031267,GO:0005793,GO:0032012,GO:0005794,GO:0005829,GO:0006888,GO:0043231,GO:0015031,GO:0046872,GO:0016020,GO:0048205,GO:0016192,GO:0005096,GO:0030126	COPI-coated vesicle|cytoplasm|small GTPase binding|endoplasmic reticulum-Golgi intermediate compartment|regulation of ARF protein signal transduction|Golgi apparatus|cytosol|ER to Golgi vesicle-mediated transport|intracellular membrane-bounded organelle|protein transport|metal ion binding|membrane|COPI coating of Golgi vesicle|vesicle-mediated transport|GTPase activator activity|COPI vesicle coat	mmu04144	Endocytosis
ENSMUST00000100453	1.26602012238192	1.60263469565403	-2.13504	0.0933184672387431	-3.42169	0.0327575187846396	Down	0.093047	0.103589	0.133049	6.848704e-14	0.985631	0.000563743	0.369467	1.602658e-10	0.0413643	8.558811e-19	0.00421479	0.000336982	0.00189291	2.742257e-09	1.796134e-07	4.36355e-09	Chr14	66868850	66871005	+	2156	ENSMUSG00000075553.2	NM_001034881.3	0	sense	genic	exonic	containing	Gm5464	GeneID:432870,Genbank:NM_001034881.3,MGI:MGI:3643060	predicted gene 5464	GO:0003674,GO:0005575,GO:0008150	molecular_function|cellular_component|biological_process
ENSMUST00000124184	19.9866887790639	0.537200475481978	2.65641995137192	2.68892601597875	1.42703006095681	0.00789751980316302	Up	0.829819	0.903305	3	1	1	4	4	1	9	6	7	0.389512	3	12	3	11	Chr19	12715790	12721247	-	750	ENSMUSG00000084981.7	NM_029550.4	0	antisense	genic	exonic	overlapping	Keg1	GeneID:64697,Genbank:NM_029550.4,MGI:MGI:1928492	kidney expressed gene 1	GO:0005813,GO:0005856,GO:0005874,GO:0016740,GO:0016746,GO:0047961,GO:0005737,GO:0005739	centrosome|cytoskeleton|microtubule|transferase activity|transferase activity, transferring acyl groups|glycine N-acyltransferase activity|cytoplasm|mitochondrion	mmu00360	Phenylalanine metabolism
ENSMUST00000126072	1.57843486508273	1.19619371897197	-2.09666	0.175797894177985	-2.50801	0.0360237739289147	Down	1.164725e-18	0.591316	0.0490982	0.583148	0.848042	4	0.317234	0.751317	0.31587	1.060475e-46	0.0686457	4.16162e-20	0.350554	2.919775e-31	0	0.421367	Chr11	84525669	84535831	+	589	ENSMUSG00000087211.7	NM_008498.2	135	antisense	intergenic	upstream	divergent	Lhx1	GeneID:16869,Genbank:NM_008498.2,MGI:MGI:99783	LIM homeobox protein 1	GO:0001823,GO:0003677,GO:0003700,GO:0005515,GO:0005622,GO:0009880,GO:0005634,GO:0009948,GO:0009952,GO:0006351,GO:0009953,GO:0010468,GO:0010842,GO:0035849,GO:0021510,GO:0035852,GO:0021517,GO:0040019,GO:0021527,GO:0043565,GO:0045892,GO:0045893,GO:0001158,GO:0061205,GO:0046872,GO:0001655,GO:0072001,GO:0048646,GO:0001656,GO:0072049,GO:0001657,GO:0072050,GO:0001658,GO:0072077,GO:0001702,GO:0072178,GO:…	mesonephros development|DNA binding|DNA binding transcription factor activity|protein binding|intracellular|embryonic pattern specification|nucleus|anterior/posterior axis specification|anterior/posterior pattern specification|transcription, DNA-templated|dorsal/ventral pattern formation|regulation of gene expression|retina layer formation|nephric duct elongation|spinal cord development|horizonta…
ENSMUST00000128841	91.5816731527096	0.601071434220582	2.93146810819381	3.39173096859373	1.76202174016395	0.0033736400345817	Up	34	17	47	21	67	47	4	62	25	29	330	21	33	400	172	94	Chr4	155616409	155616787	+	171	ENSMUSG00000085063.1	NM_177186.4	0	sense	genic	intronic	nested	Slc35e2	GeneID:320541,Genbank:NM_177186.4,MGI:MGI:2444240	solute carrier family 35, member E2	GO:0005575,GO:0016020,GO:0016021	cellular_component|membrane|integral component of membrane
ENSMUST00000129834	1.3007133645339	1.16341385148407	2.13473373974933	5.59283125336441	2.48357880205477	0.0327827653605055	Up	0	0	0	0.0950568	0.315061	0	0.109518	0	0.416295	0	0.27326	0	0.53508	0.310748	0.40779	0.211797	Chr10	81194609	81198439	+	1350	ENSMUSG00000085779.1	NM_027120.2	0	antisense	genic	exonic	overlapping	Nmrk2	GeneID:69564,Genbank:NM_027120.2,MGI:MGI:1916814	nicotinamide riboside kinase 2	GO:0005622,GO:0005654,GO:0005886,GO:0016301,GO:0016310,GO:0016740,GO:0019363,GO:0043231,GO:0045662,GO:0046872,GO:0050262,GO:0000166,GO:0061769,GO:0005515,GO:0005524	intracellular|nucleoplasm|plasma membrane|kinase activity|phosphorylation|transferase activity|pyridine nucleotide biosynthetic process|intracellular membrane-bounded organelle|negative regulation of myoblast differentiation|metal ion binding|ribosylnicotinamide kinase activity|nucleotide binding|ribosylnicotinate kinase activity|protein binding|ATP binding	mmu00760	Nicotinate and nicotinamide metabolism
ENSMUST00000130361	5.4333628959284	0.90727776817833	-3.1758	0.135716510791064	-2.88133	0.00149424433229782	Down	0.309845	5	0.569636	1	7	0.758247	1	0.372136	2.783367e-18	0.789821	1.068517e-19	0.719078	0.736583	1	1	1	Chr12	22982386	23009998	-	628	ENSMUSG00000073164.11	XM_017315283.1	44131	antisense	intergenic	upstream	divergent	LOC108167951	GeneID:108167951,Genbank:XM_017315283.1	endogenous retrovirus group K member 25 Pol protein-like
ENSMUST00000131564	11.3238537749769	1.03356544962255	2.14620769384764	4.65327393508468	2.21824612007501	0.031856412024761	Up	0.000208336	3.621422e-12	0.0322157	1	0.974098	11	2	0.966049	7	12	4	13	5	15	9.669042e-10	0.930317	Chr13	78201984	78234713	+	418	ENSMUSG00000087143.9	NM_010151.2	3002	antisense	intergenic	upstream	divergent	Nr2f1	GeneID:13865,Genbank:NM_010151.2,MGI:MGI:1352451	nuclear receptor subfamily 2, group F, member 1	GO:0045944,GO:0008270,GO:0001078,GO:0046872,GO:0010468,GO:0001764,GO:1903800,GO:0010977,GO:0003677,GO:0003700,GO:0003707,GO:0004879,GO:0005634,GO:0021796,GO:0030900,GO:0005654,GO:0043401,GO:0005829,GO:0043565,GO:0006351,GO:0000122,GO:0006355,GO:0044323,GO:0007399,GO:0000978	positive regulation of transcription by RNA polymerase II|zinc ion binding|transcriptional repressor activity, RNA polymerase II proximal promoter sequence-specific DNA binding|metal ion binding|regulation of gene expression|neuron migration|positive regulation of production of miRNAs involved in gene silencing by miRNA|negative regulation of neuron projection development|DNA binding|DNA binding …
ENSMUST00000131841	1.82461259090951	0.907145146792801	2.13510990347242	3.82869990815248	1.93685458680425	0.0327520338798263	Up	0	0.000104439	0.131525	0	0.0658855	0	0.0646717	0.0361808	0.298578	0.162572	0.138922	0	0.129654	0.156463	0.110563	0.0777794	Chr2	26640372	26645944	+	3947	ENSMUSG00000086775.7	XM_006498495.2	2384	sense	intergenic	upstream	same_strand	Gm2240	GeneID:100039446,Genbank:XM_006498495.2,MGI:MGI:3780410	predicted gene 2240	GO:0003674,GO:0005575,GO:0008150	molecular_function|cellular_component|biological_process
ENSMUST00000136749	10.1801678179997	0.682531207949235	-2.0585	0.377620264955346	-1.40499	0.0395419625398614	Down	0.396926	2	0.981135	1	1	1	0.420515	0.720533	0.431153	0	0.0442787	0.971494	0.479255	1	0.999106	0.494671	Chr8	27604351	27620452	+	2313	ENSMUSG00000074404.6	XM_006509192.3	21634	sense	intergenic	downstream	same_strand	Poteg	GeneID:70952,Genbank:XM_006509192.3,MGI:MGI:1918202	POTE ankyrin domain family, member G, transcript variant X2	GO:0003674,GO:0005575,GO:0008150	molecular_function|cellular_component|biological_process
ENSMUST00000136860	1.48118000171469	1.14947345643824	-2.0899	0.189164421132836	-2.40229	0.0366265684529912	Down	0	1	0.93855	0.326019	2	0	0.848984	0.811772	0	0.36776	0	0	0.440613	0	0	0.367345	ChrX	161817734	161819587	-	576	ENSMUSG00000086540.1	XM_003945613.3	0	sense	genic	exonic	nested	Scml1	GeneID:195726,Genbank:XM_003945613.3,MGI:MGI:2684893	Vsex comb on midleg-like 1 (Drosophila)	GO:0003674,GO:0005575,GO:0008150	molecular_function|cellular_component|biological_process
ENSMUST00000137662	1.88529057811658	1.49659905360303	-2.14586	0.107955261424593	-3.21149	0.0318840170620841	Down	0	3	0	0.782173	2	0.252747	4.412421e-11	0.238476	0.238557	0	0	1.225571e-12	0.514067	0.00459394	0	0	Chr11	67223879	67228742	-	787	ENSMUSG00000085348.1	NM_030679.1	0	antisense	genic	exonic	overlapping	Myh1	GeneID:17879,Genbank:NM_030679.1,MGI:MGI:1339711	myosin, heavy polypeptide 1, skeletal muscle, adult	GO:0005516,GO:0005524,GO:0005737,GO:0005859,GO:0006936,GO:0014704,GO:0016459,GO:0031672,GO:0032982,GO:0036464,GO:0051015,GO:0000166,GO:0003774,GO:0003779	calmodulin binding|ATP binding|cytoplasm|muscle myosin complex|muscle contraction|intercalated disc|myosin complex|A band|myosin filament|cytoplasmic ribonucleoprotein granule|actin filament binding|nucleotide binding|motor activity|actin binding	mmu04530	Tight junction
ENSMUST00000141639	4.06101773565023	1.49666470054845	-2.48813	0.0756826361899368	-3.72389	0.012841738407555	Down	1.299796e-06	1.179335e-06	5	4	1	3	4.140387e-14	0.128506	4.874664e-05	0.330899	5.57922e-10	0.0923256	9.452153e-13	1.151166e-07	1.74655e-05	1	Chr6	83106619	83109053	-	742	ENSMUSG00000087578.1	NM_001081266.1	0	antisense	genic	exonic	nested	Ccdc142	GeneID:243510,Genbank:NM_001081266.1,MGI:MGI:3045292	coiled-coil domain containing 142	GO:0003674,GO:0005575,GO:0008150	molecular_function|cellular_component|biological_process
ENSMUST00000141930	2.47679708369908	0.748057692592494	-2.32106	0.300141807947254	-1.73628	0.0202838211416233	Down	0.464157	0.487493	0.133543	0.0814355	0.459844	0.289451	0.388812	0.46382	0.416939	0.283237	0.0622066	0	0.179873	0	0	0.0949273	Chr8	23138794	23149585	-	1688	ENSMUSG00000086741.1	XM_006509004.2	0	antisense	genic	exonic	nested	Ank1	GeneID:11733,Genbank:XM_006509004.2,MGI:MGI:88024	ankyrin 1, erythroid, transcript variant X17	GO:0051117,GO:0030507,GO:0005886,GO:0055072,GO:0030673,GO:0006779,GO:0072659,GO:0030863,GO:0006888,GO:0007165,GO:0008093,GO:0010638,GO:0014731,GO:0031430,GO:0031672,GO:0015672,GO:0042383,GO:0016020,GO:0043005,GO:0016529,GO:0005634,GO:0045211,GO:0019899,GO:0005737,GO:0048821,GO:0030018,GO:0005856	ATPase binding|spectrin binding|plasma membrane|iron ion homeostasis|axolemma|porphyrin-containing compound biosynthetic process|protein localization to plasma membrane|cortical cytoskeleton|ER to Golgi vesicle-mediated transport|signal transduction|cytoskeletal adaptor activity|positive regulation of organelle organization|spectrin-associated cytoskeleton|M band|A band|monovalent inorganic catio…	mmu05205	Proteoglycans in cancer
ENSMUST00000142879	1.63397646610793	1.31233117534888	-2.02242	0.158870031709441	-2.65408	0.0431332739767086	Down	2	0.379748	0.794616	3	0	5.3713e-19	0.394036	0.993618	1	0.00285962	0.34303	0.00204099	3.656189e-20	0	0	1.935014e-05	Chr5	110521095	110525126	+	524	ENSMUSG00000048215.14	NM_198306.3	19229	sense	intergenic	upstream	same_strand	Galnt9	GeneID:231605,Genbank:NM_198306.3,MGI:MGI:2677965	UDP-N-acetyl-alpha-D-galactosamine:polypeptide N-acetylgalactosaminyltransferase 9, transcript variant A	GO:0005794,GO:0008150,GO:0009312,GO:0016020,GO:0016266,GO:0018242,GO:0018243,GO:0003674,GO:0004653,GO:0005575	Golgi apparatus|biological_process|oligosaccharide biosynthetic process|membrane|O-glycan processing|protein O-linked glycosylation via serine|protein O-linked glycosylation via threonine|molecular_function|polypeptide N-acetylgalactosaminyltransferase activity|cellular_component
ENSMUST00000143767	3.47113333542026	1.64536829082384	-1.98884	0.103493990522347	-3.27238	0.0467184081584007	Down	2	6	3	12	3.862229e-18	2	1.800662e-08	2.458668e-21	3.910249e-11	1.827579e-31	1.686399e-10	2	0	7.121696e-07	1.744417e-19	4.366027e-33	Chr2	71527839	71537810	-	347	ENSMUSG00000084946.2	XM_006498673.3	0	antisense	genic	intronic	containing	Dlx1	GeneID:13390,Genbank:XM_006498673.3,MGI:MGI:94901	distal-less homeobox 1, transcript variant X6	GO:0071560,GO:0043565,GO:0021766,GO:0003677,GO:0071773,GO:0045597,GO:0021879,GO:0003682,GO:1902871,GO:0045746,GO:0021882,GO:0005515,GO:1903845,GO:0045944,GO:0005634,GO:0006351,GO:0006355,GO:0021892,GO:0006357,GO:0021893,GO:0046533,GO:0030154,GO:0007275,GO:0048706,GO:0030514,GO:0009954,GO:0000122,GO:0042475,GO:0048715,GO:0043524,GO:0021544,GO:0000977	cellular response to transforming growth factor beta stimulus|sequence-specific DNA binding|hippocampus development|DNA binding|cellular response to BMP stimulus|positive regulation of cell differentiation|forebrain neuron differentiation|chromatin binding|positive regulation of amacrine cell differentiation|negative regulation of Notch signaling pathway|regulation of transcription from RNA polym…
ENSMUST00000144085	52.4070195621491	0.501663310694539	-2.04477	0.491143434719593	-1.02578	0.0408780120060396	Down	16	76	13	44	30	43	15	67	7	26	24	15	39	29	10	2	Chr6	149582012	149583656	+	291	ENSMUSG00000096299.3	NM_009753.4	18683	sense	intergenic	downstream	same_strand	Bicd1	GeneID:12121,Genbank:NM_009753.4,MGI:MGI:1101760	bicaudal D homolog 1 (Drosophila), transcript variant 2	GO:1900275,GO:0034452,GO:0005813,GO:1900276,GO:0045505,GO:0005829,GO:1900737,GO:0048260,GO:0005881,GO:0008093,GO:0016020,GO:0016032,GO:0017137,GO:0048471,GO:0019901,GO:1904781,GO:0070507,GO:0031410,GO:0070840,GO:0031871,GO:0072385,GO:0005794,GO:0072393,GO:0033365,GO:0072517,GO:0034063,GO:0005802	negative regulation of phospholipase C activity|dynactin binding|centrosome|regulation of proteinase activated receptor activity|dynein intermediate chain binding|cytosol|negative regulation of phospholipase C-activating G-protein coupled receptor signaling pathway|positive regulation of receptor-mediated endocytosis|cytoplasmic microtubule|cytoskeletal adaptor activity|membrane|viral process|Rab…
ENSMUST00000150382	4.62464701879986	0.667061400831393	2.20571131744632	2.77280254012817	1.4713448812454	0.027404218990463	Up	0.527557	0.0828941	0.0138751	0.329315	0.347699	1	0.469115	0.706534	0.981299	0.130496	2	1	0.809506	0.542276	0.85583	1	Chr15	18697684	18818774	-	1164	ENSMUSG00000084873.3	XM_006520100.3	24	antisense	intergenic	upstream	divergent	Cdh10	GeneID:320873,Genbank:XM_006520100.3,MGI:MGI:107436	cadherin 10, transcript variant X1	GO:0016342,GO:0005886,GO:0034332,GO:0042803,GO:0005913,GO:0007043,GO:0007155,GO:0007156,GO:0044331,GO:0007275,GO:0045296,GO:0008092,GO:0046872,GO:0009986,GO:0016020,GO:0000902,GO:0016021,GO:0005509,GO:0016339	catenin complex|plasma membrane|adherens junction organization|protein homodimerization activity|cell-cell adherens junction|cell-cell junction assembly|cell adhesion|homophilic cell adhesion via plasma membrane adhesion molecules|cell-cell adhesion mediated by cadherin|multicellular organism development|cadherin binding|cytoskeletal protein binding|metal ion binding|cell surface|membrane|cell mo…
ENSMUST00000150466	10.0212600299702	0.521050518147785	1.99846176204858	2.05808067623183	1.04129953661395	0.0456666215046284	Up	0.376229	0.108979	0.0667619	0.00156357	0.89589	1	0.446422	1	0.667006	0.738633	0.52643	0.61813	1	2	2	0.59563	Chr2	131843635	131847660	-	2173	ENSMUSG00000086822.2	NM_001166206.1	6018	sense	intergenic	downstream	same_strand	Erv3	GeneID:71995,Genbank:NM_001166206.1,MGI:MGI:1919245	endogenous retroviral sequence 3	GO:0003674,GO:0005575,GO:0008150	molecular_function|cellular_component|biological_process
ENSMUST00000152254	16.3641626860112	0.619947694344924	-2.28233	0.375028599555392	-1.41493	0.0224696501177351	Down	1	4	3	2	3	5	5	0.95297	4.455376e-08	1	1	2	3	2	0.489702	0.500175	Chr2	114013713	114032105	+	1211	ENSMUSG00000087694.8	XM_017315645.1	0	antisense	genic	intronic	overlapping	Gjd2	GeneID:14617,Genbank:XM_017315645.1,MGI:MGI:1334209	gap junction protein, delta 2, transcript variant X1	GO:0005921,GO:0005922,GO:0007154,GO:0007267,GO:0007268,GO:0007601,GO:0016020,GO:0016021,GO:0030054,GO:0001508,GO:0005515,GO:0005886	gap junction|connexin complex|cell communication|cell-cell signaling|chemical synaptic transmission|visual perception|membrane|integral component of membrane|cell junction|action potential|protein binding|plasma membrane	mmu04540	Gap junction
ENSMUST00000152663	78.1640177227934	0.60568750932135	-2.43709	0.35945509985895	-1.47612	0.0148058889897154	Down	6	8	3	10	8	11	8	6	4	5	0.0307681	2	6	0.325041	5	2	Chr3	107891471	107895798	-	2358	ENSMUSG00000086968.8	NM_133867.2	0	antisense	genic	exonic	overlapping	Eps8l3	GeneID:99662,Genbank:NM_133867.2,MGI:MGI:2139743	EPS8-like 3	GO:0005886,GO:0007266,GO:0030676,GO:0030833,GO:0031982,GO:0032587,GO:0035023,GO:0042634,GO:1900029,GO:0003674,GO:0003779,GO:0005737	plasma membrane|Rho protein signal transduction|Rac guanyl-nucleotide exchange factor activity|regulation of actin filament polymerization|vesicle|ruffle membrane|regulation of Rho protein signal transduction|regulation of hair cycle|positive regulation of ruffle assembly|molecular_function|actin binding|cytoplasm
ENSMUST00000154329	2.17395569104725	1.83342018113047	-2.30558	0.0533968377906229	-4.2271	0.0211339599043173	Down	7.865518e-09	3.796199e-10	7	2	5	3	0.193209	4.534749e-05	0.0899995	8.204431e-06	1.598557e-06	0.00332888	0.00288589	0.981769	6	4.196058e-06	Chr3	107894129	107895812	-	389	ENSMUSG00000086968.8	NM_010360.2	42	antisense	intergenic	upstream	divergent	Gstm5	GeneID:14866,Genbank:NM_010360.2,MGI:MGI:1309466	glutathione S-transferase, mu 5	GO:0045171,GO:0005737,GO:0070458,GO:0005829,GO:0006749,GO:0008152,GO:0016740,GO:0018916,GO:0019899,GO:0035686,GO:0042178,GO:0042802,GO:0042803,GO:0004364,GO:0043295,GO:0005515	intercellular bridge|cytoplasm|cellular detoxification of nitrogen compound|cytosol|glutathione metabolic process|metabolic process|transferase activity|nitrobenzene metabolic process|enzyme binding|sperm fibrous sheath|xenobiotic catabolic process|identical protein binding|protein homodimerization activity|glutathione transferase activity|glutathione binding|protein binding	mmu00480,mmu00980,mmu00982,mmu00983,mmu05200,mmu05204,mmu05225,mmu05418,mmu01524	Glutathione metabolism|Metabolism of xenobiotics by cytochrome P450|Drug metabolism - cytochrome P450|Drug metabolism - other enzymes|Pathways in cancer|Chemical carcinogenesis|Hepatocellular carcinoma|Fluid shear stress and atherosclerosis|Platinum drug resistance
ENSMUST00000154615	3.47391930169831	0.772430246319527	2.49658697072341	3.80643195605853	1.92843928875401	0.0125394915360169	Up	0	0	0	1	0.621013	1	1	1	0.599613	2	2	2	1	2	3	0	Chr13	54913235	54914479	+	487	ENSMUSG00000085896.2	NM_001311128.1	34932	sense	intergenic	upstream	same_strand	Unc5a	GeneID:107448,Genbank:NM_001311128.1,MGI:MGI:894682	unc-5 netrin receptor A, transcript variant 2	GO:0007165,GO:0007275,GO:0007411,GO:0016020,GO:0016021,GO:0031175,GO:0031226,GO:0032589,GO:0032809,GO:0033564,GO:0038007,GO:0005042,GO:0042995,GO:0005886,GO:0006915	signal transduction|multicellular organism development|axon guidance|membrane|integral component of membrane|neuron projection development|intrinsic component of plasma membrane|neuron projection membrane|neuronal cell body membrane|anterior/posterior axon guidance|netrin-activated signaling pathway|netrin receptor activity|cell projection|plasma membrane|apoptotic process	mmu04360	Axon guidance
ENSMUST00000155323	6.29801161934497	0.468888404698813	-2.66775	0.420192583983956	-1.25088	0.00763608834553677	Down	2	2	2	2	2	4	4	2	0.742707	0.753843	0.51522	2	2	2	1.64573e-20	2	Chr2	116900194	116904557	+	654	ENSMUSG00000085316.1	NM_026104.4	7694	sense	intergenic	downstream	same_strand	Tmco5	GeneID:67356,Genbank:NM_026104.4,MGI:MGI:1914606	transmembrane and coiled-coil domains 5	GO:0016020,GO:0016021,GO:0003674,GO:0005575,GO:0008150	membrane|integral component of membrane|molecular_function|cellular_component|biological_process
ENSMUST00000156271	1.57747713340819	2.00220395668752	-2.07876	0.055857400633377	-4.16211	0.0376391278480143	Down	1.943387e-14	8.571002e-36	3.619082e-16	6.185514e-17	1	1	1	1	2.136519e-21	4.80544e-15	5.738964e-09	0	1.397728e-18	4.672571e-20	2.61756e-19	0	Chr4	130026886	130028504	-	388	ENSMUSG00000085517.7	XM_017320495.1	0	sense	genic	exonic	nested	Gm12963	GeneID:102640839,Genbank:XM_017320495.1,MGI:MGI:3651569	predicted gene 12963, transcript variant X1
ENSMUST00000156311	2.8061071108284	1.5841482029401	2.34520477551274	13.1332487345773	3.71515193065505	0.0190166320191217	Up	1.207341e-18	1.16772e-20	8.902387e-07	1	2.188639e-10	6	2	3	2.406791e-11	0.000146923	11	7	0.272443	0.334878	1	3	Chr4	54151831	54163678	-	581	ENSMUSG00000086987.1
ENSMUST00000159153	4.52783629538098	1.54655742033093	2.42236973753745	13.4201965157517	3.74633389237364	0.0154196528733308	Up	0.599959	0.404276	0.0403222	0.000223606	0.000577069	0.290639	0.021248	0.06275	0.876628	5.244801e-05	3	8	0.0778931	0.738575	0.0175229	0.00139708	Chr1	161035186	161038478	+	872	ENSMUSG00000053332.13	XM_011238814.2	322	antisense	intergenic	upstream	divergent	Zbtb37	GeneID:240869,Genbank:XM_011238814.2,MGI:MGI:2444467	zinc finger and BTB domain containing 37, transcript variant X1	GO:0003674,GO:0005575,GO:0008150	molecular_function|cellular_component|biological_process
ENSMUST00000161255	2.09556077590157	1.66213262990349	-2.26224	0.0738043809033245	-3.76015	0.0236823260387764	Down	1.94055e-20	2	0	3.332805e-19	4	1.074582e-15	2	0.797938	2.898001e-12	3.332653e-13	1.9514e-09	4.487385e-13	0.344506	4.046627e-19	3.15559e-09	0.769413	Chr6	36387379	36388288	-	555	ENSMUSG00000073154.10	NM_203491.3	0	antisense	genic	exonic	overlapping	Chrm2	GeneID:243764,Genbank:NM_203491.3,MGI:MGI:88397	cholinergic receptor, muscarinic 2, cardiac	GO:0016907,GO:0005887,GO:0006940,GO:0030054,GO:0007165,GO:0007186,GO:0007197,GO:0007207,GO:0007213,GO:0045202,GO:0045211,GO:0007271,GO:1990763,GO:0008016,GO:0016020,GO:0004871,GO:0016021,GO:0004930,GO:0005886	G-protein coupled acetylcholine receptor activity|integral component of plasma membrane|regulation of smooth muscle contraction|cell junction|signal transduction|G-protein coupled receptor signaling pathway|adenylate cyclase-inhibiting G-protein coupled acetylcholine receptor signaling pathway|phospholipase C-activating G-protein coupled acetylcholine receptor signaling pathway|G-protein coupled …	mmu04020,mmu04024,mmu04151,mmu04080,mmu04810,mmu04725	Calcium signaling pathway|cAMP signaling pathway|PI3K-Akt signaling pathway|Neuroactive ligand-receptor interaction|Regulation of actin cytoskeleton|Cholinergic synapse
ENSMUST00000163106	23.4160974215954	1.50758109139693	3.71967532922774	48.7629057435254	5.6077121924794	0.000199479034611135	Up	2	19	1	1.854718e-05	0.000183793	0.143286	3.140131e-11	0.00323263	3	9	1	24	28	8.608825e-05	9.117096e-06	2	Chr7	43223575	43226333	+	810	ENSMUSG00000074887.4	NM_001177525.1	0	sense	genic	exonic	nested	EU599041	GeneID:100170401,Genbank:NM_001177525.1,MGI:MGI:3796554	expressed sequence EU599041	GO:0010033,GO:0032526,GO:0003700,GO:0005575,GO:0006355	response to organic substance|response to retinoic acid|DNA binding transcription factor activity|cellular_component|regulation of transcription, DNA-templated
ENSMUST00000166813	5.27906681238096	0.621052514578106	-2.38002	0.35895674273523	-1.47812	0.017311646137654	Down	0.816397	0.204248	0.783562	1	0.528139	1	0.94811	0.272953	0.0966281	0.195497	0.0462075	0.37909	8.578692e-08	1	0.396756	0.531245	Chr14	7756361	7791575	-	1471	ENSMUSG00000072723.10	XM_017316349.1	0	sense	genic	exonic	nested	Gm10044	GeneID:218695,Genbank:XM_017316349.1,MGI:MGI:3641749	predicted gene 10044, transcript variant X2
ENSMUST00000171665	6.45496989307853	0.586157211709688	2.29727055718257	2.54305330787557	1.3465617043409	0.0216033403016746	Up	0.711078	0.683543	0.532971	0	2	0.896905	4	2	4	4	0.516126	1	2	5	8	3	Chr7	4446446	4471285	-	451	ENSMUSG00000091177.2	NM_026146.4	0	antisense	genic	exonic	overlapping	Eps8l1	GeneID:67425,Genbank:NM_026146.4,MGI:MGI:1914675	EPS8-like 1, transcript variant 2	GO:0032991,GO:0005089,GO:0035023,GO:0005737,GO:0005829,GO:0005886,GO:0007266,GO:0016601,GO:0042608,GO:0030676,GO:0045296,GO:0051015,GO:0030833,GO:1900029,GO:0031982,GO:0001726,GO:0032587,GO:0003779	protein-containing complex|Rho guanyl-nucleotide exchange factor activity|regulation of Rho protein signal transduction|cytoplasm|cytosol|plasma membrane|Rho protein signal transduction|Rac protein signal transduction|T cell receptor binding|Rac guanyl-nucleotide exchange factor activity|cadherin binding|actin filament binding|regulation of actin filament polymerization|positive regulation of ruf…
ENSMUST00000174412	2.50026536839116	1.43468410193613	-2.81868	0.0606262892995974	-4.04391	0.00482218499802129	Down	2	2	0.592759	0.205855	8.567686e-12	1.220432e-08	2.262448e-07	4	0.708432	7.686391e-07	7.618075e-20	5.284888e-16	3.231084e-18	0.107142	6.530901e-06	2.556631e-08	Chr19	5406815	5417683	+	857	ENSMUSG00000086938.9	XM_011248654.1	4281	antisense	intergenic	upstream	divergent	Tsga10ip	GeneID:78306,Genbank:XM_011248654.1,MGI:MGI:1925556	testis specific 10 interacting protein, transcript variant X1	GO:0008150,GO:0032391,GO:0036064,GO:0044782,GO:0003674,GO:0005575,GO:0005929	biological_process|photoreceptor connecting cilium|ciliary basal body|cilium organization|molecular_function|cellular_component|cilium
ENSMUST00000174754	15.3454076053441	0.634775146427836	-2.40673	0.34682175445928	-1.52773	0.0160959739288013	Down	7	4	2	7	2	3	3	4	1	2	1	0.226687	3	5	0.0768119	7.921573e-07	Chr19	5406740	5417582	+	840	ENSMUSG00000086938.9	XM_003085377.4	4206	antisense	intergenic	upstream	divergent	Tsga10ip	GeneID:78306,Genbank:XM_003085377.4,MGI:MGI:1925556	testis specific 10 interacting protein, transcript variant X2	GO:0008150,GO:0032391,GO:0036064,GO:0044782,GO:0003674,GO:0005575,GO:0005929	biological_process|photoreceptor connecting cilium|ciliary basal body|cilium organization|molecular_function|cellular_component|cilium
ENSMUST00000176977	22.4940115706704	0.676680801482364	-2.07206	0.378371140583818	-1.40213	0.0382594576162912	Down	7	9	11	6	10	14	14	0.646082	1	0.943979	7	13	0.710558	0.000237388	2	4	Chr1	42648200	42651679	-	562	ENSMUSG00000060424.14	NM_008900.2	45467	antisense	intergenic	upstream	divergent	Pou3f3	GeneID:18993,Genbank:NM_008900.2,MGI:MGI:102564	POU domain, class 3, transcription factor 3	GO:0045944,GO:0010628,GO:0003700,GO:0048878,GO:0021799,GO:0003705,GO:0071837,GO:0021869,GO:0005515,GO:0072218,GO:0005634,GO:0006351,GO:0006355,GO:0043066,GO:0006357,GO:0072227,GO:0043565,GO:0007275,GO:0072233,GO:0045892,GO:0007399,GO:0072236,GO:0045893,GO:0007420,GO:0000122,GO:0072240,GO:0007588,GO:0001822,GO:0008284,GO:0003677	positive regulation of transcription by RNA polymerase II|positive regulation of gene expression|DNA binding transcription factor activity|chemical homeostasis|cerebral cortex radially oriented cell migration|transcription factor activity, RNA polymerase II distal enhancer sequence-specific binding|HMG box domain binding|forebrain ventricular zone progenitor cell division|protein binding|metaneph…
ENSMUST00000180511	9.34169481066837	0.407423693327018	2.57531381189286	2.0694449403234	1.04924386471747	0.0100149176548745	Up	0.469402	0.280569	0.891389	0.413339	0.848902	0.482356	0.677016	1	2	0.519572	2	1	1	0.990661	1	1	ChrX	10707176	10717242	-	1466	ENSMUSG00000097444.1	NM_001166635.1	123	antisense	intergenic	upstream	divergent	Mid1ip1	GeneID:68041,Genbank:NM_001166635.1,MGI:MGI:1915291	Mid1 interacting protein 1 (gastrulation specific G12-like (zebrafish)), transcript variant 1	GO:0005829,GO:0005856,GO:0005874,GO:0006629,GO:0007026,GO:0008022,GO:0015630,GO:0042802,GO:0045723,GO:0046890,GO:0051258,GO:0005515,GO:0051351,GO:0005634,GO:0005737	cytosol|cytoskeleton|microtubule|lipid metabolic process|negative regulation of microtubule depolymerization|protein C-terminus binding|microtubule cytoskeleton|identical protein binding|positive regulation of fatty acid biosynthetic process|regulation of lipid biosynthetic process|protein polymerization|protein binding|positive regulation of ligase activity|nucleus|cytoplasm
ENSMUST00000180525	3.01551216465177	1.06753694272808	-2.36457	0.173828105884812	-2.52427	0.0180509746787728	Down	0	0.700477	2	0.392509	2	0.853592	0.434834	0.897369	0	0	0	0.615975	0.197725	1	0.672674	1	Chr9	57075216	57076013	-	684	ENSMUSG00000097334.1	XM_006510892.3	0	antisense	genic	intronic	nested	Sin3a	GeneID:20466,Genbank:XM_006510892.3,MGI:MGI:107157	transcriptional regulator, SIN3A (yeast), transcript variant X7	GO:0001103,GO:0001106,GO:0001701,GO:0002218,GO:0002230,GO:0002244,GO:0006351,GO:0003677,GO:0006355,GO:0003682,GO:0006476,GO:0003700,GO:0007568,GO:0008134,GO:0010243,GO:0010817,GO:0044877,GO:0010971,GO:0045892,GO:0016575,GO:0045944,GO:0016580,GO:0048511,GO:0051595,GO:0071333,GO:1900181,GO:0000118,GO:1901675,GO:0000122,GO:2000678,GO:0000776,GO:0000785,GO:0000976,GO:0001102,GO:0003714,GO:0003723,GO:…	RNA polymerase II repressing transcription factor binding|RNA polymerase II transcription corepressor activity|in utero embryonic development|activation of innate immune response|positive regulation of defense response to virus by host|hematopoietic progenitor cell differentiation|transcription, DNA-templated|DNA binding|regulation of transcription, DNA-templated|chromatin binding|protein deacety…	mmu04919,mmu05202,mmu05016	Thyroid hormone signaling pathway|Transcriptional misregulation in cancers|Huntington's disease
ENSMUST00000180680	7.11253793513844	0.421075539529003	-2.42129	0.493271193273597	-1.01955	0.0154654263633172	Down	0.767722	0.38705	0.642825	2	0.637352	0.467082	0.960459	0.549115	0.357754	0.280136	0.815459	0.344377	0.271682	0.0842055	0.170826	0.441429	Chr10	21145094	21154374	+	2184	ENSMUSG00000097923.1	NM_001198914.1	0	antisense	genic	exonic	nested	Myb	GeneID:17863,Genbank:NM_001198914.1,MGI:MGI:97249	myeloblastosis oncogene, transcript variant 1	GO:0003677,GO:0003700,GO:0005515,GO:0005634,GO:0005829,GO:0045624,GO:0006338,GO:0045892,GO:0006351,GO:0045893,GO:0006355,GO:0045944,GO:0048536,GO:0048538,GO:0048566,GO:0000082,GO:0000122,GO:0000278,GO:0000978,GO:0000981,GO:0001077,GO:0001135,GO:0001701,GO:0006357,GO:0006816,GO:0010468,GO:0017145,GO:0030099,GO:0030154,GO:0048872,GO:0030183,GO:0051571,GO:0043565,GO:0051574,GO:0044212,GO:0071354,GO:…	DNA binding|DNA binding transcription factor activity|protein binding|nucleus|cytosol|positive regulation of T-helper cell differentiation|chromatin remodeling|negative regulation of transcription, DNA-templated|transcription, DNA-templated|positive regulation of transcription, DNA-templated|regulation of transcription, DNA-templated|positive regulation of transcription by RNA polymerase II|splee…	mmu04151,mmu05166	PI3K-Akt signaling pathway|HTLV-I infection
ENSMUST00000180763	4.50289422731326	0.508487204592357	2.21894223377016	2.18601565620323	1.12830373360171	0.026490654758471	Up	0.0648464	1.195763e-19	0.148275	0.185082	0.441894	0.155914	0.401566	0.411562	0.28251	0.54179	0.263122	0.453783	0.39377	0.530596	0.441153	0.36575	Chr6	145047559	145050430	+	2461	ENSMUSG00000097419.1	NM_001024468.3	0	antisense	genic	exonic	overlapping	Bcat1	GeneID:12035,Genbank:NM_001024468.3,MGI:MGI:104861	branched chain aminotransferase 1, cytosolic, transcript variant 1	GO:0016740,GO:0004084,GO:0042802,GO:0005737,GO:0052654,GO:0005739,GO:0005829,GO:0008152,GO:0008483,GO:0052655,GO:0008652,GO:0052656,GO:0009081,GO:0009082,GO:0009083,GO:0003824,GO:0009098,GO:0009099	transferase activity|branched-chain-amino-acid transaminase activity|identical protein binding|cytoplasm|L-leucine transaminase activity|mitochondrion|cytosol|metabolic process|transaminase activity|L-valine transaminase activity|cellular amino acid biosynthetic process|L-isoleucine transaminase activity|branched-chain amino acid metabolic process|branched-chain amino acid biosynthetic process|br…	mmu00270,mmu00280,mmu00290,mmu00770	Cysteine and methionine metabolism|Valine, leucine and isoleucine degradation|Valine, leucine and isoleucine biosynthesis|Pantothenate and CoA biosynthesis
ENSMUST00000180775	32.6674080114664	0.303108777620409	-3.33752	0.495984618701383	-1.01163	0.000845285277598607	Down	4	4	4	3	3	2	8	6	2	0.778528	0.611359	4	2	2	3	2	Chr13	48968287	48972031	+	1780	ENSMUSG00000097059.1	NM_001033268.2	459	antisense	intergenic	upstream	divergent	Fam120a	GeneID:218236,Genbank:NM_001033268.2,MGI:MGI:2446163	family with sequence similarity 120, member A	GO:0005829,GO:0005886,GO:0016020,GO:0003723,GO:0005634,GO:0005737	cytosol|plasma membrane|membrane|RNA binding|nucleus|cytoplasm
ENSMUST00000180811	2.55418202942195	1.2012687143604	2.69100757788582	9.39975538622552	3.23262	0.00712365767140225	Up	0.390104	1	0.145949	1.541806e-08	2.690376e-10	8.37666e-08	6.335213e-10	0.000193302	2	0.326018	2	0.284514	0.271989	2	3.382834e-13	4.777516e-05	Chr6	127149389	127212119	+	1001	ENSMUSG00000097166.1	XM_006505459.2	0	antisense	genic	intronic	overlapping	Ccnd2	GeneID:12444,Genbank:XM_006505459.2,MGI:MGI:88314	cyclin D2, transcript variant X1	GO:1900087,GO:0019901,GO:0001934,GO:0031965,GO:0005515,GO:0043066,GO:0005634,GO:0005654,GO:0005730,GO:0005737,GO:0045737,GO:0005829,GO:0050679,GO:0007049,GO:0051301,GO:0007616,GO:0051726,GO:0008284,GO:0000082,GO:0071481,GO:0008344,GO:0000307,GO:0097129,GO:0016020,GO:0000785	positive regulation of G1/S transition of mitotic cell cycle|protein kinase binding|positive regulation of protein phosphorylation|nuclear membrane|protein binding|negative regulation of apoptotic process|nucleus|nucleoplasm|nucleolus|cytoplasm|positive regulation of cyclin-dependent protein serine/threonine kinase activity|cytosol|positive regulation of epithelial cell proliferation|cell cycle|c…	mmu04310,mmu04340,mmu04390,mmu04630,mmu04068,mmu04151,mmu04110,mmu04115,mmu04218,mmu04510,mmu04917,mmu05200,mmu05202,mmu05206,mmu05203,mmu05166,mmu05162,mmu05165	Wnt signaling pathway|Hedgehog signaling pathway|Hippo signaling pathway|Jak-STAT signaling pathway|FoxO signaling pathway|PI3K-Akt signaling pathway|Cell cycle|p53 signaling pathway|Cellular senescence|Focal adhesion|Prolactin signaling pathway|Pathways in cancer|Transcriptional misregulation in cancers|MicroRNAs in cancer|Viral carcinogenesis|HTLV-I infection|Measles|Human papillomavirus infect…
ENSMUST00000180832	2.20333505686681	0.92956407146163	-2.49261	0.200678375484383	-2.31704	0.0126807188162078	Down	0	0.255751	0.210303	0.0519505	0.313021	0.383742	0.129978	0.125274	0	0.0428959	0	0	0.189532	0.0583063	0.0600202	0.0589225	Chr11	52124530	52127779	-	2986	ENSMUSG00000097605.1	NM_019411.4	1781	antisense	intergenic	downstream	convergent	Ppp2ca	GeneID:19052,Genbank:NM_019411.4,MGI:MGI:1321159	protein phosphatase 2 (formerly 2A), catalytic subunit, alpha isoform	GO:0005515,GO:0005634,GO:0005694,GO:0005737,GO:0005829,GO:0005856,GO:0019904,GO:0005886,GO:0031698,GO:0006470,GO:0031952,GO:0032516,GO:0035307,GO:0042176,GO:0042308,GO:0051721,GO:0043005,GO:0051726,GO:0043065,GO:0070208,GO:0043195,GO:0071333,GO:0071902,GO:1901020,GO:1990405,GO:0000122,GO:0000159,GO:0000775,GO:0001932,GO:0001933,GO:0004721,GO:0004722,GO:0007498,GO:0008022,GO:0010469,GO:0010719,GO:…	protein binding|nucleus|chromosome|cytoplasm|cytosol|cytoskeleton|protein domain specific binding|plasma membrane|beta-2 adrenergic receptor binding|protein dephosphorylation|regulation of protein autophosphorylation|positive regulation of phosphoprotein phosphatase activity|positive regulation of protein dephosphorylation|regulation of protein catabolic process|negative regulation of protein imp…	mmu03015,mmu04350,mmu04390,mmu04071,mmu04151,mmu04152,mmu04140,mmu04136,mmu04114,mmu04530,mmu04261,mmu04728,mmu04730,mmu05160,mmu05165,mmu05142	mRNA surveillance pathway|TGF-beta signaling pathway|Hippo signaling pathway|Sphingolipid signaling pathway|PI3K-Akt signaling pathway|AMPK signaling pathway|Autophagy - animal|Autophagy - other eukaryotes|Oocyte meiosis|Tight junction|Adrenergic signaling in cardiomyocytes|Dopaminergic synapse|Long-term depression|Hepatitis C|Human papillomavirus infection|Chagas disease (American trypanosomiasi…
ENSMUST00000181611	1.92523668318544	1.41434607452335	2.22853561241492	8.88838060725415	3.15192059535453	0.0258448192818827	Up	0	0.476869	0	3.432189e-36	0	0	0	0	0.149839	0.289571	1	0.835044	0.350867	0	0	0.341487	Chr9	90094178	90095902	+	1537	ENSMUSG00000096976.1	XM_006511018.1	0	antisense	genic	exonic	nested	Morf4l1	GeneID:21761,Genbank:XM_006511018.1,MGI:MGI:1096551	mortality factor 4 like 1, transcript variant X1	GO:0043968,GO:0016575,GO:0005515,GO:0047485,GO:0016580,GO:0005634,GO:0016607,GO:0006281,GO:0006310,GO:0006325,GO:0006338,GO:0006342,GO:0035267,GO:0006351,GO:0006355,GO:0040008,GO:0006974,GO:0043967,GO:0008283,GO:0000123,GO:0016573,GO:0000724,GO:0003682	histone H2A acetylation|histone deacetylation|protein binding|protein N-terminus binding|Sin3 complex|nucleus|nuclear speck|DNA repair|DNA recombination|chromatin organization|chromatin remodeling|chromatin silencing|NuA4 histone acetyltransferase complex|transcription, DNA-templated|regulation of transcription, DNA-templated|regulation of growth|cellular response to DNA damage stimulus|histone H…
ENSMUST00000181875	7.09937379483978	0.509055305477365	-2.00531	0.492838108461447	-1.02081	0.0449297938060254	Down	1	1	3	2	4	0.225161	2	4	0.490754	1	1	2	0.197066	2	0.653769	2	Chr12	108313779	108328030	-	715	ENSMUSG00000097847.1	NM_001044380.1	0	antisense	genic	exonic	nested	Hhipl1	GeneID:214305,Genbank:NM_001044380.1,MGI:MGI:1919265	hedgehog interacting protein-like 1	GO:0008150,GO:0016020,GO:0003824,GO:0005044,GO:0005576	biological_process|membrane|catalytic activity|scavenger receptor activity|extracellular region
ENSMUST00000181938	3.15347235762526	0.831987502143646	-2.33743	0.259766923619658	-1.94471	0.0194169737895456	Down	0	0.42536	0.057924	0.402391	0.550451	0.411462	0.493865	0.258819	0	0	0.118711	0.311264	0.118405	0.193551	0.129419	0.257932	Chr17	21485177	21488875	-	2731	ENSMUSG00000097759.1	NM_013843.3	113	antisense	intergenic	upstream	divergent	Zfp53	GeneID:24132,Genbank:NM_013843.3,MGI:MGI:99200	zinc finger protein 53	GO:0006355,GO:0003700,GO:0005515,GO:0005634	regulation of transcription, DNA-templated|DNA binding transcription factor activity|protein binding|nucleus
ENSMUST00000182495	12.2791930010138	0.575537481362045	-2.11518	0.430068102570962	-1.21736	0.0344149653150141	Down	4	12	6	3	12	5	9	12	3	9.262593e-10	6	2	7	6	0.501818	5	Chr7	79500026	79531303	+	343	ENSMUSG00000097023.8	XM_006540711.2	33720	antisense	intergenic	upstream	divergent	Polg	GeneID:18975,Genbank:XM_006540711.2,MGI:MGI:1196389	polymerase (DNA directed), gamma, transcript variant X9	GO:0007568,GO:0003682,GO:0008408,GO:0003887,GO:0016740,GO:0004527,GO:0005515,GO:0005739,GO:0016779,GO:0032991,GO:0005743,GO:0042645,GO:0005760,GO:0043195,GO:0006260,GO:0002020,GO:0006264,GO:0003676,GO:0003677	aging|chromatin binding|3'-5' exonuclease activity|DNA-directed DNA polymerase activity|transferase activity|exonuclease activity|protein binding|mitochondrion|nucleotidyltransferase activity|protein-containing complex|mitochondrial inner membrane|mitochondrial nucleoid|gamma DNA polymerase complex|terminal bouton|DNA replication|protease binding|mitochondrial DNA replication|nucleic acid binding…
ENSMUST00000182537	4.03187387164048	1.60861937283612	3.37678448032509	43.170112070071	5.43196093294329	0.000733384895038704	Up	1.18993e-07	5.247312e-07	5.878881e-17	1.946328e-15	4.743604e-07	3.939282e-12	0.039519	0.000693799	6	4	2	8	14	0.249079	4.023171e-17	7.75862e-13	Chr14	61643342	61682313	-	318	ENSMUSG00000097589.9	NM_206974.1	30509	antisense	intergenic	downstream	convergent	Kcnrg	GeneID:328424,Genbank:NM_206974.1,MGI:MGI:2685591	potassium channel regulator, transcript variant 2	GO:1902260,GO:0005783,GO:0042802,GO:0051260	negative regulation of delayed rectifier potassium channel activity|endoplasmic reticulum|identical protein binding|protein homooligomerization
ENSMUST00000183374	94.0503858418953	0.487755380249739	-2.78037	0.390626527380056	-1.35614	0.0054297768535542	Down	5	17	41	11	29	40	25	23	17	3	9	0.850485	0.654086	15	17	16	Chr3	88800682	88832487	-	891	ENSMUSG00000098912.7	XM_006502240.3	0	antisense	genic	intronic	overlapping	Gon4l	GeneID:76022,Genbank:XM_006502240.3,MGI:MGI:1917579	gon-4-like (C.elegans), transcript variant X4	GO:0005515,GO:0005634,GO:0005654,GO:0006351,GO:0006355,GO:0016604,GO:0030183,GO:0045892,GO:0003677,GO:0003712,GO:0003714	protein binding|nucleus|nucleoplasm|transcription, DNA-templated|regulation of transcription, DNA-templated|nuclear body|B cell differentiation|negative regulation of transcription, DNA-templated|DNA binding|transcription cofactor activity|transcription corepressor activity
ENSMUST00000185281	2.9800160054351	1.4756628078745	-2.6493	0.0665475065840773	-3.90947	0.00806590042027516	Down	3.361659e-05	5	1	4	3	3.940866e-08	0.000744746	1.543492e-17	1.366552e-20	2.479138e-06	7.396835e-11	0.44482	0.0267749	0.273914	1.231619e-05	0.731144	Chr13	83721381	83872680	+	476	ENSMUSG00000050334.12	NM_001170537.1	54302	sense	intergenic	downstream	same_strand	Mef2c	GeneID:17260,Genbank:NM_001170537.1,MGI:MGI:99458	myocyte enhancer factor 2C, transcript variant 1	GO:0045663,GO:0045666,GO:0045669,GO:0045893,GO:0000977,GO:0000978,GO:0045944,GO:0000980,GO:0050853,GO:0000981,GO:0051145,GO:0051963,GO:0000982,GO:0051966,GO:0001764,GO:0000983,GO:0055007,GO:0001782,GO:0000987,GO:0001947,GO:0001046,GO:0055012,GO:0001958,GO:0071374,GO:0060021,GO:0071498,GO:0060025,GO:0001974,GO:0071560,GO:0060045,GO:0002062,GO:0071837,GO:0003700,GO:0002467,GO:0071864,GO:0003705,GO:…	positive regulation of myoblast differentiation|positive regulation of neuron differentiation|positive regulation of osteoblast differentiation|positive regulation of transcription, DNA-templated|RNA polymerase II regulatory region sequence-specific DNA binding|RNA polymerase II proximal promoter sequence-specific DNA binding|positive regulation of transcription by RNA polymerase II|RNA polymeras…	mmu04010,mmu04371,mmu04022,mmu04921,mmu05202,mmu05418	MAPK signaling pathway|Apelin signaling pathway|cGMP - PKG signaling pathway|Oxytocin signaling pathway|Transcriptional misregulation in cancers|Fluid shear stress and atherosclerosis
ENSMUST00000185378	3.72295696517318	0.576870202275767	2.03658520258148	2.25768673298345	1.17484531776501	0.0416916268956706	Up	0	0.397047	0.429431	1	0.457843	0.529772	1	1	0.785981	2	2	1	1	2	0.269323	1	Chr9	56239285	56240751	-	582	ENSMUSG00000099543.1	XM_006511167.3	0	sense	genic	intronic	nested	Peak1	GeneID:244895,Genbank:XM_006511167.3,MGI:MGI:2442366	pseudopodium-enriched atypical kinase 1, transcript variant X1	GO:0016310,GO:0004715,GO:0016477,GO:0005524,GO:0016740,GO:0005737,GO:0005856,GO:0005925,GO:0030054,GO:0006468,GO:0034446,GO:0046777,GO:0015629,GO:0000166,GO:0004672,GO:0016301,GO:0004713	phosphorylation|non-membrane spanning protein tyrosine kinase activity|cell migration|ATP binding|transferase activity|cytoplasm|cytoskeleton|focal adhesion|cell junction|protein phosphorylation|substrate adhesion-dependent cell spreading|protein autophosphorylation|actin cytoskeleton|nucleotide binding|protein kinase activity|kinase activity|protein tyrosine kinase activity
ENSMUST00000188188	1.3918496756535	1.08993690776439	2.78493697874739	8.19875925747301	3.03540559893464	0.00535381275924395	Up	0.357287	0.0335807	0	0.000792936	0.00436755	0.000538339	9.237078e-15	0	0.0693211	0.0691112	0.965658	0.77227	0.386773	0.262232	0.102737	0.209703	Chr1	92714234	92717202	-	1078	ENSMUSG00000100546.1	XM_017320818.1	65336	sense	intergenic	upstream	same_strand	Otos	GeneID:260301,Genbank:XM_017320818.1,MGI:MGI:2672814	otospiralin, transcript variant X2	GO:0005576,GO:0007605	extracellular region|sensory perception of sound
ENSMUST00000188193	4.84824061738954	0.521460541647312	-2.45029	0.412444724187285	-1.27773	0.014274290057156	Down	0.488518	0.777488	0.602671	0.381032	2	1	2	1	0.797147	0.500065	0.424944	0.436131	0.197583	0	0.433172	0.68306	Chr8	125897914	125908144	+	978	ENSMUSG00000100812.1	NM_175561.4	0	antisense	genic	exonic	overlapping	Pcnx2	GeneID:270109,Genbank:NM_175561.4,MGI:MGI:2445010	pecanex homolog 2	GO:0016020,GO:0016021,GO:0003674,GO:0005575,GO:0008150	membrane|integral component of membrane|molecular_function|cellular_component|biological_process
ENSMUST00000190967	3.72291444136847	0.7017924793172	-3.48507	0.183544413752935	-2.4458	0.000492000521251544	Down	2	4	3	3	2	2	2	3	2	1	1	2	0	0	0	0	Chr8	48843722	48847486	+	317	ENSMUSG00000100706.6	XM_011242218.2	0	antisense	genic	exonic	overlapping	Tenm3	GeneID:23965,Genbank:XM_011242218.2,MGI:MGI:1345183	teneurin transmembrane protein 3, transcript variant X6	GO:0046982,GO:0007155,GO:0007156,GO:0048593,GO:0007157,GO:0007165,GO:0010976,GO:0016020,GO:0048666,GO:0016021,GO:0050839,GO:0030154,GO:0097264,GO:0042803,GO:0000902,GO:0042995,GO:0005887,GO:0043005	protein heterodimerization activity|cell adhesion|homophilic cell adhesion via plasma membrane adhesion molecules|camera-type eye morphogenesis|heterophilic cell-cell adhesion via plasma membrane cell adhesion molecules|signal transduction|positive regulation of neuron projection development|membrane|neuron development|integral component of membrane|cell adhesion molecule binding|cell differentia…
ENSMUST00000193336	1.78450117584996	1.96356175878631	-2.21375	0.0491445137469554	-4.34683	0.0268462976390011	Down	3	6	0	4	0	0	7	0	0	0	0	0	0	0	0	0	Chr3	28802804	28805336	-	232	ENSMUSG00000103827.1	XM_006535531.2	108	antisense	intergenic	upstream	divergent	Rpl22l1	GeneID:68028,Genbank:XM_006535531.2,MGI:MGI:1915278	ribosomal protein L22 like 1, transcript variant X1	GO:0005622,GO:0005840,GO:0006412,GO:0022625,GO:0002181,GO:0003723,GO:0003735	intracellular|ribosome|translation|cytosolic large ribosomal subunit|cytoplasmic translation|RNA binding|structural constituent of ribosome	mmu03010	Ribosome
ENSMUST00000193692	4.97193952289332	0.956097392151944	2.65756219336312	5.81947207677712	2.54088828255608	0.00787080663946135	Up	0	5.158124e-27	8.230243e-47	0.0882186	0.414027	0.453961	0	0.523419	0.378138	0.352934	0.0975026	0	2	0.691537	0.306004	0.808583	Chr3	83403402	83405790	+	2389	ENSMUSG00000103459.1
ENSMUST00000193815	2.20385700683494	0.743116172477478	2.02510271737757	2.83802358784598	1.50488658021136	0.0428568179455146	Up	0.0911077	0	0.169188	0.397601	0.207277	0.221532	0.208849	0.112789	0.164798	0.0795951	0.508852	0.418534	0.717288	0.566554	0.220788	0.568359	Chr18	37714279	37726121	-	1463	ENSMUSG00000104512.1	NM_033590.3	0	antisense	genic	exonic	overlapping	Pcdhga7	GeneID:93715,Genbank:NM_033590.3,MGI:MGI:1935219	protocadherin gamma subfamily A, 7	GO:0007267,GO:0007399,GO:0016020,GO:0003674,GO:0005887,GO:0007155	cell-cell signaling|nervous system development|membrane|molecular_function|integral component of plasma membrane|cell adhesion
ENSMUST00000194881	1.13897308838142	1.11804840717939	2.03827353787258	4.85303909579425	2.27888848241435	0.0415225847460476	Up	0.164017	0.121722	0.135878	2.794154e-17	0	7.201777e-18	3.156803e-18	0	0.653148	0.658439	0	0.271908	0.325525	0.00368568	0.734973	0.327198	Chr14	79769908	79772743	+	783	ENSMUSG00000102774.1	NM_021543.4	0	antisense	genic	exonic	overlapping	Pcdh8	GeneID:18530,Genbank:NM_021543.4,MGI:MGI:1306800	protocadherin 8, transcript variant 1	GO:0045211,GO:0005887,GO:0007155,GO:0007156,GO:0007267,GO:0007268,GO:0007399,GO:0016020,GO:0016021,GO:0016331,GO:0030054,GO:0001756,GO:0042995,GO:0005509,GO:0045202,GO:0005886	postsynaptic membrane|integral component of plasma membrane|cell adhesion|homophilic cell adhesion via plasma membrane adhesion molecules|cell-cell signaling|chemical synaptic transmission|nervous system development|membrane|integral component of membrane|morphogenesis of embryonic epithelium|cell junction|somitogenesis|cell projection|calcium ion binding|synapse|plasma membrane
ENSMUST00000195225	3.27682437409204	1.12363635893941	2.21144228137255	5.59778839962971	2.48485695304613	0.0270052246491142	Up	0.00803856	0.540719	0.540571	2.977481e-10	2.024645e-13	6.089869e-10	4.514718e-14	0.737895	2	4	0.0731919	0.813163	2	0.38967	0.000634379	2	Chr3	45281350	45364670	-	664	ENSMUSG00000097040.6	NM_001098171.1	13728	antisense	intergenic	upstream	divergent	Pcdh10	GeneID:18526,Genbank:NM_001098171.1,MGI:MGI:1338042	protocadherin 10, transcript variant 3	GO:0007155,GO:0007156,GO:0007267,GO:0007399,GO:0005887	cell adhesion|homophilic cell adhesion via plasma membrane adhesion molecules|cell-cell signaling|nervous system development|integral component of plasma membrane
ENSMUST00000195277	1.67326964772961	2.05412457357868	2.02678544588622	17.9171564854196	4.16326978976652	0.0426843595244824	Up	0.00328598	0.00304887	0.0177888	2.311715e-05	0.0696369	0.012086	0.0013162	0.000344224	0.83788	0.0811108	0.00127024	2	0.81096	7.60669e-05	0	2.597661e-05	Chr6	117716473	117717467	+	995	ENSMUSG00000104222.1
ENSMUST00000196555	7.08773594947843	0.532094655755789	3.20782062597639	3.26450491078321	1.70686421170523	0.00133744886779405	Up	0.674085	0.630501	0.474352	1.080076e-21	0.107483	0.376668	0.206942	0.128367	1	0.741155	0.673651	0.788407	0.75562	0.345478	2	3	Chr5	44089085	44090854	-	1770	ENSMUSG00000105264.1	NM_001163578.1	0	sense	genic	intronic	nested	Prom1	GeneID:19126,Genbank:NM_001163578.1,MGI:MGI:1100886	prominin 1, transcript variant 3	GO:0071914,GO:0045296,GO:0015485,GO:0005793,GO:0072112,GO:0045494,GO:0016020,GO:0005886,GO:0072139,GO:0016021,GO:0005887,GO:2000768,GO:0060042,GO:0005902,GO:0005903,GO:0016324,GO:0005929,GO:0060219,GO:0032420,GO:0009986,GO:0042622,GO:0001750,GO:0070062,GO:0042805,GO:0005615,GO:0042995,GO:0010842,GO:0005783	prominosome|cadherin binding|cholesterol binding|endoplasmic reticulum-Golgi intermediate compartment|glomerular visceral epithelial cell differentiation|photoreceptor cell maintenance|membrane|plasma membrane|glomerular parietal epithelial cell differentiation|integral component of membrane|integral component of plasma membrane|positive regulation of nephron tubule epithelial cell differentiatio…	mmu05202	Transcriptional misregulation in cancers
ENSMUST00000197382	1.33606994751529	1.09284788688039	2.68557068060704	7.64713977159615	2.93492024336933	0.00724060585009395	Up	0.000820335	1.219482e-21	0.0107226	1.674379e-05	0.121177	9.138247e-13	0.0823814	0.00030939	0.0217863	0.135435	0.0938754	0.189779	0.571067	0.441339	0.823907	0.192567	Chr5	98184024	98185782	-	1759	ENSMUSG00000045238.9	NM_029947.2	0	antisense	genic	exonic	nested	Prdm8	GeneID:77630,Genbank:NM_029947.2,MGI:MGI:1924880	PR domain containing 8	GO:0051567,GO:0021957,GO:0003714,GO:0022008,GO:0005515,GO:0032259,GO:0005634,GO:0006351,GO:0006355,GO:0007399,GO:0035097,GO:0008168,GO:0042054,GO:0014003,GO:0045892,GO:0016571,GO:0016740,GO:0003676,GO:0046872,GO:0021540,GO:0003677,GO:0046974,GO:0021952,GO:0003682	histone H3-K9 methylation|corticospinal tract morphogenesis|transcription corepressor activity|neurogenesis|protein binding|methylation|nucleus|transcription, DNA-templated|regulation of transcription, DNA-templated|nervous system development|histone methyltransferase complex|methyltransferase activity|histone methyltransferase activity|oligodendrocyte development|negative regulation of transcrip…
ENSMUST00000197551	3.81784721626187	1.17602931205455	2.02927930309262	5.22884368850722	2.38649194278255	0.0424298501506169	Up	0	0	0	0	3	1	4	0	0	7	4	0	3	8	3	3	Chr5	23850601	23852979	+	318	ENSMUSG00000097180.5	NM_025394.3	6456	antisense	intergenic	upstream	divergent	Tomm7	GeneID:66169,Genbank:NM_025394.3,MGI:MGI:1913419	translocase of outer mitochondrial membrane 7 homolog (yeast)	GO:0005742,GO:0008320,GO:0015031,GO:0016020,GO:0016021,GO:0030150,GO:0031307,GO:0031647,GO:0045040,GO:0098779,GO:0005739,GO:1903955,GO:0005741	mitochondrial outer membrane translocase complex|protein transmembrane transporter activity|protein transport|membrane|integral component of membrane|protein import into mitochondrial matrix|integral component of mitochondrial outer membrane|regulation of protein stability|protein import into mitochondrial outer membrane|positive regulation of mitophagy in response to mitochondrial depolarization…	mmu04137	Mitophagy - animal
ENSMUST00000200602	4.19140605661994	0.64800761779063	2.48059747709691	3.04712	1.60744606183102	0.0131162395623248	Up	2	0	0	0.457334	1	0.528048	2	0.503277	0.718408	3	3	2	1	2	1	2	Chr3	34017708	34019882	-	491	ENSMUSG00000105535.1	XM_006535401.1	176	antisense	intergenic	upstream	divergent	Fxr1	GeneID:14359,Genbank:XM_006535401.1,MGI:MGI:104860	fragile X mental retardation gene 1, autosomal homolog, transcript variant X2	GO:0005634,GO:0005737,GO:0005829,GO:0005844,GO:0007275,GO:0035770,GO:0007417,GO:0036464,GO:0007517,GO:0042803,GO:0008089,GO:0043025,GO:0043034,GO:0043197,GO:0043488,GO:0045182,GO:0002151,GO:0003676,GO:0003723,GO:0003729,GO:0003730,GO:0005515,GO:0014069,GO:0016020,GO:0017148,GO:0030154,GO:0030424,GO:0045727,GO:0030425,GO:0046982,GO:0033592,GO:0048471,GO:0048666,GO:0048814,GO:0060998,GO:0071598,GO:…	nucleus|cytoplasm|cytosol|polysome|multicellular organism development|ribonucleoprotein granule|central nervous system development|cytoplasmic ribonucleoprotein granule|muscle organ development|protein homodimerization activity|anterograde axonal transport|neuronal cell body|costamere|dendritic spine|regulation of mRNA stability|translation regulator activity|G-quadruplex RNA binding|nucleic acid…	mmu03013	RNA transport
ENSMUST00000201650	5.18368550143087	1.43189716924988	-2.06716	0.128517530537788	-2.95996	0.0387189235249915	Down	1.03939e-05	1.826673e-10	5	0.713598	0.00514795	3	3	1	1.787581e-06	0.143571	9.139514e-10	0.4227	3.713634e-05	1	5.989528e-07	8.988881e-08	Chr5	150599937	150606966	-	1057	ENSMUSG00000107096.3	XM_017320947.1	0	sense	genic	exonic	nested	N4bp2l2	GeneID:381695,Genbank:XM_017320947.1,MGI:MGI:2687207	NEDD4 binding protein 2-like 2, transcript variant X4	GO:0001824,GO:0005515,GO:0005634,GO:0017053,GO:0019899,GO:1902035,GO:1902037,GO:0000122,GO:0001106,GO:0001701	blastocyst development|protein binding|nucleus|transcriptional repressor complex|enzyme binding|positive regulation of hematopoietic stem cell proliferation|negative regulation of hematopoietic stem cell differentiation|negative regulation of transcription by RNA polymerase II|RNA polymerase II transcription corepressor activity|in utero embryonic development
ENSMUST00000204275	5.60929898012477	0.528901531955201	2.93156391671202	2.92920395032621	1.55050864657357	0.00337259957015018	Up	0.143597	0.117403	0.0602166	0.139043	0.649608	0.266901	0.528531	0.907993	0.326477	0.533264	0.5603	2	0.401311	1	1	0.869375	Chr6	50776324	50815033	+	1624	ENSMUSG00000107667.2
ENSMUST00000204925	2.82471591969929	0.778497998292056	-2.30039	0.289001450295327	-1.79085	0.0214259638533365	Down	2	2	0	1	3	3	5	3	0.21506	0.853782	2	0	0	0.535654	0.574357	0.535817	Chr6	137431305	137431605	+	301	ENSMUSG00000107759.1	NM_001164401.1	0	sense	genic	intronic	nested	Ptpro	GeneID:19277,Genbank:NM_001164401.1,MGI:MGI:1097152	protein tyrosine phosphatase, receptor type, O, transcript variant 2	GO:0042803,GO:0016787,GO:0003105,GO:0043197,GO:0016791,GO:0004721,GO:0072112,GO:0017147,GO:0004725,GO:0090090,GO:0005515,GO:0005886,GO:0006470,GO:0030032,GO:0007411,GO:0032835,GO:0016020,GO:0035335,GO:0016021,GO:0016311,GO:0000902,GO:0036060,GO:0016324,GO:0002548,GO:0042802,GO:0016328,GO:0003093	protein homodimerization activity|hydrolase activity|negative regulation of glomerular filtration|dendritic spine|phosphatase activity|phosphoprotein phosphatase activity|glomerular visceral epithelial cell differentiation|Wnt-protein binding|protein tyrosine phosphatase activity|negative regulation of canonical Wnt signaling pathway|protein binding|plasma membrane|protein dephosphorylation|lamel…
ENSMUST00000205509	2.24972356472085	1.00868796009866	-2.81852	0.13937014854343	-2.84301	0.00482457066407617	Down	0.386369	0.463894	0.53287	0.102398	0.0278138	0.427155	0.056185	0.17474	0.251255	0.0826185	0.365495	0.00414284	4.262358e-07	0.0143046	0.0141404	0	Chr7	73202775	73238531	-	3005	ENSMUSG00000108513.1
ENSMUST00000205592	3.01554507124474	1.35647733404142	2.33813669542893	9.01063906974879	3.17162943123984	0.0193801581666462	Up	3.652408e-19	0.542587	0.480329	0.235981	6.949255e-20	0.00780539	7.876666e-06	0.016572	2	0.325329	1	4	1.98529e-13	2	5.156462e-16	2.031031e-18	Chr7	75308702	75329837	+	759	ENSMUSG00000097247.2	NM_153579.4	0	antisense	genic	exonic	overlapping	Sv2b	GeneID:64176,Genbank:NM_153579.4,MGI:MGI:1927338	synaptic vesicle glycoprotein 2 b, transcript variant 1	GO:0008021,GO:0016020,GO:0016021,GO:0022857,GO:0030054,GO:0030672,GO:0031410,GO:0043005,GO:0043195,GO:0005215,GO:0045202,GO:0006836,GO:0055085,GO:0007268	synaptic vesicle|membrane|integral component of membrane|transmembrane transporter activity|cell junction|synaptic vesicle membrane|cytoplasmic vesicle|neuron projection|terminal bouton|transporter activity|synapse|neurotransmitter transport|transmembrane transport|chemical synaptic transmission	mmu04512	ECM-receptor interaction
ENSMUST00000205909	4.37124362609212	1.46765113780729	2.48982824062414	12.5899377991478	3.65419925029674	0.0127804842713305	Up	1.691497e-14	0.0832927	6	0.336639	0.000456859	0.987772	0.139525	0.000636248	0.0634156	0.0263377	0.00616488	5	1	0.0504139	8	2	Chr19	8724005	8726443	+	709	ENSMUSG00000108414.1	NM_001161413.1	636	antisense	intergenic	upstream	divergent	Slc3a2	GeneID:17254,Genbank:NM_001161413.1,MGI:MGI:96955	solute carrier family 3 (activators of dibasic and neutral amino acid transport), member 2, transcript variant 1	GO:0005634,GO:0005829,GO:0005886,GO:0005975,GO:0006865,GO:0009986,GO:0015175,GO:0015804,GO:0016020,GO:0016021,GO:0043330,GO:0003725,GO:0045296,GO:0003824,GO:1903801,GO:0005515	nucleus|cytosol|plasma membrane|carbohydrate metabolic process|amino acid transport|cell surface|neutral amino acid transmembrane transporter activity|neutral amino acid transport|membrane|integral component of membrane|response to exogenous dsRNA|double-stranded RNA binding|cadherin binding|catalytic activity|L-leucine import across plasma membrane|protein binding	mmu04150,mmu04216,mmu04974	mTOR signaling pathway|Ferroptosis|Protein digestion and absorption
ENSMUST00000209658	4.3895346022582	0.749767506814645	2.49184364373635	3.65102967832861	1.86830339613612	0.0127081967012631	Up	0.444022	0.294682	0.0495809	0.125684	0.136542	0	0.226934	0.0758796	0.984007	0.11706	0.8162	2	3	7.841644e-08	0.553649	0.289335	Chr6	31666248	31798050	+	1442	ENSMUSG00000086804.8
ENSMUST00000210151	1.05858839986558	1.48527432593319	2.35972565037607	11.3517272407851	3.50483992474957	0.0182884545961592	Up	9.364002e-05	0.00503206	0	0	2.777643e-09	3.665285e-13	1.720352e-06	0	0	0.10572	0.583828	0.267911	0.142891	0.674936	2.89573e-19	0.139434	Chr9	47260700	47362750	-	1304	ENSMUSG00000109844.2
ENSMUST00000210200	1.37039957868635	1.50765286562168	2.28678992477449	10.9108030377462	3.44768538316105	0.0222080878538217	Up	0.237387	1.278198e-06	1.073665e-19	5.070181e-12	1.527492e-06	7.517203e-06	0.00125124	0	5.920754e-15	1	0.285774	0.278067	0.679135	2.969412e-12	8.406088e-07	0.43122	Chr2	144168473	144174364	-	1182	ENSMUSG00000074758.10	NM_024225.5	75759	sense	intergenic	downstream	same_strand	Snx5	GeneID:69178,Genbank:NM_024225.5,MGI:MGI:1916428	sorting nexin 5, transcript variant 2	GO:0034452,GO:0006886,GO:0035091,GO:0006897,GO:0006907,GO:0008289,GO:0015031,GO:0016020,GO:0016050,GO:0042147,GO:0019898,GO:0042995,GO:0030904,GO:0045296,GO:0031234,GO:0070685,GO:0031313,GO:0005737,GO:0097422,GO:0031410,GO:0005768,GO:0031901,GO:0005886	dynactin binding|intracellular protein transport|phosphatidylinositol binding|endocytosis|pinocytosis|lipid binding|protein transport|membrane|vesicle organization|retrograde transport, endosome to Golgi|extrinsic component of membrane|cell projection|retromer complex|cadherin binding|extrinsic component of cytoplasmic side of plasma membrane|macropinocytic cup|extrinsic component of endosome mem…	mmu04144	Endocytosis
ENSMUST00000210292	23.0440508140493	0.554918796314294	-2.39482	0.398063437911524	-1.32893	0.0166286000841514	Down	2	12	3	14	4	4	8	6	5	0.22503	3	2	3	1	6	0.720504	Chr14	105623696	105643648	-	787	ENSMUSG00000110080.1
ENSMUST00000210902	15.0894476539627	0.845200040686671	-2.20944	0.274063255793808	-1.86742	0.0271440184455727	Down	2	7	1	2	0.820501	3	0.0542609	7	1	1	1	0.432424	3	0.15737	0.0218518	0.0658443	Chr14	105623178	105642060	-	1266	ENSMUSG00000110080.1
ENSMUST00000213429	2.09353067796839	1.59796568324765	-2.09677	0.0980341769309516	-3.35057	0.0360136694006021	Down	0	3	0.248239	0.15999	2	2	4	0.0783183	0	0	0.102405	0	8.919215e-08	0	0	2	Chr9	43265279	43280076	+	431	ENSMUSG00000095385.3	NM_001243261.1	0	sense	genic	exonic	overlapping	D630033O11Rik	GeneID:235302,Genbank:NM_001243261.1,MGI:MGI:2685434	RIKEN cDNA D630033O11 gene	GO:0003674,GO:0005575,GO:0008150	molecular_function|cellular_component|biological_process
ENSMUST00000213800	5.94055025229883	0.777497300731137	2.62077359193359	4.1057460426397	2.03764439355581	0.00877305040893253	Up	0.296936	0.338226	9.214594e-23	0.47002	0.302192	0.881297	0.974771	2	0.735073	3	3	5.693543e-19	7	0.875896	2	2	Chr10	38295074	38313846	-	711	ENSMUSG00000111208.1
ENSMUST00000216664	4.40128823204218	1.68683566808845	-2.66694	0.0442343183324476	-4.49869	0.00765452573723516	Down	3.210558e-20	4	9.670307e-10	3.818819e-08	6.727894e-08	0.348048	5	5	7.074236e-19	9.546973e-20	9.761555e-16	2	0.38502	0.000210512	1.155119e-19	9.452927e-20	Chr10	19494643	19507167	+	743	ENSMUSG00000110902.1	NM_010511.2	84791	sense	intergenic	upstream	same_strand	Ifngr1	GeneID:15979,Genbank:NM_010511.2,MGI:MGI:107655	interferon gamma receptor 1	GO:0014069,GO:0016020,GO:0016021,GO:0019221,GO:0019955,GO:0030425,GO:0031982,GO:0051607,GO:0004896,GO:0005783,GO:0005886	postsynaptic density|membrane|integral component of membrane|cytokine-mediated signaling pathway|cytokine binding|dendrite|vesicle|defense response to virus|cytokine receptor activity|endoplasmic reticulum|plasma membrane	mmu04630,mmu04066,mmu04060,mmu04217,mmu04650,mmu04658,mmu04659,mmu04380,mmu05200,mmu05321,mmu05132,mmu05152,mmu05162,mmu05164,mmu05168,mmu05167,mmu05145,mmu05140,mmu05142	Jak-STAT signaling pathway|HIF-1 signaling pathway|Cytokine-cytokine receptor interaction|Necroptosis|Natural killer cell mediated cytotoxicity|Th1 and Th2 cell differentiation|Th17 cell differentiation|Osteoclast differentiation|Pathways in cancer|Inflammatiory bowel disease (IBD)|Salmonella infection|Tuberculosis|Measles|Influenza A|Herpes simplex infection|Kaposi's sarcoma-associated herpesvir…
ENSMUST00000216859	1.26007543952822	1.15875785742123	-2.55673	0.128280019249825	-2.96263	0.0105661025874865	Down	0	2	2	2	1	1	2	1	0	0	0	2	0	0	0	0	Chr9	101842010	101862408	-	279	ENSMUSG00000100807.2	NM_173447.3	59720	sense	intergenic	downstream	same_strand	Ephb1	GeneID:270190,Genbank:NM_173447.3,MGI:MGI:1096337	Eph receptor B1, transcript variant 1	GO:0004871,GO:0004888,GO:0005003,GO:0005005,GO:0005515,GO:0007275,GO:0005524,GO:0007399,GO:0005737,GO:0007411,GO:0008046,GO:0009968,GO:0014719,GO:0031290,GO:0016020,GO:0031434,GO:0016021,GO:0031589,GO:0016301,GO:0031901,GO:0032433,GO:0033674,GO:0042995,GO:0000166,GO:0060326,GO:0043005,GO:0001525,GO:0043066,GO:0001771,GO:0060996,GO:0043235,GO:0004672,GO:0004709,GO:0060997,GO:0004713,GO:0061351,GO:…	signal transducer activity|transmembrane signaling receptor activity|ephrin receptor activity|transmembrane-ephrin receptor activity|protein binding|multicellular organism development|ATP binding|nervous system development|cytoplasm|axon guidance|axon guidance receptor activity|negative regulation of signal transduction|skeletal muscle satellite cell activation|retinal ganglion cell axon guidance…	mmu04360	Axon guidance
ENSMUST00000218616	6.94301199466047	1.14253741602061	2.24182725093794	5.90268565797614	2.56137151445123	0.0249725392759458	Up	5.294201e-29	1.452108e-17	0.410493	0.177383	1	1	1	0.429488	0.0102142	5	7.105545e-21	0.854842	0.838018	1	2	4	Chr10	78121433	78138097	-	963	ENSMUSG00000112662.1	NM_138601.2	23970	sense	intergenic	downstream	same_strand	D10Jhu81e	GeneID:28295,Genbank:NM_138601.2,MGI:MGI:1351861	DNA segment, Chr 10, Johns Hopkins University 81 expressed	GO:0008150,GO:0003674,GO:0005739	biological_process|molecular_function|mitochondrion
ENSMUST00000221389	11.7340234991156	0.763802492425588	-2.09647	0.329583041751383	-1.60129	0.0360408583051795	Down	0.344394	2	4	2	5	2	7	6.032258e-19	3.516993e-21	0.54328	3	0.940443	0.796383	0.874958	0.414196	2	Chr13	74579358	74617881	-	1049	ENSMUSG00000113204.1	XM_017315687.1	0	sense	genic	exonic	overlapping	LOC108168101	GeneID:108168101,Genbank:XM_017315687.1	zinc finger protein 431-like, transcript variant X1
ENSMUST00000221561	1.63286924971504	1.03929953180911	-2.14809	0.212787785291158	-2.23251	0.0317063141099143	Down	0.351109	0.381568	0.028296	0.265468	0	0.125564	0.196471	0.0506657	0.245756	0.0191065	3.470351e-05	0	0.044159	0.0613964	0	0.0317603	Chr13	31578156	31625509	-	2569	ENSMUSG00000038408.14	NM_010225.2	307	antisense	intergenic	upstream	divergent	Foxf2	GeneID:14238,Genbank:NM_010225.2,MGI:MGI:1347479	forkhead box F2	GO:0045944,GO:0009653,GO:0003677,GO:0048566,GO:0030154,GO:0048596,GO:0030198,GO:0003700,GO:0048806,GO:0003705,GO:0005634,GO:0060021,GO:0042249,GO:0005667,GO:0006351,GO:0043565,GO:0006355,GO:0000977,GO:0045892,GO:0006357,GO:0000981,GO:0045893,GO:0008134,GO:0001228	positive regulation of transcription by RNA polymerase II|anatomical structure morphogenesis|DNA binding|embryonic digestive tract development|cell differentiation|embryonic camera-type eye morphogenesis|extracellular matrix organization|DNA binding transcription factor activity|genitalia development|transcription factor activity, RNA polymerase II distal enhancer sequence-specific binding|nucleu…
ENSMUST00000221821	1.24045077395854	1.42685663810632	2.01079427277134	7.30616915550621	2.86911515596997	0.0443471913327561	Up	2.831011e-20	7.051989e-19	0.174092	1.189118e-18	7.703133e-05	1.435835e-14	2.915998e-16	1.570575e-06	0.0711709	0.490661	0.0722702	0.198238	0.723959	0.0998049	1.125421e-07	8.32574e-18	Chr13	34133860	34137654	+	1626	ENSMUSG00000113883.1	NM_023716.2	3506	antisense	intergenic	upstream	divergent	Tubb2b	GeneID:73710,Genbank:NM_023716.2,MGI:MGI:1920960	tubulin, beta 2B class IIB	GO:0007017,GO:0001764,GO:0007399,GO:0015630,GO:0003924,GO:0005200,GO:0005525,GO:0046982,GO:0005737,GO:1902669,GO:0005856,GO:0005874,GO:0000166,GO:0000226,GO:0000278	microtubule-based process|neuron migration|nervous system development|microtubule cytoskeleton|GTPase activity|structural constituent of cytoskeleton|GTP binding|protein heterodimerization activity|cytoplasm|positive regulation of axon guidance|cytoskeleton|microtubule|nucleotide binding|microtubule cytoskeleton organization|mitotic cell cycle	mmu04145,mmu04540	Phagosome|Gap junction
ENSMUST00000221989	2.76435520870387	1.36770131715781	2.08768794747882	7.23670797648044	2.85533355558127	0.0368259927523181	Up	2.70181e-08	1.146522e-05	7.180252e-06	1.852748e-11	1	0.473803	1	0.50265	1.656774e-11	4.106821e-09	2	2	0.571999	1.077953e-06	1	0.170707	Chr13	9001657	9076451	-	1142	ENSMUSG00000113543.1	XM_017315592.1	5125	sense	intergenic	upstream	same_strand	Gtpbp4	GeneID:69237,Genbank:XM_017315592.1,MGI:MGI:1916487	GTP binding protein 4, transcript variant X1	GO:0033342,GO:0003924,GO:0042254,GO:0005525,GO:0048471,GO:0005634,GO:0005730,GO:0005737,GO:0005794,GO:0005829,GO:0050821,GO:0008156,GO:0008285,GO:0022408,GO:0030336,GO:0000079,GO:0031397,GO:0000166,GO:0031965,GO:0000463	negative regulation of collagen binding|GTPase activity|ribosome biogenesis|GTP binding|perinuclear region of cytoplasm|nucleus|nucleolus|cytoplasm|Golgi apparatus|cytosol|protein stabilization|negative regulation of DNA replication|negative regulation of cell proliferation|negative regulation of cell-cell adhesion|negative regulation of cell migration|regulation of cyclin-dependent protein serin…	mmu03008	Ribosome biogenesis in eukaryotes
ENSMUST00000222465	40.670731055793	0.520826124487003	-2.38877	0.422160897021351	-1.24414	0.0169047651412428	Down	3	11	0.712053	4	9	1	1	12	2	3	2	1	2	4	2	1	Chr12	36945251	36952555	-	1688	ENSMUSG00000113507.1
ENSMUST00000222665	14.0410313745164	0.604543373407572	2.09639913246275	2.40721366835635	1.26736420354774	0.0360467993021272	Up	0.591414	0.0923039	2	1	1	0.630531	1	4	2	0.733739	6	0.774095	2	1	5	6	Chr12	37049217	37147149	+	1053	ENSMUSG00000113764.1	NM_008584.3	0	sense	genic	intronic	overlapping	Meox2	GeneID:17286,Genbank:NM_008584.3,MGI:MGI:103219	mesenchyme homeobox 2	GO:0043565,GO:0001077,GO:0045944,GO:0001205,GO:0001525,GO:0001757,GO:0003677,GO:0003700,GO:0005634,GO:0060021,GO:0060173,GO:0005737,GO:0061053,GO:0006351,GO:0070997,GO:0006355,GO:0000978,GO:0090051,GO:0007275,GO:0000980,GO:0007519	sequence-specific DNA binding|transcriptional activator activity, RNA polymerase II proximal promoter sequence-specific DNA binding|positive regulation of transcription by RNA polymerase II|transcriptional activator activity, RNA polymerase II distal enhancer sequence-specific DNA binding|angiogenesis|somite specification|DNA binding|DNA binding transcription factor activity|nucleus|roof of mouth…
ENSMUST00000222838	11.2776062308245	0.569679612349841	2.71551868845588	2.92203940522665	1.54697563376829	0.00661720415787414	Up	0.250725	0.783127	0.0722854	1	0.328236	1	0.984373	0.707006	0.104757	4	0.679339	2	1	2	1	2	Chr12	27067922	27160633	-	1580	ENSMUSG00000094002.3
ENSMUST00000223529	24.5470181860435	0.441600152182147	-2.35863	0.485798058159837	-1.04157	0.0183425334105118	Down	3	0.367472	0.814576	1	1	1	1	2	2	0.132654	0.426307	1	0.903285	0.956871	1	1	Chr12	69790355	69793504	+	3150	ENSMUSG00000020992.5	XM_017315203.1	0	antisense	genic	exonic	overlapping	Cdkl1	GeneID:71091,Genbank:XM_017315203.1,MGI:MGI:1918341	cyclin-dependent kinase-like 1 (CDC2-related kinase), transcript variant X2	GO:0004693,GO:0005524,GO:0005634,GO:0005654,GO:0005737,GO:0006468,GO:0016301,GO:0016310,GO:0016740,GO:0043231,GO:0000166,GO:0004672,GO:0004674	cyclin-dependent protein serine/threonine kinase activity|ATP binding|nucleus|nucleoplasm|cytoplasm|protein phosphorylation|kinase activity|phosphorylation|transferase activity|intracellular membrane-bounded organelle|nucleotide binding|protein kinase activity|protein serine/threonine kinase activity
ENSMUST00000224075	12.8548948764408	0.381648713873361	3.16571952537712	2.31048029476725	1.20819278534397	0.00154699880403051	Up	0.859146	1	2	0.288445	0.365036	0.81722	0.514441	0.720823	1	1	4	2	3	3	2	2	Chr13	60463586	60477734	-	1478	ENSMUSG00000114566.1
ENSMUST00000224310	2.04144597776858	0.903254174692516	2.29364129348122	4.20393707075428	2.07174107358405	0.0218111114254376	Up	0.0280925	0	1.633943e-07	0.051096	0.225798	0	0.296899	0.116278	0.167812	0.0797776	0.311047	0.451307	0.167005	0.224742	0.224135	0.412552	Chr14	29735344	29739208	+	2293	ENSMUSG00000114815.1	NM_009785.1	13480	antisense	intergenic	upstream	divergent	Cacna2d3	GeneID:12294,Genbank:NM_009785.1,MGI:MGI:1338890	calcium channel, voltage-dependent, alpha2/delta subunit 3	GO:0006811,GO:0006816,GO:0016020,GO:0016021,GO:0034765,GO:0046872,GO:0070588,GO:0005244,GO:0005245,GO:0005262	ion transport|calcium ion transport|membrane|integral component of membrane|regulation of ion transmembrane transport|metal ion binding|calcium ion transmembrane transport|voltage-gated ion channel activity|voltage-gated calcium channel activity|calcium channel activity	mmu04010,mmu04921,mmu04260,mmu04261,mmu05410,mmu05412,mmu05414	MAPK signaling pathway|Oxytocin signaling pathway|Cardiac muscle contraction|Adrenergic signaling in cardiomyocytes|Hypertrophic cardiomyopathy (HCM)|Arrhythmogenic right ventricular cardiomyopathy (ARVC)|Dilated cardiomyopathy (DCM)
ENSMUST00000225211	1.98137438274925	1.77134	-2.31266	0.058455771606392	-4.09651	0.0207413387044008	Down	0.0570814	1	0.622399	0.00234293	4	0.0552714	2	9.495588e-09	1.787836e-17	4.454931e-22	0.243623	2.224116e-14	2.42723e-05	6.006442e-17	2.721684e-07	0.0208785	Chr13	78124457	78183168	-	637	ENSMUSG00000114401.1	XM_006517352.2	0	antisense	genic	intronic	overlapping	Fam172a	GeneID:68675,Genbank:XM_006517352.2,MGI:MGI:1915925	family with sequence similarity 172, member A, transcript variant X3	GO:0005783,GO:0031047,GO:0031048,GO:0035197,GO:0000775,GO:0005576,GO:0005634	endoplasmic reticulum|gene silencing by RNA|chromatin silencing by small RNA|siRNA binding|chromosome, centromeric region|extracellular region|nucleus
ENSMUST00000228613	9.6682248697453	0.49999963655504	2.96363324419055	2.7929999445538	1.48181554497771	0.00304030405045731	Up	0.125412	0.0596888	0.131453	0.121825	0.458954	0.0711564	0.541015	0.135254	0.367158	0.378341	0.708323	0.512624	1	0.630726	0.538176	0.195826	Chr14	104445076	104459336	-	4192	ENSMUSG00000115424.1	XM_006518705.3	2339	sense	intergenic	downstream	same_strand	Pou4f1	GeneID:18996,Genbank:XM_006518705.3,MGI:MGI:102525	POU domain, class 4, transcription factor 1, transcript variant X2	GO:0003223,GO:0003677,GO:0003682,GO:0003697,GO:0003700,GO:0003705,GO:0021953,GO:0003713,GO:0021986,GO:0003714,GO:0030182,GO:0005515,GO:0031175,GO:0043005,GO:0043065,GO:0043066,GO:0048935,GO:0043069,GO:0050767,GO:0043524,GO:0051020,GO:0051090,GO:0051355,GO:0060384,GO:0071158,GO:0000122,GO:0071345,GO:0000790,GO:0071392,GO:0000980,GO:0000981,GO:0001077,GO:0001205,GO:0001967,GO:0005634,GO:0005737,GO:…	ventricular compact myocardium morphogenesis|DNA binding|chromatin binding|single-stranded DNA binding|DNA binding transcription factor activity|transcription factor activity, RNA polymerase II distal enhancer sequence-specific binding|central nervous system neuron differentiation|transcription coactivator activity|habenula development|transcription corepressor activity|neuron differentiation|pro…
ENSMUST00000228816	3.54167063468323	2.38080028535142	-2.24004	0.0248074441855051	-5.33308	0.0250884567451642	Down	7	2.428904e-08	3.39446e-15	2.388397e-18	13	2.397202e-11	2	8.575378e-08	8.353421e-06	1.524506e-11	2.310177e-18	2.98943e-19	0.00083697	0.00139446	0.00593041	3.329743e-11	Chr2	50296905	50433726	+	410	ENSMUSG00000085862.2	XM_006498511.2	0	sense	genic	intronic	containing	Gm13486	GeneID:102634280,Genbank:XM_006498511.2,MGI:MGI:3651420	predicted gene 13486, transcript variant X2
ENSMUST00000229446	2.29094608708734	0.975330702705999	2.69408942341065	6.18009120967449	2.62762813048791	0.00705812254371976	Up	0	0.385924	0.435235	0	0	0	0.818474	0	0.762891	1	1	2	0	2	0.363285	2	Chr16	16349203	16359011	+	600	ENSMUSG00000115923.1	XM_006522632.3	0	antisense	genic	exonic	nested	Dnm1l	GeneID:74006,Genbank:XM_006522632.3,MGI:MGI:1921256	dynamin 1-like, transcript variant X5	GO:0003924,GO:0005515,GO:0005525,GO:0005737,GO:0005739,GO:0006897,GO:0007005,GO:0008017,GO:0005741,GO:0008289,GO:0008637,GO:0010637,GO:0010821,GO:0031625,GO:0031966,GO:0012501,GO:0032459,GO:0032991,GO:0036466,GO:0042802,GO:0000139,GO:0051259,GO:0042803,GO:0000166,GO:0051260,GO:0000266,GO:0051289,GO:0043065,GO:0051433,GO:0060047,GO:0001836,GO:0061003,GO:0003374,GO:0061025,GO:1903146,GO:0070266,GO:…	GTPase activity|protein binding|GTP binding|cytoplasm|mitochondrion|endocytosis|mitochondrion organization|microtubule binding|mitochondrial outer membrane|lipid binding|apoptotic mitochondrial changes|negative regulation of mitochondrial fusion|regulation of mitochondrion organization|ubiquitin protein ligase binding|mitochondrial membrane|programmed cell death|regulation of protein oligomerizat…	mmu04668,mmu04217,mmu04621	TNF signaling pathway|Necroptosis|NOD-like receptor signaling pathway
ENSMUST00000229573	3.71875090384238	2.10112046722457	-2.21033	0.0399914619682036	-4.64416	0.0270824474244528	Down	2.770217e-16	11	3	7.632744e-10	1.963668e-06	0.000273551	0.000958312	16	1.681858e-15	1.742192e-14	1	2.61533e-08	0.00137971	8.680529e-17	1.090924e-05	9	Chr15	98807025	98813375	+	334	ENSMUSG00000097414.2	NM_001013741.1	0	antisense	genic	exonic	overlapping	Ddn	GeneID:13199,Genbank:NM_001013741.1,MGI:MGI:108101	dendrin	GO:0000982,GO:0005634,GO:0005737,GO:0005783,GO:0005886,GO:0016020,GO:0030425,GO:0042995,GO:0000978,GO:0045944	transcription factor activity, RNA polymerase II proximal promoter sequence-specific DNA binding|nucleus|cytoplasm|endoplasmic reticulum|plasma membrane|membrane|dendrite|cell projection|RNA polymerase II proximal promoter sequence-specific DNA binding|positive regulation of transcription by RNA polymerase II
ENSMUST00000231051	9.05123958352324	0.975639673942621	2.09234908206867	4.11638743759232	2.04137877620362	0.0364073000799045	Up	0.309481	1.25141e-16	2.392462e-33	0.745051	1	2	1	0.294418	2.773623e-29	2	2	1	5	2	1	2	Chr16	3770454	3785729	+	1072	ENSMUSG00000115961.1	XM_006522653.2	19664	sense	intergenic	downstream	same_strand	Zfp263	GeneID:74120,Genbank:XM_006522653.2,MGI:MGI:1921370	zinc finger protein 263, transcript variant X1	GO:0045892,GO:0000122,GO:0003677,GO:0043565	negative regulation of transcription, DNA-templated|negative regulation of transcription by RNA polymerase II|DNA binding|sequence-specific DNA binding
ENSMUST00000231262	8.6580317166492	0.773909986474545	2.37753693846898	3.58009924120186	1.83999957989326	0.0174286972607844	Up	3.546826e-09	0.384775	0.187577	1	0.403545	0.0756421	0.768816	0.414197	0.680883	1.310303e-08	2	2	1	2	3	0.0622845	Chr17	27325118	27344830	+	1515	ENSMUSG00000073430.5	NM_001013385.2	77557	antisense	intergenic	downstream	convergent	Grm4	GeneID:268934,Genbank:NM_001013385.2,MGI:MGI:1351341	glutamate receptor, metabotropic 4, transcript variant 2	GO:0048306,GO:0008066,GO:0004930,GO:0048787,GO:0005516,GO:0051966,GO:0016020,GO:0005622,GO:0005886,GO:0005887,GO:0007165,GO:0016021,GO:0007186,GO:0031410,GO:0007196,GO:0042734,GO:0043005,GO:0007216,GO:0000187,GO:0043195,GO:0007268,GO:0001642,GO:0043198,GO:0007612,GO:0004871	calcium-dependent protein binding|glutamate receptor activity|G-protein coupled receptor activity|presynaptic active zone membrane|calmodulin binding|regulation of synaptic transmission, glutamatergic|membrane|intracellular|plasma membrane|integral component of plasma membrane|signal transduction|integral component of membrane|G-protein coupled receptor signaling pathway|cytoplasmic vesicle|adeny…	mmu04072,mmu04080,mmu04724,mmu04742	Phospholipase D signaling pathway|Neuroactive ligand-receptor interaction|Glutamatergic synapse|Taste transduction
ENSMUST00000231300	11.0418213859021	0.703928273730562	2.21207296062072	2.94270046805202	1.5571407005358	0.0269616240786151	Up	1	2	1	8.093579e-15	3.620822e-15	0.61745	2	10	10	5	6	5	12	5	2	2	Chr16	21794334	21800906	+	431	ENSMUSG00000097290.9	NM_023737.3	6500	antisense	intergenic	upstream	divergent	Ehhadh	GeneID:74147,Genbank:NM_023737.3,MGI:MGI:1277964	enoyl-Coenzyme A, hydratase/3-hydroxyacyl Coenzyme A dehydrogenase	GO:0006635,GO:0003857,GO:0004165,GO:0006637,GO:0004300,GO:0005102,GO:0005739,GO:0005777,GO:0008152,GO:0016491,GO:0005829,GO:0016829,GO:0006475,GO:0016853,GO:0006629,GO:0003824,GO:0019899,GO:0006631,GO:0055114	fatty acid beta-oxidation|3-hydroxyacyl-CoA dehydrogenase activity|dodecenoyl-CoA delta-isomerase activity|acyl-CoA metabolic process|enoyl-CoA hydratase activity|signaling receptor binding|mitochondrion|peroxisome|metabolic process|oxidoreductase activity|cytosol|lyase activity|internal protein amino acid acetylation|isomerase activity|lipid metabolic process|catalytic activity|enzyme binding|fa…	mmu00640,mmu00650,mmu00071,mmu00280,mmu00310,mmu00380,mmu00410,mmu04146,mmu03320	Propanoate metabolism|Butanoate metabolism|Fatty acid degradation|Valine, leucine and isoleucine degradation|Lysine degradation|Tryptophan metabolism|beta-Alanine metabolism|Peroxisome|PPAR signaling pathway
ENSMUST00000231619	2.44777334124572	1.37457179811714	-2.61663	0.0826556659296213	-3.59674	0.00888031725339545	Down	0.160945	1	0	0	2.133907e-10	0.530483	0.873367	0.138762	0	0	0	0.158988	0.164664	0	0.161642	0	Chr16	90596773	90602619	+	1895	ENSMUSG00000116830.1	XM_011246130.2	97218	sense	intergenic	downstream	same_strand	Hunk	GeneID:26559,Genbank:XM_011246130.2,MGI:MGI:1347352	hormonally upregulated Neu-associated kinase, transcript variant X2	GO:0005524,GO:0005622,GO:0005634,GO:0005737,GO:0006468,GO:0016301,GO:0016310,GO:0016740,GO:0035556,GO:0000166,GO:0004672,GO:0004674	ATP binding|intracellular|nucleus|cytoplasm|protein phosphorylation|kinase activity|phosphorylation|transferase activity|intracellular signal transduction|nucleotide binding|protein kinase activity|protein serine/threonine kinase activity
ENSMUST00000234587	3.42579841034707	0.64778728697134	2.50051248931346	3.07332470905902	1.61980020149032	0.0124013760233662	Up	0.456141	0	0.22868	0	0.444562	0.229168	0	0.45004	0.764423	0.554516	0.400574	0.209547	1	0.843006	0.433424	1	Chr17	32863662	32877942	-	1195	ENSMUSG00000117654.1	NM_207245.2	1279	sense	intergenic	downstream	same_strand	Zfp870	GeneID:240066,Genbank:NM_207245.2,MGI:MGI:3029586	zinc finger protein 870	GO:0005634,GO:0006355,GO:0008150,GO:0003674,GO:0003700,GO:0005575	nucleus|regulation of transcription, DNA-templated|biological_process|molecular_function|DNA binding transcription factor activity|cellular_component
ENSMUST00000234858	1.48178462193104	1.10408362277233	2.02844175903298	4.72256065391125	2.23956932589581	0.0425151817710049	Up	0.246316	0	0	0	0.455752	0	0	0	0.412255	0.392355	0	0.439475	0.232686	1	0.453865	0.683801	Chr17	25531437	25533045	-	847	ENSMUSG00000117420.1	NM_011447.3	32848	sense	intergenic	downstream	same_strand	Sox8	GeneID:20681,Genbank:NM_011447.3,MGI:MGI:98370	SRY (sex determining region Y)-box 8	GO:0005634,GO:0005737,GO:0006351,GO:0006355,GO:0007165,GO:0045165,GO:0007283,GO:0045444,GO:0045662,GO:0007422,GO:0045892,GO:0045893,GO:0060612,GO:0045944,GO:0061138,GO:0072034,GO:0046533,GO:0072197,GO:0072289,GO:0090184,GO:0090190,GO:0000979,GO:0000981,GO:0001649,GO:0001701,GO:0001755,GO:0003677,GO:0003700,GO:0005515,GO:0008134,GO:0008584,GO:0010628,GO:0010817,GO:0014015,GO:0033690,GO:0035914,GO:…	nucleus|cytoplasm|transcription, DNA-templated|regulation of transcription, DNA-templated|signal transduction|cell fate commitment|spermatogenesis|fat cell differentiation|negative regulation of myoblast differentiation|peripheral nervous system development|negative regulation of transcription, DNA-templated|positive regulation of transcription, DNA-templated|adipose tissue development|positive r…
ENSMUST00000235311	2.57850438344335	1.18242763863547	-4.12831	0.0339269506057919	-4.88142	3.65443818771205e-05	Down	1	0.458431	0.818136	2	0.00043499	0.605587	0.326271	0.325525	5.512486e-14	1.127029e-12	1.376301e-13	1.931513e-10	3.333483e-13	7.173259e-05	0.028044	8.198645e-06	Chr19	45335472	45338435	-	1035	ENSMUSG00000100417.2	NM_009771.3	25299	antisense	intergenic	upstream	divergent	Btrc	GeneID:12234,Genbank:NM_009771.3,MGI:MGI:1338871	beta-transducin repeat containing protein, transcript variant 2	GO:0061630,GO:0045892,GO:0031146,GO:0004842,GO:0071407,GO:0045893,GO:0031648,GO:0005515,GO:0046983,GO:0033598,GO:0005634,GO:0048511,GO:0005737,GO:0006470,GO:0006511,GO:0008013,GO:0042752,GO:0051726,GO:0042753,GO:0016055,GO:0060444,GO:0043122,GO:0016567,GO:0060828,GO:0043161,GO:0019005,GO:0000209,GO:0061136,GO:0045309,GO:0030163,GO:0045862	ubiquitin protein ligase activity|negative regulation of transcription, DNA-templated|SCF-dependent proteasomal ubiquitin-dependent protein catabolic process|ubiquitin-protein transferase activity|cellular response to organic cyclic compound|positive regulation of transcription, DNA-templated|protein destabilization|protein binding|protein dimerization activity|mammary gland epithelial cell proli…	mmu04120,mmu04310,mmu04340,mmu04390,mmu04114,mmu04218,mmu04710	Ubiquitin mediated proteolysis|Wnt signaling pathway|Hedgehog signaling pathway|Hippo signaling pathway|Oocyte meiosis|Cellular senescence|Circadian rhythm
ENSMUST00000235750	31.4635099821923	0.473601860544472	3.49333236783156	3.14802873319754	1.65444870890525	0.000477032377193732	Up	1	0.117022	2	2	4	0.928663	0.243773	2	5	4	5	4	7	4	2	7	Chr18	35553408	35557882	+	1676	ENSMUSG00000117869.1	NM_010771.6	4276	sense	intergenic	upstream	same_strand	Matr3	GeneID:17184,Genbank:NM_010771.6,MGI:MGI:1298379	matrin 3	GO:0003281,GO:0003676,GO:0003723,GO:0005634,GO:0005737,GO:0008270,GO:0010608,GO:0016363,GO:0035198,GO:0042802,GO:0002218,GO:0045087,GO:0002376,GO:0046872,GO:0003170	ventricular septum development|nucleic acid binding|RNA binding|nucleus|cytoplasm|zinc ion binding|posttranscriptional regulation of gene expression|nuclear matrix|miRNA binding|identical protein binding|activation of innate immune response|innate immune response|immune system process|metal ion binding|heart valve development
ENSMUST00000235956	8.63208171500403	0.960937466702769	-2.39685	0.202610384715447	-2.30322	0.0165368323657061	Down	2	2	1	0.786302	2	3	3	0.179065	0.10575	1.336092e-13	1	1.157678e-06	5.318039e-13	0.000143087	2	1.006927e-11	Chr18	35553410	35554764	+	1355	ENSMUSG00000117869.1	NM_010771.6	7394	sense	intergenic	upstream	same_strand	Matr3	GeneID:17184,Genbank:NM_010771.6,MGI:MGI:1298379	matrin 3	GO:0003281,GO:0003676,GO:0003723,GO:0005634,GO:0005737,GO:0008270,GO:0010608,GO:0016363,GO:0035198,GO:0042802,GO:0002218,GO:0045087,GO:0002376,GO:0046872,GO:0003170	ventricular septum development|nucleic acid binding|RNA binding|nucleus|cytoplasm|zinc ion binding|posttranscriptional regulation of gene expression|nuclear matrix|miRNA binding|identical protein binding|activation of innate immune response|innate immune response|immune system process|metal ion binding|heart valve development
ENSMUST00000236192	6.58045074086636	0.599612706893641	-4.29729	0.167623096352288	-2.57671	1.72902237170042e-05	Down	1	1	0.8594	3	0.364244	0.293974	2	0.921784	0.0797647	0.231844	0.492364	0.0893337	0.170726	1.224243e-14	0.0922904	0.45758	Chr19	53450204	53454103	-	1637	ENSMUSG00000097636.8	XM_006527442.3	59287	sense	intergenic	upstream	same_strand	Smndc1	GeneID:76479,Genbank:XM_006527442.3,MGI:MGI:1923729	survival motor neuron domain containing 1, transcript variant X3	GO:0005737,GO:0006397,GO:0006915,GO:0008380,GO:0003723,GO:0005634,GO:0005681	cytoplasm|mRNA processing|apoptotic process|RNA splicing|RNA binding|nucleus|spliceosomal complex	mmu03040	Spliceosome
ENSMUST00000236243	2.29413360426209	1.16904414324542	2.22848214078849	6.08473315436706	2.60519399501579	0.0258483809674524	Up	0.000138301	7.190895e-29	1.762693e-50	0.196228	0.161293	0.0938245	0.00532626	0.00751848	0.253978	0.281107	0.266924	0.0132674	0.896244	0.0332054	0.296786	0.068528	Chr18	72908890	72921090	-	2301	ENSMUSG00000118316.1
ENSMUST00000238044	1.29148870057529	1.64230181588113	2.04719818016013	10.2824866151075	3.36211728874553	0.0406386300540068	Up	5.614879e-18	9.669145e-07	2.493296e-17	0.317397	1.670491e-07	8.717809e-10	1.290851e-19	0.00254371	2.605997e-06	1.540318e-18	2	0.388611	0.122624	0.347685	0.0132553	2	Chr19	45300455	45304183	-	678	ENSMUSG00000100417.2	NM_001286465.1	59551	antisense	intergenic	upstream	divergent	Btrc	GeneID:12234,Genbank:NM_001286465.1,MGI:MGI:1338871	beta-transducin repeat containing protein, transcript variant 3	GO:0061630,GO:0045892,GO:0031146,GO:0004842,GO:0071407,GO:0045893,GO:0031648,GO:0005515,GO:0046983,GO:0033598,GO:0005634,GO:0048511,GO:0005737,GO:0006470,GO:0006511,GO:0008013,GO:0042752,GO:0051726,GO:0042753,GO:0016055,GO:0060444,GO:0043122,GO:0016567,GO:0060828,GO:0043161,GO:0019005,GO:0000209,GO:0061136,GO:0045309,GO:0030163,GO:0045862	ubiquitin protein ligase activity|negative regulation of transcription, DNA-templated|SCF-dependent proteasomal ubiquitin-dependent protein catabolic process|ubiquitin-protein transferase activity|cellular response to organic cyclic compound|positive regulation of transcription, DNA-templated|protein destabilization|protein binding|protein dimerization activity|mammary gland epithelial cell proli…	mmu04120,mmu04310,mmu04340,mmu04390,mmu04114,mmu04218,mmu04710	Ubiquitin mediated proteolysis|Wnt signaling pathway|Hedgehog signaling pathway|Hippo signaling pathway|Oocyte meiosis|Cellular senescence|Circadian rhythm
NR_015468.1	9.36178502042292	0.698245385019429	-2.00952	0.378105290662472	-1.40314	0.0444817135494528	Down	1	4	0.674542	1.162372e-13	2	3	0.168783	4	1	0.0669102	0.442274	0.605288	2	0.877549	0.6008	0.397416	Chr9	112234381	112236018	+	1139	2900079G21Rik	XM_006512326.3	0	antisense	genic	exonic	overlapping	Arpp21	GeneID:74100,Genbank:XM_006512326.3,MGI:MGI:107562	cyclic AMP-regulated phosphoprotein, 21, transcript variant X3	GO:0005737,GO:0034605,GO:0003674,GO:0003676,GO:0005516	cytoplasm|cellular response to heat|molecular_function|nucleic acid binding|calmodulin binding
NR_015551.1	2.35438149691195	1.5670759170686	-2.25593	0.0862569909375352	-3.53521	0.0240749663043518	Down	3.494682e-13	0.72653	1.765565e-13	4.077129e-06	2	0.560945	0.0819483	0.0886002	2.370615e-14	4.617194e-05	9.183851e-06	0.858402	8.954514e-11	0.101028	6.676868e-10	2.593941e-13	Chr12	3235791	3250374	+	1073	Rab10os	NM_016676.5	0	antisense	genic	exonic	overlapping	Rab10	GeneID:19325,Genbank:NM_016676.5,MGI:MGI:105066	RAB10, member RAS oncogene family	GO:0005794,GO:0005802,GO:0005886,GO:0005913,GO:0016197,GO:0005929,GO:0017157,GO:0019003,GO:0006886,GO:0019882,GO:0030667,GO:0031410,GO:0031489,GO:0071786,GO:0032482,GO:0072659,GO:0032593,GO:0090150,GO:0097051,GO:0098609,GO:0098641,GO:0000166,GO:0003924,GO:0005515,GO:0005525,GO:0005768,GO:0005783,GO:0005789,GO:0006893,GO:0006904,GO:0007409,GO:0008021,GO:0009306,GO:0012505,GO:0032869,GO:0015031,GO:…	Golgi apparatus|trans-Golgi network|plasma membrane|cell-cell adherens junction|endosomal transport|cilium|regulation of exocytosis|GDP binding|intracellular protein transport|antigen processing and presentation|secretory granule membrane|cytoplasmic vesicle|myosin V binding|endoplasmic reticulum tubular network organization|Rab protein signal transduction|protein localization to plasma membrane|…	mmu04152,mmu04144	AMPK signaling pathway|Endocytosis
NR_015569.3	16.0790276835259	0.717352368777905	-1.98116	0.373403630060516	-1.42119	0.0475729703415311	Down	0.335117	0.640129	0.833293	5	1	0.26323	0.39571	2	0.66944	0.037311	0.0538706	2	0.972393	0.141351	0.174476	0.811644	Chr7	25394713	25566417	+	2588	4732471J01Rik	NM_010719.5	0	antisense	genic	exonic	overlapping	Lipe	GeneID:16890,Genbank:NM_010719.5,MGI:MGI:96790	lipase, hormone sensitive, transcript variant 1	GO:0019433,GO:0008202,GO:0005634,GO:0008203,GO:0005737,GO:0019901,GO:0016020,GO:0033878,GO:0005739,GO:0005811,GO:0005829,GO:0016042,GO:0005886,GO:0042134,GO:0016298,GO:0005901,GO:0042758,GO:0016787,GO:0006361,GO:0046340,GO:0016788,GO:0006363,GO:0004806,GO:0017171,GO:0006629,GO:0005515,GO:0047372,GO:0008152,GO:0005615	triglyceride catabolic process|steroid metabolic process|nucleus|cholesterol metabolic process|cytoplasm|protein kinase binding|membrane|hormone-sensitive lipase activity|mitochondrion|lipid droplet|cytosol|lipid catabolic process|plasma membrane|rRNA primary transcript binding|lipase activity|caveola|long-chain fatty acid catabolic process|hydrolase activity|transcription initiation from RNA pol…	mmu04371,mmu04024,mmu04152,mmu04910,mmu04923,mmu04925,mmu04714	Apelin signaling pathway|cAMP signaling pathway|AMPK signaling pathway|Insulin signaling pathway|Regulation of lipolysis in adipocyte|Aldosterone synthesis and secretion|Thermogenesis
NR_015586.2	2.86430267333575	1.13804302120306	-2.14375	0.184324873872528	-2.43968	0.0320530927436011	Down	0.436635	0.0875215	0.000746397	0.000161734	0.264344	0.447885	0.634554	0.646975	3.046047e-05	0.0159452	8.861585e-08	0.00260462	2.942952e-07	0.281938	0.0511541	0.421809	Chr14	122097939	122106974	-	2711	A330035P11Rik	NM_080556.3	108	antisense	intergenic	upstream	divergent	Tm9sf2	GeneID:68059,Genbank:NM_080556.3,MGI:MGI:1915309	transmembrane 9 superfamily member 2	GO:0016020,GO:0016021,GO:0003674,GO:0005768,GO:0008150	membrane|integral component of membrane|molecular_function|endosome|biological_process
NR_027784.1	5.83465981836612	1.1560336306794	-3.92139	0.0431869565387623	-4.53326	8.8039061646475e-05	Down	2	0.0186032	2	0.169646	2	3	0.111255	0.131593	0.000462095	0.0494205	0.0348723	0.10109	0	0.0735589	0.00145742	0.134281	Chr17	12741311	12815557	+	1399	Airn	NM_010515.2	0	antisense	genic	intronic	overlapping	Igf2r	GeneID:16004,Genbank:NM_010515.2,MGI:MGI:96435	insulin-like growth factor 2 receptor	GO:0048471,GO:0030118,GO:0005802,GO:0004930,GO:0051219,GO:0030139,GO:0005515,GO:0030140,GO:0005886,GO:0005520,GO:0031995,GO:0005537,GO:0005615,GO:0005634,GO:0005641,GO:0007041,GO:0005764,GO:0032526,GO:0007186,GO:0005768,GO:0038023,GO:0009986,GO:0005769,GO:0042802,GO:0016020,GO:0005770,GO:0001889,GO:0042981,GO:0016021,GO:0005794,GO:0001965,GO:0043065,GO:0019899,GO:0001972	perinuclear region of cytoplasm|clathrin coat|trans-Golgi network|G-protein coupled receptor activity|phosphoprotein binding|endocytic vesicle|protein binding|trans-Golgi network transport vesicle|plasma membrane|insulin-like growth factor binding|insulin-like growth factor II binding|mannose binding|extracellular space|nucleus|nuclear envelope lumen|lysosomal transport|lysosome|response to retin…	mmu04144,mmu04142	Endocytosis|Lysosome
NR_027950.2	6.98479982797411	0.789462283366178	-2.39849	0.269150390697513	-1.89352	0.0164629294443694	Down	1	1	2	0.217981	0.449198	2	2	3	0.551836	0.00539373	0.110431	2	0.0192945	0.300973	0.636112	0.0351441	Chr9	124423251	124424856	+	1210	4930526I15Rik	XM_017313739.1	0	antisense	genic	exonic	overlapping	LOC108167694	GeneID:108167694,Genbank:XM_017313739.1	serine/threonine-protein phosphatase 2A regulatory subunit B'' subunit delta-like
NR_027988.1	3.00591820700263	0.739397488137217	-2.07057	0.34604333694163	-1.53098	0.03839885747065	Down	0.219852	0.398822	0.525533	0.8722	0.328377	1	0.337164	0.571975	3.107585e-19	0.367885	1.446544e-18	0.428214	0.31191	0.331237	0.221778	0.568949	Chr9	3190269	3199813	-	1382	4930433N12Rik
NR_028264.1	8.02575928090734	0.900239020961019	-2.25231	0.245260280824778	-2.02761	0.0243028897808033	Down	0.666112	1	3	0.395212	0.00443868	0.158291	0.447713	3	0.641549	0.421955	1	0.115548	0.305863	2.526804e-11	4.778659e-05	0.127024	Chr14	61602836	61682373	-	1694	Dleu2	NM_001164220.1	0	antisense	genic	intronic	overlapping	Trim13	GeneID:66597,Genbank:NM_001164220.1,MGI:MGI:1913847	tripartite motif-containing 13, transcript variant 1	GO:0043161,GO:0005737,GO:0045087,GO:0046872,GO:0005783,GO:0005789,GO:0008270,GO:0010942,GO:0016020,GO:0051092,GO:0016021,GO:0051865,GO:0016239,GO:0097038,GO:0016740,GO:1902187,GO:0030433,GO:0002376,GO:0032897,GO:0004842,GO:0043123,GO:0005622	proteasome-mediated ubiquitin-dependent protein catabolic process|cytoplasm|innate immune response|metal ion binding|endoplasmic reticulum|endoplasmic reticulum membrane|zinc ion binding|positive regulation of cell death|membrane|positive regulation of NF-kappaB transcription factor activity|integral component of membrane|protein autoubiquitination|positive regulation of macroautophagy|perinuclea…
NR_030734.1	3.57947704696967	1.19721157834884	2.12610431278902	5.83768635377966	2.54539670004842	0.0334945749138157	Up	5.317078e-06	0.000947653	0.06567	0.88781	0.00228243	0.0188225	1	0.0032686	2	0.773614	0.0016029	1	1	0.0365706	1	1	Chr12	74284276	74295950	+	1041	1700086L19Rik	NM_198866.2	1524	sense	intergenic	upstream	same_strand	Dbpht2	GeneID:386753,Genbank:NM_198866.2,MGI:MGI:2679513	DNA binding protein with his-thr domain	GO:0003674,GO:0005575,GO:0008150	molecular_function|cellular_component|biological_process
NR_034038.1	7.93397440844536	0.521921231348764	-3.69229	0.262959984669429	-1.92708	0.000222243375541905	Down	0.805695	4	4	2	2	3	3	3	0.462952	3.968258e-05	2	1	1	0.882206	2	1	Chr5	100420842	100429535	-	626	5430416N02Rik	XM_006535207.3	4587	sense	intergenic	upstream	same_strand	Sec31a	GeneID:69162,Genbank:XM_006535207.3,MGI:MGI:1916412	Sec31 homolog A (S. cerevisiae), transcript variant X19	GO:0070971,GO:0030134,GO:0005737,GO:0090110,GO:0005768,GO:0031410,GO:0005783,GO:0090114,GO:0005829,GO:0006886,GO:0006888,GO:0007029,GO:0043231,GO:0015031,GO:0048306,GO:0016020,GO:0048471,GO:0016192,GO:0051592,GO:0030120,GO:0005198,GO:0030127,GO:0005622,GO:0005623	endoplasmic reticulum exit site|COPII-coated ER to Golgi transport vesicle|cytoplasm|cargo loading into COPII-coated vesicle|endosome|cytoplasmic vesicle|endoplasmic reticulum|COPII-coated vesicle budding|cytosol|intracellular protein transport|ER to Golgi vesicle-mediated transport|endoplasmic reticulum organization|intracellular membrane-bounded organelle|protein transport|calcium-dependent pro…	mmu04141	Protein processing in endoplasmic reticulum
NR_038021.1	2.15411410601207	1.34078492480223	-2.835	0.0717375990553305	-3.80113	0.00458255287723424	Down	0.144316	3.857906e-17	0.0868628	0.090347	0.222781	0.00688574	0.280869	1.024805e-13	0.000822033	0.00735718	1.587533e-15	0.00807446	1.026892e-08	0.0357211	0.00144538	0.0272707	Chr10	19141749	19207947	+	6208	Gm20139
NR_040259.1	12.6098536834407	1.01031130672695	-2.17487	0.21804665246163	-2.19729	0.0296401933719662	Down	0.816149	4	9	11	6	0.134262	0.794675	3	3	0.471882	0.39473	0.129939	0.00506137	0.0312072	6.151636e-09	6	Chr6	31220351	31337395	+	734	2210408F21Rik	NM_013791.2	61433	sense	intergenic	upstream	same_strand	Mkln1	GeneID:27418,Genbank:NM_013791.2,MGI:MGI:1351638	muskelin 1, intracellular mediator containing kelch motifs	GO:0005829,GO:0005938,GO:0007160,GO:0008360,GO:0031532,GO:0042802,GO:0042995,GO:0001726,GO:0005515,GO:0005737	cytosol|cell cortex|cell-matrix adhesion|regulation of cell shape|actin cytoskeleton reorganization|identical protein binding|cell projection|ruffle|protein binding|cytoplasm
NR_040260.1	29.5534203911772	0.764060354152782	-2.5635	0.257266157781492	-1.95867	0.0103623604311032	Down	7	22	1.569165e-05	6	18	8	25	2	0.308558	7	0.612041	2	5	1	0.613675	7	Chr6	31220351	31337395	+	651	2210408F21Rik	NM_013791.2	61433	sense	intergenic	upstream	same_strand	Mkln1	GeneID:27418,Genbank:NM_013791.2,MGI:MGI:1351638	muskelin 1, intracellular mediator containing kelch motifs	GO:0005829,GO:0005938,GO:0007160,GO:0008360,GO:0031532,GO:0042802,GO:0042995,GO:0001726,GO:0005515,GO:0005737	cytosol|cell cortex|cell-matrix adhesion|regulation of cell shape|actin cytoskeleton reorganization|identical protein binding|cell projection|ruffle|protein binding|cytoplasm
NR_040323.1	2.00598165480991	0.873308506100355	-2.89022	0.173854277299576	-2.52405	0.00384978165868469	Down	0.202744	0.563796	0.888592	0.35636	1	0.662965	0.18051	0.623931	0.164478	0	0	0.196549	0.218954	0	0	0.199292	Chr2	104559459	104568230	+	887	Platr14	NM_145529.3	22254	sense	intergenic	upstream	same_strand	Cstf3	GeneID:228410,Genbank:NM_145529.3,MGI:MGI:1351825	cleavage stimulation factor, 3' pre-RNA, subunit 3, transcript variant 1	GO:0006379,GO:0006396,GO:0006397,GO:0031123,GO:0003729,GO:0005634,GO:0005654	mRNA cleavage|RNA processing|mRNA processing|RNA 3'-end processing|mRNA binding|nucleus|nucleoplasm	mmu03015	mRNA surveillance pathway
NR_040523.1	8.75445892849267	0.36310121420428	3.14079442662845	2.20446148283714	1.14042626987482	0.00168490254400137	Up	0.523214	0.855377	0.501748	0.915318	1	0.410027	1	1	2	2	2	0.746508	2	3	2	3	Chr6	39063879	39067586	-	902	1700025N23Rik	XM_006505878.2	0	antisense	genic	intronic	nested	Tbxas1	GeneID:21391,Genbank:XM_006505878.2,MGI:MGI:98497	thromboxane A synthase 1, platelet, transcript variant X6	GO:0045907,GO:0005506,GO:0046872,GO:0005783,GO:0055114,GO:0006629,GO:0006631,GO:0006633,GO:0006693,GO:0016020,GO:0016021,GO:0016491,GO:0016705,GO:0016853,GO:0001516,GO:0020037,GO:0004497,GO:0030644,GO:0004796	positive regulation of vasoconstriction|iron ion binding|metal ion binding|endoplasmic reticulum|oxidation-reduction process|lipid metabolic process|fatty acid metabolic process|fatty acid biosynthetic process|prostaglandin metabolic process|membrane|integral component of membrane|oxidoreductase activity|oxidoreductase activity, acting on paired donors, with incorporation or reduction of molecula…	mmu00590,mmu04611	Arachidonic acid metabolism|Platelet activation
NR_040669.1	1.86642277416005	0.867732494720783	2.23631327821794	3.83844426463632	1.94052169988526	0.0253312572711016	Up	0.0558713	0	0.0467681	0	0.13232	0.199819	0.0656625	0.070333	0.103653	0.417849	0.112868	0.395521	0	0.507655	0.422861	0.1417	Chr4	57172071	57176554	+	1759	Gm12530	XM_006538099.3	14287	antisense	intergenic	downstream	convergent	Ptpn3	GeneID:545622,Genbank:XM_006538099.3,MGI:MGI:105307	protein tyrosine phosphatase, non-receptor type 3, transcript variant X2	GO:0051117,GO:0005737,GO:0098902,GO:0005856,GO:2000649,GO:0005886,GO:0006470,GO:0008092,GO:0009898,GO:0016020,GO:0016311,GO:0016787,GO:0016791,GO:0017080,GO:0001784,GO:0045930,GO:0004721,GO:0051045,GO:0004725	ATPase binding|cytoplasm|regulation of membrane depolarization during action potential|cytoskeleton|regulation of sodium ion transmembrane transporter activity|plasma membrane|protein dephosphorylation|cytoskeletal protein binding|cytoplasmic side of plasma membrane|membrane|dephosphorylation|hydrolase activity|phosphatase activity|sodium channel regulator activity|phosphotyrosine residue binding…
NR_040705.1	4.86100002535237	0.686681318512087	2.23610261256033	2.89886849945762	1.53548989032125	0.0253450503644223	Up	0.000296257	0	0.0279103	0.0345041	0.280315	0.476201	0.175616	0.684469	0.100412	0.146025	0.41876	0.631962	0.323482	0.656809	0.659466	0.402669	Chr8	10870422	10882454	-	3085	B930025P03Rik
NR_045299.1	1.45534683044863	1.60194829148077	-2.27128	0.0802988058510034	-3.63848	0.0231298616708056	Down	2	0.389127	0.000117156	0.160393	7.470486e-14	1.088317e-13	0.150468	2	4.829406e-05	2.17536e-05	0.149992	0.0488811	0.00171221	0.0313	3.769812e-06	0.00257239	Chr7	81523550	81531498	+	854	2900076A07Rik	NM_172904.2	2856	antisense	intergenic	downstream	convergent	Fsd2	GeneID:244091,Genbank:NM_172904.2,MGI:MGI:2444310	fibronectin type III and SPRY domain containing 2	GO:0003674,GO:0005575,GO:0008150	molecular_function|cellular_component|biological_process
NR_045715.1	13.0977690239587	0.415488159752393	-3.16136	0.402341985662125	-1.31351	0.00157036685897708	Down	2	2	0.749937	1	1	0.20409	1	1	0.416328	0.0722178	0.517818	0.600638	0.646826	0.593645	0.506784	0.636847	Chr10	127195249	127202643	+	2552	F420014N23Rik	XM_006513120.2	0	antisense	genic	exonic	overlapping	Pip4k2c	GeneID:117150,Genbank:XM_006513120.2,MGI:MGI:2152214	phosphatidylinositol-5-phosphate 4-kinase, type II, gamma, transcript variant X3	GO:0005776,GO:0005783,GO:0010506,GO:0016020,GO:0016301,GO:0016307,GO:0016308,GO:0016309,GO:0016310,GO:0016740,GO:0042802,GO:0000166,GO:0046488,GO:0005524,GO:2000786,GO:0005737	autophagosome|endoplasmic reticulum|regulation of autophagy|membrane|kinase activity|phosphatidylinositol phosphate kinase activity|1-phosphatidylinositol-4-phosphate 5-kinase activity|1-phosphatidylinositol-5-phosphate 4-kinase activity|phosphorylation|transferase activity|identical protein binding|nucleotide binding|phosphatidylinositol metabolic process|ATP binding|positive regulation of autop…	mmu00562,mmu04070,mmu04810	Inositol phosphate metabolism|Phosphatidylinositol signaling system|Regulation of actin cytoskeleton
NR_046157.1	5.24247034440989	0.605571584190943	-2.29698	0.381303829688801	-1.39099	0.0216197923264921	Down	1	1	1	2	0.130986	2	0.143622	0.142297	1	0.8701	1	0.270994	9.237782e-08	0.129074	0.121715	0.417413	Chr13	97560000	97583994	+	1297	Gm5086
NR_073014.1	5.49429142632308	0.750468585976829	-2.45326	0.279109674706963	-1.8411	0.0141567239414733	Down	0.599631	0.0517373	0.371641	0.222317	0.35068	0.545362	2	0.114909	0.108575	0.002486	0.117192	0.603711	0.0407316	0.0911178	0.130633	0.19736	Chr7	19417466	19421417	-	2560	A930016O22Rik	NM_007710.2	0	antisense	genic	exonic	nested	Ckm	GeneID:12715,Genbank:NM_007710.2,MGI:MGI:88413	creatine kinase, muscle	GO:0004111,GO:0005524,GO:0005737,GO:0006603,GO:0016301,GO:0016310,GO:0016740,GO:0016772,GO:0046314,GO:0000166,GO:0003824	creatine kinase activity|ATP binding|cytoplasm|phosphocreatine metabolic process|kinase activity|phosphorylation|transferase activity|transferase activity, transferring phosphorus-containing groups|phosphocreatine biosynthetic process|nucleotide binding|catalytic activity	mmu00330	Arginine and proline metabolism
NR_108091.1	2.8045271087325	0.805817771606048	2.25235758801502	3.51857135971579	1.81498977243424	0.0242996836377274	Up	1	1	0.999278	0	0	0	0.552175	0.524353	2	2	0.851395	2	0.967639	0.999793	0	2	Chr2	147187424	147188482	+	551	6430503K07Rik	XM_006498900.3	0	antisense	genic	intronic	nested	Nkx2-2	GeneID:18088,Genbank:XM_006498900.3,MGI:MGI:97347	NK2 homeobox 2, transcript variant X3	GO:0003677,GO:0003682,GO:0003700,GO:0003713,GO:0005515,GO:0005622,GO:0005634,GO:0030154,GO:0031018,GO:0006351,GO:0043565,GO:0006355,GO:0045595,GO:0045597,GO:0045665,GO:0045666,GO:0045944,GO:0000980,GO:0000987,GO:0001205,GO:0003323,GO:0003326,GO:0003327,GO:0003329,GO:0007224,GO:0007275,GO:0007399,GO:0008134,GO:0010628,GO:0014003,GO:0021522,GO:0048468,GO:0021529,GO:0048565,GO:0048665,GO:0021530,GO:…	DNA binding|chromatin binding|DNA binding transcription factor activity|transcription coactivator activity|protein binding|intracellular|nucleus|cell differentiation|endocrine pancreas development|transcription, DNA-templated|sequence-specific DNA binding|regulation of transcription, DNA-templated|regulation of cell differentiation|positive regulation of cell differentiation|negative regulation o…	mmu04950	Maturity onset diabetes of the young
NR_126549.1	2.82471411325094	1.58436992859662	-2.4128	0.070669407142716	-3.82277	0.0158304317563618	Down	0.0440536	2	7.95108e-07	5.076884e-07	0.1555	0.309387	3	0.572903	4.775439e-06	0.000117621	0.00516508	0.107806	0.000182124	3	0.00272042	0.863594	Chr14	114940225	114945948	-	1076	1700100I10Rik
NR_126551.1	6.80192415339024	1.19420245316411	-2.02066	0.187754366034085	-2.41308	0.0433145820791517	Down	0.0258516	1	6	0.112958	6	0.446904	0.606078	2	0.575967	0.0212266	3	9	1.934617e-08	0.00192062	0.102007	1.431159e-05	Chr14	114940225	114945948	-	838	1700100I10Rik
NR_130109.1	4.50343	0.588748705149076	-2.12957	0.419347648189671	-1.25378	0.0332071651441273	Down	0.500916	0.411335	0.211737	0.248635	0.0956562	2	0.299741	0.249998	0.447584	0.202586	0.409164	0.0451111	0.0871783	0.0467916	0.0465281	0.302943	Chr8	121058802	121083110	-	2714	Fendrr	NM_010426.2	1276	antisense	intergenic	upstream	divergent	Foxf1	GeneID:15227,Genbank:NM_010426.2,MGI:MGI:1347470	forkhead box F1	GO:0001763,GO:0002053,GO:0003197,GO:0003214,GO:0003677,GO:0003700,GO:0009887,GO:0003705,GO:0010811,GO:0005634,GO:0014822,GO:0030154,GO:0030198,GO:0030323,GO:0030324,GO:0048557,GO:0048565,GO:0030335,GO:0048566,GO:0031016,GO:0048613,GO:0048617,GO:0050728,GO:0051145,GO:0000122,GO:0072001,GO:0051150,GO:0000977,GO:0072189,GO:0000981,GO:0090131,GO:0060425,GO:0001228,GO:0097070,GO:0001568,GO:0098609,GO:…	morphogenesis of a branching structure|positive regulation of mesenchymal cell proliferation|endocardial cushion development|cardiac left ventricle morphogenesis|DNA binding|DNA binding transcription factor activity|animal organ morphogenesis|transcription factor activity, RNA polymerase II distal enhancer sequence-specific binding|positive regulation of cell-substrate adhesion|nucleus|detection …
NR_130966.1	2.2350377360093	0.778203467972929	-2.12422	0.317962478894132	-1.65307	0.0336521604153812	Down	0	0.191139	0.271258	0.293288	0.405573	0.36333	0.276492	0.278024	0	0	0.118661	0.129375	0.0668191	0.270082	0.0680137	0.136077	Chr11	117484368	117489014	+	2311	Gm11733
NR_131100.1	8.99224109351933	1.29038383676584	-2.20361	0.139322681208163	-2.8435	0.0275520438244796	Down	0	16	7	15	10	9	2.391727e-13	8	5	6.952465e-17	7.842772e-06	0.252059	7.937836e-18	2.334946e-14	1.293853e-16	4	Chr13	67553202	67570892	+	303	9430065F17Rik	NM_001035231.3	50	antisense	intergenic	upstream	divergent	Zfp748	GeneID:212276,Genbank:NM_001035231.3,MGI:MGI:1916455	zinc finger protein 748	GO:0005737,GO:0030674,GO:0000122,GO:0005515,GO:0005634	cytoplasm|protein binding, bridging|negative regulation of transcription by RNA polymerase II|protein binding|nucleus
NR_131915.1	7.33847644154379	0.677042346308812	-2.14089	0.366155219790434	-1.44947	0.0322829641433193	Down	0.723231	3	6	5	0.629213	1	3	4	0	3	0.576399	1	2	0.580703	0.608709	1	Chr11	17953970	17959582	+	554	Etaa1os	NM_026576.3	95	antisense	intergenic	upstream	divergent	Etaa1	GeneID:68145,Genbank:NM_026576.3,MGI:MGI:1915395	Ewing tumor-associated antigen 1	GO:0031297,GO:0043539,GO:0043596,GO:0071902,GO:2000001,GO:0005634,GO:0006281,GO:0006974	replication fork processing|protein serine/threonine kinase activator activity|nuclear replication fork|positive regulation of protein serine/threonine kinase activity|regulation of DNA damage checkpoint|nucleus|DNA repair|cellular response to DNA damage stimulus
NR_136929.1	1.64572550347147	2.05363990060384	2.01613761441426	17.635623165598	4.14042065006937	0.0437855877458599	Up	2.314054e-21	1.648674e-14	6.450808e-09	4.56589e-05	0.000218151	0.184024	5.411399e-06	4.259846e-05	3.411881e-21	4	0.299717	4	2.071751e-20	2	2.551994e-10	3.777306e-09	Chr7	16614040	16632643	+	407	Gm29443	XM_011250512.2	0	antisense	genic	intronic	overlapping	Arhgap35	GeneID:232906,Genbank:XM_011250512.2,MGI:MGI:1929494	Rho GTPase activating protein 35, transcript variant X1	GO:0005525,GO:0005543,GO:0005634,GO:0005737,GO:0005829,GO:0005856,GO:0016477,GO:0005886,GO:0021955,GO:0006351,GO:0030879,GO:0006355,GO:0030900,GO:0030950,GO:0031668,GO:0032794,GO:0050770,GO:0032956,GO:0097485,GO:0035024,GO:0000122,GO:0000977,GO:0001227,GO:0001843,GO:0003677,GO:0003924,GO:0005096,GO:0007165,GO:0007229,GO:0007411,GO:0007413,GO:0008064,GO:0008360,GO:0010976,GO:0036064,GO:0042995,GO:…	GTP binding|phospholipid binding|nucleus|cytoplasm|cytosol|cytoskeleton|cell migration|plasma membrane|central nervous system neuron axonogenesis|transcription, DNA-templated|mammary gland development|regulation of transcription, DNA-templated|forebrain development|establishment or maintenance of actin cytoskeleton polarity|cellular response to extracellular stimulus|GTPase activating protein bin…	mmu04510,mmu04810,mmu04611,mmu04670	Focal adhesion|Regulation of actin cytoskeleton|Platelet activation|Leukocyte transendothelial migration
TCONS_00000114	9.72040078410158	1.1170119964262	-2.65601	0.12790989970918	-2.9668	0.00790701917003037	Down	0.49376	2	0.582371	0.00142789	2	1	0.0603799	3	0.010252	0.0060326	2.308806e-07	0.0316795	0.00318059	0.0462832	1	0.509454	Chr1	15713622	15717071	+	2311	XLOC_000020	XM_006495595.3	0	sense	genic	exonic	nested	Kcnb2	GeneID:98741,Genbank:XM_006495595.3,MGI:MGI:99632	potassium voltage gated channel, Shab-related subfamily, member 2, transcript variant X1	GO:0071805,GO:0034765,GO:0005251,GO:0072659,GO:0042995,GO:0043025,GO:0005267,GO:0005886,GO:0006811,GO:0006813,GO:0008076,GO:0044325,GO:0016020,GO:0046982,GO:0016021,GO:0051260,GO:0030425,GO:0005216,GO:0055085,GO:0005244,GO:0032809,GO:0005249	potassium ion transmembrane transport|regulation of ion transmembrane transport|delayed rectifier potassium channel activity|protein localization to plasma membrane|cell projection|neuronal cell body|potassium channel activity|plasma membrane|ion transport|potassium ion transport|voltage-gated potassium channel complex|ion channel binding|membrane|protein heterodimerization activity|integral comp…
TCONS_00000820	81.5416826671425	0.384970447726966	-3.13428	0.433287046243431	-1.2066	0.00172276665454878	Down	0.184574	2	2	2	3	6	4	3	2	0.303335	2	1	2	1	1	2	Chr1	116582131	116588069	+	5885	XLOC_000276	XM_006529774.3	0	sense	genic	exonic	overlapping	Cntnap5a	GeneID:636808,Genbank:XM_006529774.3,MGI:MGI:3643623	contactin associated protein-like 5A, transcript variant X2	GO:0016020,GO:0016021,GO:0004190,GO:0006508,GO:0007155	membrane|integral component of membrane|aspartic-type endopeptidase activity|proteolysis|cell adhesion
TCONS_00002471	2.11685414437843	1.93282347406315	-1.96123	0.0722578413858922	-3.7907	0.0498527627551545	Down	0.216719	0.000832258	2	0.00136842	6.922008e-05	9.509218e-11	4.689881e-08	0.437082	0.000375276	0.0301881	0.000267011	3.800638e-06	0.0028606	0.0488739	5.677898e-05	1.426596e-05	Chr1	124414828	124417557	-	2646	XLOC_000809	XM_006529626.3	0	sense	genic	intronic	nested	Dpp10	GeneID:269109,Genbank:XM_006529626.3,MGI:MGI:2442409	dipeptidylpeptidase 10, transcript variant X1	GO:0008076,GO:0008236,GO:0008239,GO:0015459,GO:0016020,GO:0016021,GO:0044325,GO:0072659,GO:1901379,GO:1903078,GO:0005886,GO:0006508	voltage-gated potassium channel complex|serine-type peptidase activity|dipeptidyl-peptidase activity|potassium channel regulator activity|membrane|integral component of membrane|ion channel binding|protein localization to plasma membrane|regulation of potassium ion transmembrane transport|positive regulation of protein localization to plasma membrane|plasma membrane|proteolysis
TCONS_00002641	11.4037693806865	1.01351350598908	-2.22044	0.210159556237946	-2.25044	0.026389107942217	Down	0.410863	0.15439	0.175699	0.363626	0.19221	0.0724598	0.00294477	0.0262246	0.278875	0.204027	0.00632252	0.000558425	0.001307	0.000679547	0.0287134	0.00194567	Chr1	124745821	124782603	-	18678	XLOC_000809	XM_006529626.3	0	sense	genic	intronic	nested	Dpp10	GeneID:269109,Genbank:XM_006529626.3,MGI:MGI:2442409	dipeptidylpeptidase 10, transcript variant X1	GO:0008076,GO:0008236,GO:0008239,GO:0015459,GO:0016020,GO:0016021,GO:0044325,GO:0072659,GO:1901379,GO:1903078,GO:0005886,GO:0006508	voltage-gated potassium channel complex|serine-type peptidase activity|dipeptidyl-peptidase activity|potassium channel regulator activity|membrane|integral component of membrane|ion channel binding|protein localization to plasma membrane|regulation of potassium ion transmembrane transport|positive regulation of protein localization to plasma membrane|plasma membrane|proteolysis
TCONS_00002983	4.76318588035361	0.589732090755059	-2.40221	0.374579176113188	-1.41666	0.0162965714436646	Down	2	2	0.258147	1	1	1	1	1	0.652407	0.415301	0	0.234265	1	0.237	0	1	Chr1	158441292	158445320	-	870	XLOC_000922	NM_001205204.1	0	antisense	genic	intronic	nested	Astn1	GeneID:11899,Genbank:NM_001205204.1,MGI:MGI:1098567	astrotactin 1, transcript variant 1	GO:0005768,GO:0005886,GO:0007155,GO:0007158,GO:0007626,GO:0009897,GO:0016020,GO:0016021,GO:0016477,GO:0031410,GO:0098609,GO:0001764,GO:0005515	endosome|plasma membrane|cell adhesion|neuron cell-cell adhesion|locomotory behavior|external side of plasma membrane|membrane|integral component of membrane|cell migration|cytoplasmic vesicle|cell-cell adhesion|neuron migration|protein binding
TCONS_00003159	5.03210411695854	0.719469516715417	-2.0419	0.361211652015032	-1.46908	0.0411616094777854	Down	1	4	3	2	0.619414	0.595234	7	2	2	1	1	0	2	2	0.570922	0	Chr1	172343503	172344036	-	451	XLOC_000997	NM_001039484.1	0	antisense	genic	intronic	nested	Kcnj10	GeneID:16513,Genbank:NM_001039484.1,MGI:MGI:1194504	potassium inwardly-rectifying channel, subfamily J, member 10	GO:0005886,GO:0005887,GO:0005902,GO:0006811,GO:0006813,GO:0007601,GO:0042391,GO:0007628,GO:0042802,GO:0010107,GO:0048169,GO:0051289,GO:0051930,GO:0051935,GO:0051938,GO:0055075,GO:0060075,GO:0060081,GO:0000166,GO:0005102,GO:0005242,GO:0005244,GO:0005267,GO:0005515,GO:0005524,GO:0014003,GO:0015272,GO:0016020,GO:0016021,GO:0016323,GO:0016324,GO:0071805,GO:0022010,GO:0034765,GO:0097449	plasma membrane|integral component of plasma membrane|microvillus|ion transport|potassium ion transport|visual perception|regulation of membrane potential|adult walking behavior|identical protein binding|potassium ion import|regulation of long-term neuronal synaptic plasticity|protein homotetramerization|regulation of sensory perception of pain|glutamate reuptake|L-glutamate import|potassium ion …	mmu04971	Gastric acid secretion
TCONS_00003727	6.76364260228752	1.1035018259795	-2.00821	0.215227898094071	-2.21606	0.0446210194048985	Down	2	2	1	2	0.0508986	0.832304	0.0826405	0.82539	2	0.000108732	3	2.928424e-08	0.0660456	4.690599e-07	0.0013276	0.000158431	Chr10	52759530	52760884	+	1307	XLOC_001190	NM_178675.4	0	sense	genic	intronic	nested	Slc35f1	GeneID:215085,Genbank:NM_178675.4,MGI:MGI:2139810	solute carrier family 35, member F1	GO:0016020,GO:0016021,GO:0022857,GO:0055085,GO:0003674,GO:0005575,GO:0008150	membrane|integral component of membrane|transmembrane transporter activity|transmembrane transport|molecular_function|cellular_component|biological_process
TCONS_00003961	5.07305402503923	1.83529933550369	2.72807039567612	32.1517594672547	5.00682578439166	0.00637060111831483	Up	5.500857e-08	1.144248e-14	2.824212e-06	1.753977e-17	2	1.928217e-05	1.937341e-15	0.67585	0.000878402	3.71576e-08	24	0.960124	34	5	5.130784e-06	2	Chr10	76310436	76311301	+	421	XLOC_001277	NM_001081419.2	0	antisense	genic	intronic	nested	Dip2a	GeneID:64451,Genbank:NM_001081419.2,MGI:MGI:2385920	disco interacting protein 2 homolog A	GO:0007275,GO:0008152,GO:0009986,GO:0010629,GO:0042981,GO:0003674,GO:0003824,GO:0005634	multicellular organism development|metabolic process|cell surface|negative regulation of gene expression|regulation of apoptotic process|molecular_function|catalytic activity|nucleus
TCONS_00004211	127.235970108732	0.927595659713675	-2.04161	0.269098667605288	-1.89379	0.0411897753368762	Down	5	4	2	7	5	5	2	1	0.0240822	3	0.00214108	4	1	0.902412	1	0.175261	Chr10	90781397	90789043	+	7534	XLOC_001372	XM_006514304.2	0	sense	genic	intronic	nested	Anks1b	GeneID:77531,Genbank:XM_006514304.2,MGI:MGI:1924781	ankyrin repeat and sterile alpha motif domain containing 1B, transcript variant X5	GO:0005829,GO:0005886,GO:0016020,GO:0030054,GO:0042995,GO:0043231,GO:0045202,GO:0045211,GO:0046875,GO:0097120,GO:1900383,GO:0005515,GO:0005634,GO:0005737	cytosol|plasma membrane|membrane|cell junction|cell projection|intracellular membrane-bounded organelle|synapse|postsynaptic membrane|ephrin receptor binding|receptor localization to synapse|regulation of synaptic plasticity by receptor localization to synapse|protein binding|nucleus|cytoplasm
TCONS_00004510	17.4704593564523	2.07325052480303	2.29960065158542	27.2398765069369	4.76764825773685	0.0214708551515715	Up	9	0	0	0	0	0	0	0	40	18	0	0	0	27	25	64	Chr10	127242967	127243253	+	257	XLOC_001470	NM_008447.4	0	antisense	genic	intronic	nested	Kif5a	GeneID:16572,Genbank:NM_008447.4,MGI:MGI:109564	kinesin family member 5A, transcript variant 2	GO:0005871,GO:0005874,GO:0007018,GO:0007411,GO:0008017,GO:0043005,GO:0043025,GO:0008104,GO:0043204,GO:0008574,GO:0044877,GO:0048489,GO:0090724,GO:0097110,GO:0097440,GO:0098971,GO:0000932,GO:0003777,GO:0005515,GO:0005622,GO:0005623,GO:0005737,GO:0005829,GO:0016020,GO:0016192,GO:0016887,GO:0019894,GO:0030424,GO:0030425,GO:0030705,GO:0032839,GO:0035253	kinesin complex|microtubule|microtubule-based movement|axon guidance|microtubule binding|neuron projection|neuronal cell body|protein localization|perikaryon|ATP-dependent microtubule motor activity, plus-end-directed|protein-containing complex binding|synaptic vesicle transport|central region of growth cone|scaffold protein binding|apical dendrite|anterograde dendritic transport of neurotransmit…	mmu04144,mmu04728	Endocytosis|Dopaminergic synapse
TCONS_00005193	6.89580614137001	2.97738798265444	-2.11452	0.0127290231250636	-6.29573	0.0344712209068868	Down	9	34	0	0	0	35	5.779917e-08	0	8.94607e-15	0.156391	7.498499e-20	35	0	1.967907e-15	1.847716e-19	0	Chr10	69551281	69551737	-	223	XLOC_001702	NM_170690.2	0	antisense	genic	intronic	nested	Ank3	GeneID:11735,Genbank:NM_170690.2,MGI:MGI:88026	ankyrin 3, epithelial, transcript variant 5	GO:0007165,GO:0007409,GO:0007411,GO:0008092,GO:0009925,GO:0009986,GO:0010628,GO:0030315,GO:0010650,GO:0030424,GO:0010765,GO:0030425,GO:0010960,GO:0030507,GO:0030674,GO:0031594,GO:0044325,GO:0033268,GO:0045184,GO:0045202,GO:0033270,GO:0045211,GO:0045296,GO:0045760,GO:0045838,GO:0000281,GO:2001259,GO:0050808,GO:0005200,GO:0071286,GO:0005515,GO:0071709,GO:0005737,GO:0005764,GO:0005856,GO:0005886,GO:…	signal transduction|axonogenesis|axon guidance|cytoskeletal protein binding|basal plasma membrane|cell surface|positive regulation of gene expression|T-tubule|positive regulation of cell communication by electrical coupling|axon|positive regulation of sodium ion transport|dendrite|magnesium ion homeostasis|spectrin binding|protein binding, bridging|neuromuscular junction|ion channel binding|node …	mmu05205	Proteoglycans in cancer
TCONS_00006667	5.12027641825423	1.86022873610835	-2.74493	0.0290322820042104	-5.1062	0.00605237515398858	Down	4	0.732178	5.384359e-06	0.000555633	2	9.301055e-09	0.22549	5.492742e-10	7.656303e-09	1.17701e-07	8.248354e-07	0	6.001055e-08	0.0250729	0	0.365517	Chr11	77711157	77712542	+	1304	XLOC_002298	XM_006534062.3	0	sense	genic	exonic	nested	Nufip2	GeneID:68564,Genbank:XM_006534062.3,MGI:MGI:1915814	nuclear fragile X mental retardation protein interacting protein 2, transcript variant X1	GO:0005737,GO:0005829,GO:0010494,GO:0016604,GO:0042788,GO:0003723,GO:0005634,GO:0005654	cytoplasm|cytosol|cytoplasmic stress granule|nuclear body|polysomal ribosome|RNA binding|nucleus|nucleoplasm
TCONS_00007861	4.60490103987758	1.47320632109613	-3.62152	0.0247703455733605	-5.33524	0.000292880203764546	Down	2	3	1	0.27966	0.011388	2.63483e-05	0.00453489	0.483474	1.604979e-06	0.000797622	5.228468e-08	6	5.338754e-06	0.00219802	3.514911e-09	0.000749192	Chr11	36825659	36828647	-	2085	XLOC_002714	XM_006533290.2	0	sense	genic	intronic	nested	Tenm2	GeneID:23964,Genbank:XM_006533290.2,MGI:MGI:1345184	teneurin transmembrane protein 2, transcript variant X4	GO:0043197,GO:0016020,GO:0005783,GO:0045202,GO:0016021,GO:0005794,GO:0045211,GO:0030054,GO:0005886,GO:0046982,GO:0005887,GO:0005911,GO:0006351,GO:0035584,GO:0006355,GO:0042803,GO:0007155,GO:0048666,GO:0007157,GO:0050839,GO:0042995,GO:0000902,GO:0043005,GO:0007165,GO:0005102,GO:0097264,GO:0007411,GO:0005634	dendritic spine|membrane|endoplasmic reticulum|synapse|integral component of membrane|Golgi apparatus|postsynaptic membrane|cell junction|plasma membrane|protein heterodimerization activity|integral component of plasma membrane|cell-cell junction|transcription, DNA-templated|calcium-mediated signaling using intracellular calcium source|regulation of transcription, DNA-templated|protein homodimeri…
TCONS_00008431	14.7607535976433	1.15884996132156	-3.61842	0.0546664288445166	-4.1932	0.000296411856324046	Down	0.0574942	0.671826	0.897595	0.73319	2	0.0028045	0.00144475	0.704292	0.107129	0.0230226	0.216555	0.000105965	0.00110126	0.00636207	0.101845	8.420561e-06	Chr11	81689473	81695950	-	6372	XLOC_002946	NM_001034013.2	0	sense	genic	intronic	nested	Asic2	GeneID:11418,Genbank:NM_001034013.2,MGI:MGI:1100867	acid-sensing (proton-gated) ion channel 2, transcript variant MDEG1	GO:0005887,GO:0006811,GO:0006812,GO:0006814,GO:0007602,GO:0035418,GO:0007605,GO:0035690,GO:0009612,GO:0042391,GO:0010447,GO:0043005,GO:0043025,GO:0043066,GO:0043197,GO:0045202,GO:0050915,GO:0050974,GO:0003026,GO:0005216,GO:0005248,GO:0005261,GO:0005272,GO:0005515,GO:0005886,GO:0015280,GO:0016020,GO:0016021,GO:0019229,GO:0022839,GO:0051965,GO:0034220,GO:0071468,GO:2001259,GO:0034765	integral component of plasma membrane|ion transport|cation transport|sodium ion transport|phototransduction|protein localization to synapse|sensory perception of sound|cellular response to drug|response to mechanical stimulus|regulation of membrane potential|response to acidic pH|neuron projection|neuronal cell body|negative regulation of apoptotic process|dendritic spine|synapse|sensory percepti…	mmu04742,mmu04750	Taste transduction|Inflammatory mediator regulation of TRP channels
TCONS_00008666	1.95803828537766	1.63940044387422	-2.22944	0.0793874173815712	-3.65495	0.0257846067723084	Down	6	0	0	1	5	5	0	0	0	0	0	1	0	1	0	0	Chr11	97048787	97050726	-	270	XLOC_003026	XM_006531959.1	0	antisense	genic	exonic	overlapping	Mrpl10	GeneID:107732,Genbank:XM_006531959.1,MGI:MGI:1333801	mitochondrial ribosomal protein L10, transcript variant X1	GO:0005739,GO:0005762,GO:0005840,GO:0006412,GO:0015934,GO:0032543,GO:0042254,GO:0003735,GO:0005654	mitochondrion|mitochondrial large ribosomal subunit|ribosome|translation|large ribosomal subunit|mitochondrial translation|ribosome biogenesis|structural constituent of ribosome|nucleoplasm	mmu03010	Ribosome
TCONS_00012244	1.79273220875121	1.47716135698537	-2.11133	0.115120904339333	-3.11878	0.0347437724582083	Down	2	0.0696886	0.00176602	0.279799	0.0143081	0.0546623	9.092898e-09	0.137993	0.00679244	1.063639e-07	0.0616903	0.0003034	0.00188639	6.516535e-05	4.199519e-05	0.0794381	Chr13	15902637	15905421	-	2691
TCONS_00012527	2.23568689995398	1.59398606912392	2.87482884881971	23.9580259631898	4.58243713613418	0.00404246561048319	Up	0	0	0	0	0	0	0	0	7	0	2	9	0	4	0	5	Chr13	54369279	54375494	-	215	XLOC_004391	XM_017315376.1	0	antisense	genic	intronic	nested	Cplx2	GeneID:12890,Genbank:XM_017315376.1,MGI:MGI:104726	complexin 2, transcript variant X2	GO:0043025,GO:0006836,GO:0043195,GO:0006887,GO:0007399,GO:0016079,GO:0017075,GO:0043303,GO:0019905,GO:0045202,GO:0030154,GO:0046928,GO:0030425,GO:0048306,GO:0031201,GO:0000149,GO:0070033,GO:0031915,GO:0005737	neuronal cell body|neurotransmitter transport|terminal bouton|exocytosis|nervous system development|synaptic vesicle exocytosis|syntaxin-1 binding|mast cell degranulation|syntaxin binding|synapse|cell differentiation|regulation of neurotransmitter secretion|dendrite|calcium-dependent protein binding|SNARE complex|SNARE binding|synaptobrevin 2-SNAP-25-syntaxin-1a-complexin II complex|positive regu…	mmu04721	Synaptic vesicle cycle
TCONS_00012743	6.25984244602555	0.674645291178028	-2.11804	0.371407692615213	-1.42892	0.0341718452000769	Down	2	0.52841	6	1	3	0.907958	1	3	0.446344	0	0.915193	1	1	1	2	2	Chr13	83537315	83600535	-	579	XLOC_004487	XM_011244495.2	0	antisense	genic	intronic	nested	Mef2c	GeneID:17260,Genbank:XM_011244495.2,MGI:MGI:99458	myocyte enhancer factor 2C, transcript variant X21	GO:0045663,GO:0045666,GO:0045669,GO:0045893,GO:0000977,GO:0000978,GO:0045944,GO:0000980,GO:0050853,GO:0000981,GO:0051145,GO:0051963,GO:0000982,GO:0051966,GO:0001764,GO:0000983,GO:0055007,GO:0001782,GO:0000987,GO:0001947,GO:0001046,GO:0055012,GO:0001958,GO:0071374,GO:0060021,GO:0071498,GO:0060025,GO:0001974,GO:0071560,GO:0060045,GO:0002062,GO:0071837,GO:0003700,GO:0002467,GO:0071864,GO:0003705,GO:…	positive regulation of myoblast differentiation|positive regulation of neuron differentiation|positive regulation of osteoblast differentiation|positive regulation of transcription, DNA-templated|RNA polymerase II regulatory region sequence-specific DNA binding|RNA polymerase II proximal promoter sequence-specific DNA binding|positive regulation of transcription by RNA polymerase II|RNA polymeras…	mmu04010,mmu04371,mmu04022,mmu04921,mmu05202,mmu05418	MAPK signaling pathway|Apelin signaling pathway|cGMP - PKG signaling pathway|Oxytocin signaling pathway|Transcriptional misregulation in cancers|Fluid shear stress and atherosclerosis
TCONS_00013012	105.633969416169	0.409425109204243	3.16611213986689	2.45595786315864	1.29628580861788	0.00154491222611288	Up	23	17	16	30	45	419	45	9	70	203	66	48	25	56	30	67	Chr13	119598172	119602198	-	332	XLOC_004586	NM_001039244.3	0	antisense	genic	intronic	nested	Gm7120	GeneID:633640,Genbank:NM_001039244.3,MGI:MGI:3648543	predicted gene 7120, transcript variant 1	GO:0016020,GO:0016021,GO:0003674,GO:0005575,GO:0008150	membrane|integral component of membrane|molecular_function|cellular_component|biological_process
TCONS_00013014	82.287989945131	0.407046725058759	2.45713094204357	2.00023166736217	1.00016710299938	0.0140051628617686	Up	13	18	16	13	26	253	29	41	38	130	47	41	38	25	25	15	Chr13	119598172	119603038	-	371	XLOC_004586	NM_001039244.3	0	antisense	genic	intronic	nested	Gm7120	GeneID:633640,Genbank:NM_001039244.3,MGI:MGI:3648543	predicted gene 7120, transcript variant 1	GO:0016020,GO:0016021,GO:0003674,GO:0005575,GO:0008150	membrane|integral component of membrane|molecular_function|cellular_component|biological_process
TCONS_00013411	1.85311460980216	1.81217350951649	2.14667220376617	14.8268734328653	3.89014250128043	0.0318193871727176	Up	4.738362e-05	2.239418e-10	2	0.00215988	3.64166e-14	0.350163	6.570042e-11	2.733837e-10	7.586107e-06	1.276406e-15	0.000138017	3	1	2	0.000215974	1	Chr14	48452958	48454956	+	1146	XLOC_004731	XM_011245017.2	0	sense	genic	intronic	nested	Tmem260	GeneID:218989,Genbank:XM_011245017.2,MGI:MGI:2443219	transmembrane protein 260, transcript variant X3	GO:0016020,GO:0016021,GO:0003674,GO:0005575,GO:0008150	membrane|integral component of membrane|molecular_function|cellular_component|biological_process
TCONS_00014142	8.84451865911435	0.807535200973325	2.25444095352841	3.53213486267572	1.82054042849006	0.0241684413488363	Up	0.00545641	0.0481136	3.052021e-09	0.148917	0.152297	0.538806	0.211014	9.269103e-05	0.298832	0.213629	0.486591	0.566172	0.00498517	0.995486	0.300516	0.342537	Chr14	23792625	23798347	-	5693	XLOC_004980	XM_006518609.3	0	sense	genic	intronic	nested	Kcnma1	GeneID:16531,Genbank:XM_006518609.3,MGI:MGI:99923	potassium large conductance calcium-activated channel, subfamily M, alpha member 1, transcript variant X17	GO:0005267,GO:0005515,GO:0005737,GO:0005739,GO:0005783,GO:0005886,GO:0009268,GO:0009897,GO:0005901,GO:0006811,GO:0015269,GO:0032344,GO:0032991,GO:0015271,GO:0034465,GO:0016020,GO:0034765,GO:0042311,GO:0042391,GO:0001666,GO:0045475,GO:0045794,GO:0003779,GO:0042491,GO:0005216,GO:0046541,GO:0005244,GO:0046872,GO:0005249,GO:0048469,GO:0048471,GO:0060083,GO:0048787,GO:0050885,GO:0060087,GO:0051260,GO:…	potassium channel activity|protein binding|cytoplasm|mitochondrion|endoplasmic reticulum|plasma membrane|response to pH|external side of plasma membrane|caveola|ion transport|calcium-activated potassium channel activity|regulation of aldosterone metabolic process|protein-containing complex|outward rectifier potassium channel activity|response to carbon monoxide|membrane|regulation of ion transmem…	mmu04022,mmu04911,mmu04924,mmu04270,mmu04970,mmu04972	cGMP - PKG signaling pathway|Insulin secretion|Renin secretion|Vascular smooth muscle contraction|Salivary secretion|Pancreatic secretion
TCONS_00015179	58.3650201921711	0.62352094201907	2.2361321692991	2.62856468279844	1.39427523668052	0.0253431147788179	Up	2	1	2	2	0.430897	0.0390018	0.665128	2	4	3	3	0.0441713	2	6	4	9	Chr14	108822095	108825833	-	3306	XLOC_005256	NM_199065.2	84155	sense	intergenic	downstream	same_strand	Slitrk1	GeneID:76965,Genbank:NM_199065.2,MGI:MGI:2679446	SLIT and NTRK-like family, member 1	GO:0051965,GO:0005615,GO:0007399,GO:0007409,GO:0007416,GO:0016020,GO:0016021,GO:0030054,GO:0030534,GO:0035264,GO:0042592,GO:0003674,GO:0045202,GO:0005576,GO:0050772,GO:0005578	positive regulation of synapse assembly|extracellular space|nervous system development|axonogenesis|synapse assembly|membrane|integral component of membrane|cell junction|adult behavior|multicellular organism growth|homeostatic process|molecular_function|synapse|extracellular region|positive regulation of axonogenesis|proteinaceous extracellular matrix
TCONS_00015233	53.2145418266239	0.425888801140797	2.63195429461068	2.17485596645994	1.12091985918911	0.0084895282785799	Up	9	12	12	23	10	36	18	6	31	56	17	24	46	8	14	79	Chr14	119375586	119378056	-	343	XLOC_005266	NM_015820.3	0	antisense	genic	intronic	nested	Hs6st3	GeneID:50787,Genbank:NM_015820.3,MGI:MGI:1354960	heparan sulfate 6-O-sulfotransferase 3	GO:0016020,GO:0016021,GO:0016740,GO:0017095,GO:0008146,GO:0015015	membrane|integral component of membrane|transferase activity|heparan sulfate 6-O-sulfotransferase activity|sulfotransferase activity|heparan sulfate proteoglycan biosynthetic process, enzymatic modification	mmu00534	Glycosaminoglycan biosynthesis - heparan sulfate / heparin
TCONS_00017109	8.63941524938001	0.827830904039695	3.1528096012283	6.10500815542474	2.60999322244986	0.00161707241897531	Up	0.111873	0.151543	2.402046e-12	0.105948	3	0.0299527	1	1	0.232812	5	5	1	5	3	6	3	Chr15	86197394	86214365	-	687	XLOC_005889	XM_006520833.2	0	antisense	genic	exonic	overlapping	Tbc1d22a	GeneID:223754,Genbank:XM_006520833.2,MGI:MGI:1289265	TBC1 domain family, member 22a, transcript variant X1	GO:0012505,GO:0017137,GO:0031338,GO:0042803,GO:0071889,GO:0090630,GO:0005096,GO:0005622,GO:0006886	endomembrane system|Rab GTPase binding|regulation of vesicle fusion|protein homodimerization activity|14-3-3 protein binding|activation of GTPase activity|GTPase activator activity|intracellular|intracellular protein transport
TCONS_00017556	25.9494227844242	0.729274747282388	2.89876759516277	4.32889259316046	2.1139980053927	0.0037463247062249	Up	0.346295	0.568072	0.00108078	0.387192	0.205061	0.207861	0.0889511	0.0207156	1	0.133612	1	0.264899	0.743942	0.383133	0.240223	3	Chr16	6490907	6500096	+	6743	XLOC_005994	XM_017316989.1	0	sense	genic	intronic	nested	Rbfox1	GeneID:268859,Genbank:XM_017316989.1,MGI:MGI:1926224	RNA binding protein, fox-1 homolog (C. elegans) 1, transcript variant X10	GO:0050885,GO:0003723,GO:2001014,GO:0003729,GO:0005634,GO:0005737,GO:0005802,GO:0006397,GO:0007399,GO:0008022,GO:0000381,GO:0008380,GO:0043484,GO:0003676	neuromuscular process controlling balance|RNA binding|regulation of skeletal muscle cell differentiation|mRNA binding|nucleus|cytoplasm|trans-Golgi network|mRNA processing|nervous system development|protein C-terminus binding|regulation of alternative mRNA splicing, via spliceosome|RNA splicing|regulation of RNA splicing|nucleic acid binding
TCONS_00017724	41.6169716978827	0.504772631767369	3.5093725461845	3.41393411431275	1.77143521598971	0.000449165275723932	Up	0.195114	0.133766	0.013048	0.200259	0.0887127	0.0414618	0.141578	0.0925185	0.288634	0.676162	0.464165	0.432659	0.025444	0.686631	0.18804	0.519696	Chr16	7122056	7148372	+	26208	XLOC_005994	XM_017317006.1	0	sense	genic	exonic	overlapping	Rbfox1	GeneID:268859,Genbank:XM_017317006.1,MGI:MGI:1926224	RNA binding protein, fox-1 homolog (C. elegans) 1, transcript variant X46	GO:0050885,GO:0003723,GO:2001014,GO:0003729,GO:0005634,GO:0005737,GO:0005802,GO:0006397,GO:0007399,GO:0008022,GO:0000381,GO:0008380,GO:0043484,GO:0003676	neuromuscular process controlling balance|RNA binding|regulation of skeletal muscle cell differentiation|mRNA binding|nucleus|cytoplasm|trans-Golgi network|mRNA processing|nervous system development|protein C-terminus binding|regulation of alternative mRNA splicing, via spliceosome|RNA splicing|regulation of RNA splicing|nucleic acid binding
TCONS_00018369	14.5834073600785	0.428665734350744	3.21119	2.59642837120359	1.37652842572042	0.00132185103131323	Up	0.396781	0.0621499	0.286303	0.146743	0.253853	0.245895	0.0581629	0.175229	0.219698	0.837611	0.882039	0.449718	0.133835	0.785745	0.386225	0.638837	Chr16	41003224	41009987	+	6478
TCONS_00019410	10.2386171703151	1.27545324133943	-3.06413	0.0666082303919111	-3.90816	0.00218303340976984	Down	2	0.0315198	0.435675	2	4.847448e-06	1.583118e-08	2	2	0.0157329	6.457093e-06	0.054549	0.433932	8.971707e-05	0.0522935	5.373136e-06	9.414933e-05	Chr16	59642054	59646843	-	3002	XLOC_006512	XM_006521787.2	0	sense	genic	exonic	nested	Epha6	GeneID:13840,Genbank:XM_006521787.2,MGI:MGI:108034	Eph receptor A6, transcript variant X1	GO:0030154,GO:0006468,GO:0004713,GO:0031434,GO:0007169,GO:0033674,GO:0007275,GO:0004714,GO:0043005,GO:0004871,GO:0004888,GO:0005003,GO:0009968,GO:0005005,GO:0043066,GO:0016020,GO:0005524,GO:0043235,GO:0016021,GO:0005654,GO:0043410,GO:0016301,GO:0005737,GO:0000166,GO:0070374,GO:0016310,GO:0005887,GO:0004672,GO:0016740,GO:0004709	cell differentiation|protein phosphorylation|protein tyrosine kinase activity|mitogen-activated protein kinase kinase binding|transmembrane receptor protein tyrosine kinase signaling pathway|positive regulation of kinase activity|multicellular organism development|transmembrane receptor protein tyrosine kinase activity|neuron projection|signal transducer activity|transmembrane signaling receptor …	mmu04360	Axon guidance
TCONS_00019812	17.5463672022952	1.80380772405759	2.79468775822523	32.9242658114071	5.04107936461587	0.00519498640397997	Up	0.000224076	5.225275e-05	9.182418e-08	37	0.770505	0.109477	1.984959e-06	0.000490701	0.00640026	15	9	0.0182426	0.204368	0.000305182	0.0874777	6	Chr16	75080851	75085465	-	1354	XLOC_006560	XM_017317015.1	0	sense	genic	intronic	nested	Robo2	GeneID:268902,Genbank:XM_017317015.1,MGI:MGI:1890110	roundabout guidance receptor 2, transcript variant X16	GO:0030154,GO:0001822,GO:0030673,GO:0006935,GO:0031290,GO:0007156,GO:0007275,GO:0007399,GO:0007411,GO:0035385,GO:0008046,GO:0042802,GO:0009986,GO:0050772,GO:0016020,GO:0050925,GO:0016021,GO:0001656,GO:0016199,GO:0001657,GO:0021891	cell differentiation|kidney development|axolemma|chemotaxis|retinal ganglion cell axon guidance|homophilic cell adhesion via plasma membrane adhesion molecules|multicellular organism development|nervous system development|axon guidance|Roundabout signaling pathway|axon guidance receptor activity|identical protein binding|cell surface|positive regulation of axonogenesis|membrane|negative regulatio…	mmu04360	Axon guidance
TCONS_00021771	1.68438751652531	1.69032685467954	1.98197050116073	10.197742881055	3.35017796329465	0.0474825423131852	Up	0	1	0.961073	0	1.201976e-15	8.880957e-17	0	1.270905e-31	3	1	2	7	2.20756e-11	5.250312e-19	5.99686e-20	5.855853e-20	Chr17	33929432	33931105	-	389	XLOC_007236	XM_006523910.1	0	antisense	genic	exonic	overlapping	Rgl2	GeneID:19732,Genbank:XM_006523910.1,MGI:MGI:107483	ral guanine nucleotide dissociation stimulator-like 2, transcript variant X1	GO:0007264,GO:0010667,GO:0014068,GO:0032485,GO:0005085,GO:0005089,GO:0007165	small GTPase mediated signal transduction|negative regulation of cardiac muscle cell apoptotic process|positive regulation of phosphatidylinositol 3-kinase signaling|regulation of Ral protein signal transduction|guanyl-nucleotide exchange factor activity|Rho guanyl-nucleotide exchange factor activity|signal transduction	mmu04014	Ras signaling pathway
TCONS_00023332	3.81568599185676	0.806474325375449	2.82699443490837	4.85643761706591	2.27989842973287	0.00469871444558974	Up	0	0	0	1	0.881936	1	0.90108	1	0.856959	0.86251	0.452835	0	4	4	2	1	Chr18	9974779	9975433	-	588	XLOC_007753	NM_153552.3	0	antisense	genic	intronic	nested	Thoc1	GeneID:225160,Genbank:NM_153552.3,MGI:MGI:1919668	THO complex 1	GO:0032784,GO:0006397,GO:0000347,GO:0006406,GO:0000445,GO:0032786,GO:0042981,GO:0000784,GO:0003677,GO:0003723,GO:0005515,GO:0006915,GO:0005634,GO:0045171,GO:0046784,GO:0007165,GO:0005737,GO:0048297,GO:0008380,GO:0005829,GO:0000018,GO:0051028,GO:0016607,GO:0006351,GO:0000346,GO:2000002,GO:0031297,GO:0006355	regulation of DNA-templated transcription, elongation|mRNA processing|THO complex|mRNA export from nucleus|THO complex part of transcription export complex|positive regulation of DNA-templated transcription, elongation|regulation of apoptotic process|nuclear chromosome, telomeric region|DNA binding|RNA binding|protein binding|apoptotic process|nucleus|intercellular bridge|viral mRNA export from h…	mmu03040,mmu03013	Spliceosome|RNA transport
TCONS_00024926	3.33137528074969	2.35884986019995	-2.22305	0.0263903262962515	-5.24385	0.0262122622910369	Down	0	0	0	0	26.8354	6.92699	0	6.60278	0	0	0	0	0	0	0	0	Chr19	37008906	37009538	-	201	XLOC_008415	XM_017318039.1	0	antisense	genic	intronic	nested	Btaf1	GeneID:107182,Genbank:XM_017318039.1,MGI:MGI:2147538	B-TFIID TATA-box binding protein associated factor 1, transcript variant X2	GO:0043231,GO:0003674,GO:0005654,GO:0035562	intracellular membrane-bounded organelle|molecular_function|nucleoplasm|negative regulation of chromatin binding
TCONS_00027404	58.990884951154	0.547158358098376	4.01914838411534	4.59196176930481	2.19911063080629	5.84088785748931e-05	Up	0.0854785	0.105523	0.145205	0.245564	0.173844	0.318859	1	0.111147	0.329827	0.520016	2	2	0.031655	2	1	3	Chr2	7036057	7048514	-	12357	XLOC_009267	XM_017315464.1	0	sense	genic	intronic	nested	Celf2	GeneID:14007,Genbank:XM_017315464.1,MGI:MGI:1338822	CUGBP, Elav-like family member 2, transcript variant X19	GO:0005634,GO:0005737,GO:0006376,GO:0006397,GO:0036002,GO:0003676,GO:0003723	nucleus|cytoplasm|mRNA splice site selection|mRNA processing|pre-mRNA binding|nucleic acid binding|RNA binding
TCONS_00028317	25.5279859235727	0.688053782837951	2.45188258435697	3.2199250054416	1.6870270872413	0.0142111025136675	Up	5	1	2	4	4	0.844553	3	4	1	8	19	24	6.632125e-09	11	16	2	Chr2	63165850	63166836	-	640	XLOC_009532	XM_006498826.1	0	sense	genic	intronic	nested	Kcnh7	GeneID:170738,Genbank:XM_006498826.1,MGI:MGI:2159566	potassium voltage-gated channel, subfamily H (eag-related), member 7, transcript variant X8	GO:0071805,GO:0005249,GO:0005267,GO:0005887,GO:0006811,GO:0006813,GO:0016020,GO:0016021,GO:0034765,GO:0042391,GO:0051291,GO:0005216,GO:0055085,GO:0005242,GO:0005244	potassium ion transmembrane transport|voltage-gated potassium channel activity|potassium channel activity|integral component of plasma membrane|ion transport|potassium ion transport|membrane|integral component of membrane|regulation of ion transmembrane transport|regulation of membrane potential|protein heterooligomerization|ion channel activity|transmembrane transport|inward rectifier potassium …
TCONS_00028462	3.69720740834485	1.50670965185983	3.26742300994744	30.3380780230406	4.92305778579669	0.00108531381558266	Up	6.775637e-07	9.742061e-11	1.395583e-08	0.019376	4.889367e-05	1.848861e-05	7.758992e-08	1.014091e-06	8.461111e-07	0.0314514	0.349244	2.2427e-08	0.511567	0.0170602	1	0.386337	Chr2	80024099	80028598	-	4395	XLOC_009582	XM_006498919.3	0	sense	genic	intronic	nested	Pde1a	GeneID:18573,Genbank:XM_006498919.3,MGI:MGI:1201792	phosphodiesterase 1A, calmodulin-dependent, transcript variant X1	GO:0048660,GO:0005516,GO:0005634,GO:0005737,GO:0006198,GO:0007165,GO:0008081,GO:0016787,GO:0030553,GO:0034391,GO:0043025,GO:0046069,GO:0004114,GO:0046872,GO:0004115,GO:0048101,GO:0004117	regulation of smooth muscle cell proliferation|calmodulin binding|nucleus|cytoplasm|cAMP catabolic process|signal transduction|phosphoric diester hydrolase activity|hydrolase activity|cGMP binding|regulation of smooth muscle cell apoptotic process|neuronal cell body|cGMP catabolic process|3',5'-cyclic-nucleotide phosphodiesterase activity|metal ion binding|3',5'-cyclic-AMP phosphodiesterase activ…	mmu00230,mmu04020,mmu04924,mmu04740,mmu04742,mmu05032	Purine metabolism|Calcium signaling pathway|Renin secretion|Olfactory transduction|Taste transduction|Morphine addiction
TCONS_00029603	6.52772182183868	1.65022202049977	2.42173800423544	15.9601840392102	3.9964053824705	0.0154464824145874	Up	0.00142337	0.00377015	0.000958268	0.403152	2.857047e-09	3.455843e-06	0.268581	0.0225966	0.000174515	4	3.217617e-07	0.0680406	4	0.0313724	0.23138	0.0862602	Chr3	13526037	13530423	+	4330	XLOC_010001	NM_001163328.1	0	sense	genic	intronic	nested	Ralyl	GeneID:76897,Genbank:NM_001163328.1,MGI:MGI:1924147	RALY RNA binding protein-like, transcript variant 2	GO:0008150,GO:0042802,GO:0003676,GO:0003723,GO:0005634	biological_process|identical protein binding|nucleic acid binding|RNA binding|nucleus
TCONS_00030103	4.2074581721442	1.8122331215222	2.60788031417965	26.4663452734927	4.72608708232209	0.00911048028102935	Up	0.000945801	8.14523e-05	8.575928e-05	2.823462e-06	7.241061e-07	0.049974	0.0084267	2.184263e-08	0.0957597	0.778995	0.411617	0.643722	0.00453939	0.000695001	0.000952402	1.303302e-05	Chr3	68249131	68255945	+	6716	XLOC_010173	NM_001113420.1	0	sense	genic	intronic	nested	Schip1	GeneID:30953,Genbank:NM_001113420.1,MGI:MGI:1353557	schwannomin interacting protein 1, transcript variant 2	GO:0048008,GO:0005634,GO:0048705,GO:0005737,GO:0048745,GO:0005829,GO:0005886,GO:0006807,GO:0008210,GO:0008585,GO:0060021,GO:0009791,GO:0060325,GO:0010761,GO:0016604,GO:0030054,GO:0001553,GO:0042802,GO:0001822,GO:0042803,GO:0005515	platelet-derived growth factor receptor signaling pathway|nucleus|skeletal system morphogenesis|cytoplasm|smooth muscle tissue development|cytosol|plasma membrane|nitrogen compound metabolic process|estrogen metabolic process|female gonad development|roof of mouth development|post-embryonic development|face morphogenesis|fibroblast migration|nuclear body|cell junction|luteinization|identical prot…
TCONS_00030628	142.25582642695	0.678315469646834	2.26558836431846	2.90146924234285	1.53678363536908	0.0234765981629942	Up	2	0.174498	0.655268	8	1	2	1	3	4	3	18	5	0.547776	16	6	8	Chr3	118443455	118448014	+	4527
TCONS_00032618	37.3242183535838	0.537459282364195	2.53172788801292	2.56809870544885	1.36070065383284	0.0113502035538024	Up	5	7	9	18	31	5.230562e-08	5	33	21	63	25	27	17	54	19	53	Chr4	76584529	76584826	+	252	XLOC_011112	XM_017320076.1	0	antisense	genic	intronic	nested	Ptprd	GeneID:19266,Genbank:XM_017320076.1,MGI:MGI:97812	protein tyrosine phosphatase, receptor type, D, transcript variant X37	GO:0050839,GO:0005515,GO:0051965,GO:0006470,GO:0097105,GO:0007157,GO:0016020,GO:0016021,GO:0016311,GO:0016787,GO:0016791,GO:0030182,GO:0046426,GO:0050775,GO:0004721,GO:0004725,GO:0050776,GO:0005102	cell adhesion molecule binding|protein binding|positive regulation of synapse assembly|protein dephosphorylation|presynaptic membrane assembly|heterophilic cell-cell adhesion via plasma membrane cell adhesion molecules|membrane|integral component of membrane|dephosphorylation|hydrolase activity|phosphatase activity|neuron differentiation|negative regulation of JAK-STAT cascade|positive regulation…
TCONS_00034058	1.00292648291224	1.71820723104931	1.99382123938706	10.7465231465973	3.42579807093455	0.0461715935950841	Up	0	0	0	0	0	0	0	1.231342e-19	0.625451	0	3	3	0.843166	0	2	0	Chr4	42895177	42901137	-	312	XLOC_011646	XM_006537815.3	0	antisense	genic	intronic	nested	Phf24	GeneID:230085,Genbank:XM_006537815.3,MGI:MGI:2140712	PHD finger protein 24, transcript variant X6	GO:0007214,GO:0008277,GO:0032228,GO:0046872,GO:0050966,GO:0005509,GO:0005515,GO:0005575	gamma-aminobutyric acid signaling pathway|regulation of G-protein coupled receptor protein signaling pathway|regulation of synaptic transmission, GABAergic|metal ion binding|detection of mechanical stimulus involved in sensory perception of pain|calcium ion binding|protein binding|cellular_component
TCONS_00035104	6.93921641469564	1.50461603398733	-2.70679	0.0594294070464954	-4.07268	0.00679372757000143	Down	8	1	29	0.0287008	1.987258e-05	6.122475e-14	35	0.117576	5	3	4	6.073988e-05	3.954048e-05	19	9.026101e-06	0.261366	Chr4	149622788	149623290	-	377	XLOC_012046	NM_001290989.1	0	antisense	genic	intronic	nested	Clstn1	GeneID:65945,Genbank:NM_001290989.1,MGI:MGI:1929895	calsyntenin 1, transcript variant 2	GO:0045211,GO:0014069,GO:0005515,GO:0050806,GO:0016020,GO:0005576,GO:0016021,GO:0005615,GO:0051965,GO:0005634,GO:0005783,GO:0005794,GO:0005886,GO:0019894,GO:0006874,GO:0030054,GO:0007155,GO:0042988,GO:0007156,GO:0042995,GO:0007268,GO:0001540,GO:0045202,GO:0009986,GO:0001558,GO:0005509	postsynaptic membrane|postsynaptic density|protein binding|positive regulation of synaptic transmission|membrane|extracellular region|integral component of membrane|extracellular space|positive regulation of synapse assembly|nucleus|endoplasmic reticulum|Golgi apparatus|plasma membrane|kinesin binding|cellular calcium ion homeostasis|cell junction|cell adhesion|X11-like protein binding|homophilic…
TCONS_00035105	94.1779791453154	0.646035265661252	2.1224779400835	2.5868485636528	1.37119559988199	0.0337976232596897	Up	23	0.095012	21	19	25	5	2	38	57	50	49	31	10	26	73	74	Chr4	149622788	149623316	-	465	XLOC_012046	NM_001290989.1	0	antisense	genic	intronic	nested	Clstn1	GeneID:65945,Genbank:NM_001290989.1,MGI:MGI:1929895	calsyntenin 1, transcript variant 2	GO:0045211,GO:0014069,GO:0005515,GO:0050806,GO:0016020,GO:0005576,GO:0016021,GO:0005615,GO:0051965,GO:0005634,GO:0005783,GO:0005794,GO:0005886,GO:0019894,GO:0006874,GO:0030054,GO:0007155,GO:0042988,GO:0007156,GO:0042995,GO:0007268,GO:0001540,GO:0045202,GO:0009986,GO:0001558,GO:0005509	postsynaptic membrane|postsynaptic density|protein binding|positive regulation of synaptic transmission|membrane|extracellular region|integral component of membrane|extracellular space|positive regulation of synapse assembly|nucleus|endoplasmic reticulum|Golgi apparatus|plasma membrane|kinesin binding|cellular calcium ion homeostasis|cell junction|cell adhesion|X11-like protein binding|homophilic…
TCONS_00037350	55.1965735905045	0.393769389118474	2.70898662132869	2.09465988203635	1.06671600701072	0.0067489061120157	Up	0.440811	0.465585	0.230234	0.185634	0.340573	0.226398	0.026098	0.30868	1	0.879165	0.811777	0.14024	0.161804	0.465599	0.460504	0.787772	Chr5	49115887	49136611	-	20525	XLOC_012836	NM_001199244.1	0	sense	genic	intronic	nested	Kcnip4	GeneID:80334,Genbank:NM_001199244.1,MGI:MGI:1933131	Kv channel interacting protein 4, transcript variant 5	GO:0043025,GO:0005509,GO:0046872,GO:0005737,GO:0071805,GO:0005829,GO:0005886,GO:0006811,GO:0006813,GO:0008076,GO:0072659,GO:1901379,GO:0015459,GO:0016020,GO:0005244,GO:0030425,GO:0005267,GO:0034765	neuronal cell body|calcium ion binding|metal ion binding|cytoplasm|potassium ion transmembrane transport|cytosol|plasma membrane|ion transport|potassium ion transport|voltage-gated potassium channel complex|protein localization to plasma membrane|regulation of potassium ion transmembrane transport|potassium channel regulator activity|membrane|voltage-gated ion channel activity|dendrite|potassium …
TCONS_00037351	57.7539606595999	0.414481766945736	2.71336818941847	2.1804737789089	1.12464164152452	0.00666030590304455	Up	0.439643	0.465137	0.232395	0.204876	0.360261	0.228682	0.0230006	0.30699	1	1	0.806781	0.143523	0.186067	0.474667	0.481527	0.788589	Chr5	49115887	49136611	-	20529	XLOC_012836	NM_001199243.1	0	sense	genic	intronic	nested	Kcnip4	GeneID:80334,Genbank:NM_001199243.1,MGI:MGI:1933131	Kv channel interacting protein 4, transcript variant 2	GO:0043025,GO:0005509,GO:0046872,GO:0005737,GO:0071805,GO:0005829,GO:0005886,GO:0006811,GO:0006813,GO:0008076,GO:0072659,GO:1901379,GO:0015459,GO:0016020,GO:0005244,GO:0030425,GO:0005267,GO:0034765	neuronal cell body|calcium ion binding|metal ion binding|cytoplasm|potassium ion transmembrane transport|cytosol|plasma membrane|ion transport|potassium ion transport|voltage-gated potassium channel complex|protein localization to plasma membrane|regulation of potassium ion transmembrane transport|potassium channel regulator activity|membrane|voltage-gated ion channel activity|dendrite|potassium …
TCONS_00037474	4.6518053379795	1.86334152646208	2.82422268687209	38.3855499444336	5.26249141242507	0.00473954425647215	Up	7.989481e-06	0.0648618	0.00137889	0.00342761	0.00391073	2.265622e-05	0.534824	1.721059e-06	0.0128317	0.000180045	3	0.107379	0.0655721	0.831529	4.152133e-09	7.026174e-07	Chr5	51694411	51697725	-	3289	XLOC_012851	XM_006503779.3	0	sense	genic	intronic	nested	Ppargc1a	GeneID:19017,Genbank:XM_006503779.3,MGI:MGI:1342774	peroxisome proliferative activated receptor, gamma, coactivator 1 alpha, transcript variant X9	GO:0003713,GO:0003723,GO:0005102,GO:0005515,GO:0005634,GO:0010822,GO:0005654,GO:0014823,GO:0005719,GO:0014850,GO:0005737,GO:0014912,GO:0016922,GO:0022626,GO:0043231,GO:0022904,GO:0043524,GO:0030331,GO:0043565,GO:0030374,GO:0045820,GO:0045893,GO:0001104,GO:0060612,GO:0045944,GO:0001933,GO:0071372,GO:0002021,GO:0071560,GO:0003676,GO:0090258,GO:0003677,GO:0097009,GO:0003682,GO:0097067,GO:0003712,GO:…	transcription coactivator activity|RNA binding|signaling receptor binding|protein binding|nucleus|positive regulation of mitochondrion organization|nucleoplasm|response to activity|nuclear euchromatin|response to muscle activity|cytoplasm|negative regulation of smooth muscle cell migration|ligand-dependent nuclear receptor binding|cytosolic ribosome|intracellular membrane-bounded organelle|respir…	mmu04371,mmu04152,mmu04910,mmu04922,mmu04920,mmu04211,mmu04714,mmu05016,mmu04931	Apelin signaling pathway|AMPK signaling pathway|Insulin signaling pathway|Glucagon signaling pathway|Adipocytokine signaling pathway|Longevity regulating pathway - mammal|Thermogenesis|Huntington's disease|Insulin resistance
TCONS_00038833	5.0194746949459	1.28492435724171	2.04474310689314	6.17885801694941	2.62734022234908	0.0408801913837339	Up	0.0541186	0.14716	0.00241189	0.00179836	0.0303282	0.234907	1.070346e-05	0.0175928	2.652146e-05	1	0.452392	0.111535	2.030832e-05	8.140389e-07	0.990382	0.162235	Chr6	21495451	21499835	+	3582	XLOC_013306	NM_019697.3	0	sense	genic	intronic	nested	Kcnd2	GeneID:16508,Genbank:NM_019697.3,MGI:MGI:102663	potassium voltage-gated channel, Shal-related family, member 2	GO:0005267,GO:0005515,GO:0005886,GO:0005887,GO:0005901,GO:0006811,GO:0006813,GO:0030425,GO:0008076,GO:0031226,GO:0032809,GO:0034220,GO:0034705,GO:0034765,GO:0045475,GO:0042383,GO:0046872,GO:0042995,GO:0046982,GO:0043005,GO:0051260,GO:0051291,GO:0055085,GO:0060078,GO:0001508,GO:0071456,GO:0071805,GO:0005216,GO:0005244,GO:0005249,GO:0005250,GO:0014069,GO:0016020,GO:0016021,GO:0019228,GO:0019233,GO:…	potassium channel activity|protein binding|plasma membrane|integral component of plasma membrane|caveola|ion transport|potassium ion transport|dendrite|voltage-gated potassium channel complex|intrinsic component of plasma membrane|neuronal cell body membrane|ion transmembrane transport|potassium channel complex|regulation of ion transmembrane transport|locomotor rhythm|sarcolemma|metal ion bindin…	mmu04726	Serotonergic synapse
TCONS_00039176	224.305410965501	0.490542787117012	-2.12271	0.48589558761393	-1.04128	0.0337778727199264	Down	8	12	4	5	2	8	13	4	0.337349	4	3	3	1	2	12	5	Chr6	45379407	45385882	+	6445	XLOC_013388	NM_001004357.2	0	sense	genic	intronic	nested	Cntnap2	GeneID:66797,Genbank:NM_001004357.2,MGI:MGI:1914047	contactin associated protein-like 2, transcript variant 1	GO:0044224,GO:0030425,GO:0005794,GO:0030534,GO:0005886,GO:0044325,GO:0030673,GO:0007155,GO:0045163,GO:0007612,GO:0008038,GO:0008076,GO:0031175,GO:0009986,GO:0048812,GO:0033270,GO:0016020,GO:0071205,GO:0035176,GO:0016021,GO:0071625,GO:0042297,GO:0019899,GO:0002020,GO:0097060,GO:0042995,GO:0021761,GO:0005515,GO:0043025,GO:0030054,GO:0005769	juxtaparanode region of axon|dendrite|Golgi apparatus|adult behavior|plasma membrane|ion channel binding|axolemma|cell adhesion|clustering of voltage-gated potassium channels|learning|neuron recognition|voltage-gated potassium channel complex|neuron projection development|cell surface|neuron projection morphogenesis|paranode region of axon|membrane|protein localization to juxtaparanode region of …	mmu04514	Cell adhesion molecules (CAMs)
TCONS_00040161	2.53110237613308	1.9693466126528	-2.46259	0.0346816368198627	-4.84968	0.0137939321555077	Down	10	2	0	6	0	13	0	0	0	0	0	0	0	0	0	0	Chr6	118594767	118595034	+	210	XLOC_013700	XM_017321357.1	0	antisense	genic	intronic	nested	Cacna1c	GeneID:12288,Genbank:XM_017321357.1,MGI:MGI:103013	calcium channel, voltage-dependent, L type, alpha 1C subunit, transcript variant X4	GO:0005261,GO:0005262,GO:0005515,GO:0005516,GO:0005737,GO:0005886,GO:0007628,GO:0008217,GO:0005891,GO:0008331,GO:0008542,GO:0014069,GO:0016020,GO:0030315,GO:0030425,GO:0016021,GO:0031369,GO:0017156,GO:0032991,GO:0034765,GO:0035115,GO:0042383,GO:0002095,GO:0060083,GO:0042593,GO:0002520,GO:0061337,GO:0042734,GO:0005216,GO:0061577,GO:0043010,GO:0005244,GO:0070509,GO:0005245,GO:0070588,GO:0086002,GO:…	cation channel activity|calcium channel activity|protein binding|calmodulin binding|cytoplasm|plasma membrane|adult walking behavior|regulation of blood pressure|voltage-gated calcium channel complex|high voltage-gated calcium channel activity|visual learning|postsynaptic density|membrane|T-tubule|dendrite|integral component of membrane|translation initiation factor binding|calcium ion regulated …	mmu04010,mmu04020,mmu04024,mmu04022,mmu04911,mmu04912,mmu04921,mmu04924,mmu04925,mmu04927,mmu04260,mmu04261,mmu04270,mmu04724,mmu04727,mmu04725,mmu04728,mmu04726,mmu04720,mmu04723,mmu04742,mmu04713,mmu05010,mmu05031,mmu05410,mmu05412,mmu05414,mmu04930,mmu04934	MAPK signaling pathway|Calcium signaling pathway|cAMP signaling pathway|cGMP - PKG signaling pathway|Insulin secretion|GnRH signaling pathway|Oxytocin signaling pathway|Renin secretion|Aldosterone synthesis and secretion|Cortisol synthesis and secretion|Cardiac muscle contraction|Adrenergic signaling in cardiomyocytes|Vascular smooth muscle contraction|Glutamatergic synapse|GABAergic synapse|Chol…
TCONS_00040872	6.47549590699687	1.59676530512331	2.71255614787939	20.1305620087102	4.33131554513275	0.0066766469221003	Up	0.0213205	6.312209e-06	2.010752e-09	0.10287	0.00129428	0.00899436	0.000267346	0.00157445	0.529413	0.0217069	0.00123856	1	3.826186e-06	0.208778	1.194869e-05	0.030207	Chr6	77409574	77416456	-	6846	XLOC_014006	XM_017321372.1	0	sense	genic	intronic	nested	Ctnna2	GeneID:12386,Genbank:XM_017321372.1,MGI:MGI:88275	catenin (cadherin associated protein), alpha 2, transcript variant X3	GO:0051823,GO:0030054,GO:0005856,GO:0060134,GO:0030154,GO:0005886,GO:0030424,GO:0005912,GO:0005913,GO:0007155,GO:0007275,GO:0007409,GO:0042802,GO:0014069,GO:0042995,GO:0015629,GO:0045296,GO:0016020,GO:0048813,GO:0016323,GO:0005198,GO:0048854,GO:0021942,GO:0005634,GO:0051015,GO:0030027,GO:0005737	regulation of synapse structural plasticity|cell junction|cytoskeleton|prepulse inhibition|cell differentiation|plasma membrane|axon|adherens junction|cell-cell adherens junction|cell adhesion|multicellular organism development|axonogenesis|identical protein binding|postsynaptic density|cell projection|actin cytoskeleton|cadherin binding|membrane|dendrite morphogenesis|basolateral plasma membrane…	mmu04390,mmu04520,mmu04670,mmu05200,mmu05226,mmu05213,mmu05412,mmu05100	Hippo signaling pathway|Adherens junction|Leukocyte transendothelial migration|Pathways in cancer|Gastric cancer|Endometrial cancer|Arrhythmogenic right ventricular cardiomyopathy (ARVC)|Bacterial invasion of epithelial cells
TCONS_00044319	14.6640461229137	0.856649598346265	2.2799534918113	3.87211350341407	1.95312124300831	0.0226104469854122	Up	0.551679	5.617233e-14	2.388976e-08	3	1	3	1	2	0.990852	3	0.0806438	3	3	2	3	8	Chr7	61164135	61165267	-	1063
TCONS_00044448	7.5495	1.85612049103457	2.57205403757006	27.3608700688231	4.77404	0.0101097110666646	Up	2.759621e-07	7.260578e-06	6.479076e-09	1.223408e-08	3.322646e-06	3.430337e-09	3.643949e-07	0.222908	0.192067	0.972947	0.0140224	1.51479e-06	2	3	0.00851761	1.109203e-06	Chr7	62034893	62037724	-	2793
TCONS_00045621	2.83842825349917	1.45060244618555	2.57811684586194	13.3597638649667	3.7398226031595	0.00993404002901184	Up	4.280614e-06	8.211418e-06	0.000195249	0.0191769	0.000357017	0.00701363	0.119982	0.00372504	0.0669432	0.00258221	0.352753	0.000427788	0.00826041	0.0227101	0.395092	0.351469	Chr8	33419382	33425053	+	5645	XLOC_015640	XM_006509209.3	1910	sense	intergenic	downstream	same_strand	Purg	GeneID:75029,Genbank:XM_006509209.3,MGI:MGI:1922279	purine-rich element binding protein G, transcript variant X6	GO:0003690,GO:0005575,GO:0005634,GO:0008150,GO:0032422,GO:0043565,GO:0000977,GO:0001227,GO:0003677	double-stranded DNA binding|cellular_component|nucleus|biological_process|purine-rich negative regulatory element binding|sequence-specific DNA binding|RNA polymerase II regulatory region sequence-specific DNA binding|transcriptional repressor activity, RNA polymerase II transcription regulatory region sequence-specific DNA binding|DNA binding
TCONS_00045772	33.3552819043231	1.38726399047595	4.28747217048798	61.7281116259797	5.94785575228576	1.8071788982324e-05	Up	0.0246346	0.00087402	1.45536e-05	1	14	23	16	15	5.656677e-06	84	1.863541e-05	1	39	41	42	40	Chr8	55347736	55354775	+	430	XLOC_015683	XM_017313050.1	0	sense	genic	exonic	containing	LOC108167568	GeneID:108167568,Genbank:XM_017313050.1	RNA polymerase II transcription factor SIII subunit A3-like
TCONS_00047028	73.2723043399996	1.00625464959964	2.63368606288468	6.27736390742994	2.65015884636349	0.00844635435764271	Up	0.792315	0.442821	0.0645661	0.217602	0.251368	0.207563	0.00796487	0.302024	3	1	4	0.956159	0.00413576	4	0.0117881	2	Chr8	17310930	17321756	-	10803	XLOC_016029	NM_053171.2	0	sense	genic	intronic	nested	Csmd1	GeneID:94109,Genbank:NM_053171.2,MGI:MGI:2137383	CUB and Sushi multiple domains 1	GO:0016020,GO:0016021,GO:0042593,GO:0001964,GO:0003674,GO:0005575	membrane|integral component of membrane|glucose homeostasis|startle response|molecular_function|cellular_component
TCONS_00048712	21.9504447059721	0.79906268499669	5.39500782304506	19.8483811084459	4.31094943666053	6.85205670270855e-08	Up	7.628278e-05	0.0241237	0.00644763	0.328354	0.875569	0.729089	0.0224465	0.0663785	0.00593001	0.105838	0.517629	3	2	1	2	1	Chr9	28158851	28168157	+	5314	XLOC_016563	XM_011242559.2	0	sense	genic	intronic	nested	Opcml	GeneID:330908,Genbank:XM_011242559.2,MGI:MGI:97397	opioid binding protein/cell adhesion molecule-like, transcript variant X3	GO:0003674	molecular_function
TCONS_00049218	49.4044518450389	0.318493314309373	-3.17104	0.496561372240607	-1.00996	0.0015189255526277	Down	6	4	2	3	6	3	10	4	3	3	2	3	3	3	2	1	Chr9	58860996	58863169	+	2067	XLOC_016710	NM_001081192.1	41	sense	intergenic	downstream	same_strand	Hcn4	GeneID:330953,Genbank:NM_001081192.1,MGI:MGI:1298209	hyperpolarization-activated, cyclic nucleotide-gated K+ 4	GO:0005249,GO:0005267,GO:0005272,GO:0005515,GO:0005886,GO:0005887,GO:0035725,GO:0006811,GO:0042391,GO:0006812,GO:0042802,GO:0043005,GO:0043025,GO:0043195,GO:0098909,GO:0048471,GO:1990573,GO:0055085,GO:0055117,GO:0000166,GO:0001701,GO:0002027,GO:0003254,GO:0005216,GO:0005222,GO:0005244,GO:0005248,GO:0006813,GO:0006814,GO:0008016,GO:0016020,GO:0016021,GO:0016323,GO:0030424,GO:0071320,GO:0030552,GO:…	voltage-gated potassium channel activity|potassium channel activity|sodium channel activity|protein binding|plasma membrane|integral component of plasma membrane|sodium ion transmembrane transport|ion transport|regulation of membrane potential|cation transport|identical protein binding|neuron projection|neuronal cell body|terminal bouton|regulation of cardiac muscle cell action potential involved…	mmu04024,mmu04742	cAMP signaling pathway|Taste transduction
TCONS_00049429	5.75676317408061	0.885174622590493	3.35008816183474	7.81048980494726	2.96541302429694	0.00080785843293867	Up	0.0627364	8.691496e-08	0.0430437	0.00228913	0.069735	0.0262144	0.0294078	0.0260638	0.508024	0.32381	0.0951257	0.0101753	0.0192698	0.0630132	0.419046	0.826581	Chr9	68957064	68963367	+	6081	XLOC_016755	XM_017313219.1	0	sense	genic	intronic	nested	Rora	GeneID:19883,Genbank:XM_017313219.1,MGI:MGI:104661	RAR-related orphan receptor alpha, transcript variant X4	GO:0001223,GO:0001525,GO:0003677,GO:0003700,GO:0008013,GO:0003707,GO:0008134,GO:0004879,GO:0008142,GO:0008270,GO:0008589,GO:0042753,GO:0010575,GO:0043030,GO:0010906,GO:0043124,GO:0019218,GO:0043401,GO:0043565,GO:0000976,GO:0060850,GO:0045599,GO:0000977,GO:0070328,GO:0045893,GO:0001046,GO:0071347,GO:0001076,GO:0071356,GO:0001133,GO:0071456,GO:0001222,GO:0072539,GO:0090575,GO:0098531,GO:0005515,GO:…	transcription coactivator binding|angiogenesis|DNA binding|DNA binding transcription factor activity|beta-catenin binding|steroid hormone receptor activity|transcription factor binding|nuclear receptor activity|oxysterol binding|zinc ion binding|regulation of smoothened signaling pathway|positive regulation of circadian rhythm|positive regulation of vascular endothelial growth factor production|r…	mmu04659,mmu04710,mmu05321	Th17 cell differentiation|Circadian rhythm|Inflammatiory bowel disease (IBD)
TCONS_00049442	4.02592238791251	0.97123256363801	2.0351220927778	3.93558158531074	1.97657684748493	0.0418385895265052	Up	0.0180954	5.242261e-05	0.01504	0.0832435	2.759926e-06	0.0086884	0.0126407	0.0400883	0.064236	0.000323236	0.0438844	0.597531	0.0117864	0.0578446	0.00501254	0.118145	Chr9	69003895	69016213	+	12295	XLOC_016755	NM_013646.2	0	sense	genic	intronic	nested	Rora	GeneID:19883,Genbank:NM_013646.2,MGI:MGI:104661	RAR-related orphan receptor alpha, transcript variant 1	GO:0001223,GO:0001525,GO:0003677,GO:0003700,GO:0008013,GO:0003707,GO:0008134,GO:0004879,GO:0008142,GO:0008270,GO:0008589,GO:0042753,GO:0010575,GO:0043030,GO:0010906,GO:0043124,GO:0019218,GO:0043401,GO:0043565,GO:0000976,GO:0060850,GO:0045599,GO:0000977,GO:0070328,GO:0045893,GO:0001046,GO:0071347,GO:0001076,GO:0071356,GO:0001133,GO:0071456,GO:0001222,GO:0072539,GO:0090575,GO:0098531,GO:0005515,GO:…	transcription coactivator binding|angiogenesis|DNA binding|DNA binding transcription factor activity|beta-catenin binding|steroid hormone receptor activity|transcription factor binding|nuclear receptor activity|oxysterol binding|zinc ion binding|regulation of smoothened signaling pathway|positive regulation of circadian rhythm|positive regulation of vascular endothelial growth factor production|r…	mmu04659,mmu04710,mmu05321	Th17 cell differentiation|Circadian rhythm|Inflammatiory bowel disease (IBD)
TCONS_00050935	291.861914855491	0.42590164704501	-2.43707	0.487017810515288	-1.03795	0.0148066748243374	Down	41	45	10	30	40	42	38	33	14	21	13	31	42	22	0.235155	8	Chr9	70599072	70602196	-	1678	XLOC_017284	XM_011242736.2	0	sense	genic	exonic	nested	Fam63b	GeneID:235461,Genbank:XM_011242736.2,MGI:MGI:2443086	family with sequence similarity 63, member B, transcript variant X5	GO:0071944,GO:0006508,GO:1990380,GO:0008233,GO:0008234,GO:0016787,GO:0016807,GO:0036435,GO:0036459,GO:0070530,GO:0071108,GO:0004843,GO:0071795,GO:0005654,GO:0071796,GO:0005829	cell periphery|proteolysis|Lys48-specific deubiquitinase activity|peptidase activity|cysteine-type peptidase activity|hydrolase activity|cysteine-type carboxypeptidase activity|K48-linked polyubiquitin modification-dependent protein binding|thiol-dependent ubiquitinyl hydrolase activity|K63-linked polyubiquitin modification-dependent protein binding|protein K48-linked deubiquitination|thiol-depen…
XR_001778105.1	17.8785947766032	1.08535608982531	-2.504	0.152012754484271	-2.71774	0.0122796732928841	Down	6.087815e-10	35	10	25	12	1.690908e-12	50	4	7	3	1.027581e-05	8	2	0.0899593	0.0189904	0.581407	Chr7	43114166	43151386	+	285	LOC108167419	XM_017312471.1	1772	sense	intergenic	upstream	same_strand	LOC108167482	GeneID:108167482,Genbank:XM_017312471.1	zinc finger protein 431-like
XR_001778616.1	7.00734856146797	0.530360057691708	2.24747157507989	2.2846436459732	1.19196915421984	0.0246099052049203	Up	0.0950297	0.19825	0.0891709	1	0.784424	0.57441	0.592081	0.564768	0.332937	2	0.517721	0.628256	0.447938	0.925718	1	1	Chr8	90417185	90420255	-	1809	LOC108167543	XM_006530988.3	68112	sense	intergenic	upstream	same_strand	Tox3	GeneID:244579,Genbank:XM_006530988.3,MGI:MGI:3039593	TOX high mobility group box family member 3, transcript variant X2	GO:0051219,GO:0005634,GO:0006338,GO:0006351,GO:0006355,GO:0006915,GO:0019722,GO:0034056,GO:0042803,GO:0042981,GO:0003677,GO:0043524,GO:0003682,GO:0045893	phosphoprotein binding|nucleus|chromatin remodeling|transcription, DNA-templated|regulation of transcription, DNA-templated|apoptotic process|calcium-mediated signaling|estrogen response element binding|protein homodimerization activity|regulation of apoptotic process|DNA binding|negative regulation of neuron apoptotic process|chromatin binding|positive regulation of transcription, DNA-templated
XR_001778726.1	1.36498391061766	1.09744119856661	-2.06088	0.208526379413555	-2.2617	0.0393141788648085	Down	0.44287	0.257471	0.0467937	0.0825339	0	0.294029	0.0495732	0.19496	0.161034	0	0	0	0.0898493	0	0	4.496428e-14	Chr8	127637174	127639487	+	1915	Gm32478	NM_001309391.1	24888	sense	intergenic	downstream	same_strand	Pard3	GeneID:93742,Genbank:NM_001309391.1,MGI:MGI:2135608	par-3 family cell polarity regulator, transcript variant 5	GO:0005737,GO:0005819,GO:0005856,GO:0005886,GO:0005911,GO:0005912,GO:0016020,GO:0016324,GO:0005913,GO:0019903,GO:0022011,GO:0030010,GO:0030054,GO:0043296,GO:0030154,GO:0044295,GO:0031643,GO:0044319,GO:0032266,GO:0045177,GO:0045197,GO:0051301,GO:0051642,GO:0000226,GO:0060341,GO:0070830,GO:0002092,GO:0090162,GO:0003383,GO:0005080,GO:0005515,GO:0005546,GO:0005547,GO:0005923,GO:0005938,GO:0006612,GO:…	cytoplasm|spindle|cytoskeleton|plasma membrane|cell-cell junction|adherens junction|membrane|apical plasma membrane|cell-cell adherens junction|protein phosphatase binding|myelination in peripheral nervous system|establishment of cell polarity|cell junction|apical junction complex|cell differentiation|axonal growth cone|positive regulation of myelination|wound healing, spreading of cells|phosphat…	mmu04015,mmu04390,mmu04080,mmu04144,mmu04520,mmu04530,mmu04062,mmu04360,mmu05165	Rap1 signaling pathway|Hippo signaling pathway|Neuroactive ligand-receptor interaction|Endocytosis|Adherens junction|Tight junction|Chemokine signaling pathway|Axon guidance|Human papillomavirus infection
XR_001778837.1	2.68998065816214	1.08848765811922	2.72723420054315	7.82754972439325	2.96856076809185	0.00638676901037238	Up	0.0259829	0.100747	1.762471e-07	0.00263514	0.00395838	0.0211333	0.0168811	0.00705523	0.53173	0.00612985	0.125353	0.444879	0.0857225	0.0805285	0.0463496	0.113127	Chr1	17621620	17641098	-	4343	Gm28154	NM_053191.2	0	antisense	genic	exonic	overlapping	Pi15	GeneID:94227,Genbank:NM_053191.2,MGI:MGI:1934659	peptidase inhibitor 15	GO:0010466,GO:0030414,GO:0005576,GO:0005615,GO:0007275	negative regulation of peptidase activity|peptidase inhibitor activity|extracellular region|extracellular space|multicellular organism development
XR_001779116.1	8.25452981539157	0.969613507694794	2.06883925193132	4.01659913315815	2.0059744839218	0.0385611736898321	Up	7.797631e-06	7.972869e-10	0.166621	3.008315e-07	0.118761	8.534848e-10	0.021283	0.383447	0.270983	0.371692	0.00938737	0.323073	0.19259	0.977276	0.362527	0.444611	Chr9	34860082	34870544	-	6230	LOC108167350	NM_001190911.1	0	antisense	genic	intronic	nested	Kirrel3	GeneID:67703,Genbank:NM_001190911.1,MGI:MGI:1914953	kin of IRRE like 3 (Drosophila), transcript variant A	GO:0042995,GO:0005576,GO:0043198,GO:0005886,GO:0048812,GO:0007155,GO:0007156,GO:0007416,GO:0016020,GO:0016021,GO:0072102,GO:0021740,GO:0021766,GO:0030097,GO:0030165,GO:0001764,GO:0030424,GO:0002121,GO:0030425,GO:0005515	cell projection|extracellular region|dendritic shaft|plasma membrane|neuron projection morphogenesis|cell adhesion|homophilic cell adhesion via plasma membrane adhesion molecules|synapse assembly|membrane|integral component of membrane|glomerulus morphogenesis|principal sensory nucleus of trigeminal nerve development|hippocampus development|hemopoiesis|PDZ domain binding|neuron migration|axon|int…
XR_001779205.1	4.13927593659779	0.968056699314473	-1.96516	0.267500761618888	-1.90239	0.0493958662778766	Down	0.0327037	0.309177	0.145918	0.0641714	0.565197	8.267153e-06	0.20471	0.0644468	0.0498118	0.287227	0.0498599	0.000549652	0.0453291	0.0264515	0.00256251	1.65412e-07	Chr9	63093416	63108233	+	5604	Gm35658	NM_001163758.1	29931	antisense	intergenic	downstream	convergent	Skor1	GeneID:207667,Genbank:NM_001163758.1,MGI:MGI:2443473	SKI family transcriptional corepressor 1, transcript variant 4	GO:0005667,GO:0006351,GO:0006355,GO:0030512,GO:0030514,GO:0045596,GO:0045892,GO:0046332,GO:0048666,GO:0003714,GO:0005515,GO:0005634	transcription factor complex|transcription, DNA-templated|regulation of transcription, DNA-templated|negative regulation of transforming growth factor beta receptor signaling pathway|negative regulation of BMP signaling pathway|negative regulation of cell differentiation|negative regulation of transcription, DNA-templated|SMAD binding|neuron development|transcription corepressor activity|protein …
XR_001779684.1	17.3236043446094	0.753585519623448	2.21531511876756	3.18088760280154	1.66942939490613	0.0267384428363958	Up	0.00160699	0.0889627	2	0.718993	0.127467	0.34675	0.57484	0.671541	3	0.261618	0.120607	2	0.423574	2	1	2	Chr10	82194555	82201488	+	3001	Gm15608	XM_017313936.1	23078	antisense	intergenic	downstream	convergent	Zfp938	GeneID:237411,Genbank:XM_017313936.1,MGI:MGI:3621440	zinc finger protein 938, transcript variant X1	GO:0003674,GO:0005634,GO:0006355	molecular_function|nucleus|regulation of transcription, DNA-templated
XR_001779711.1	3.91644162128707	0.90424897371154	-2.25692	0.243025635639225	-2.04082	0.0240129361226637	Down	4	4	0	2	2	3	3	0	2	0	0	1	1	0	0.634461	1	Chr10	7212300	7215108	+	425	LOC108167791	NM_172546.2	63	antisense	intergenic	upstream	divergent	Cnksr3	GeneID:215748,Genbank:NM_172546.2,MGI:MGI:2674130	Cnksr family member 3	GO:0005886,GO:0005938,GO:0007165,GO:0007265,GO:0009966,GO:0010765,GO:0016020,GO:0019887,GO:0033137,GO:0070373,GO:0003674,GO:2000651,GO:0005575,GO:0005737	plasma membrane|cell cortex|signal transduction|Ras protein signal transduction|regulation of signal transduction|positive regulation of sodium ion transport|membrane|protein kinase regulator activity|negative regulation of peptidyl-serine phosphorylation|negative regulation of ERK1 and ERK2 cascade|molecular_function|positive regulation of sodium ion transmembrane transporter activity|cellular_c…
XR_001780171.1	2.12689124975045	0.974143862666411	2.19573404821031	4.40444685974576	2.13896084711174	0.0281109846352798	Up	0	0	0	0.135626	0.291235	0.48102	0.599372	0.148021	0.133226	0.365801	0	0.144898	0.275537	0.428966	0.977845	0.764364	Chr11	23497699	23499663	+	1415	1700030C12Rik	XM_011243723.1	0	antisense	genic	exonic	overlapping	Ahsa2	GeneID:268390,Genbank:XM_011243723.1,MGI:MGI:1916133	AHA1, activator of heat shock protein ATPase 2, transcript variant X3	GO:0006950,GO:0008150,GO:0051087,GO:0001671,GO:0003674,GO:0005575	response to stress|biological_process|chaperone binding|ATPase activator activity|molecular_function|cellular_component
XR_001780324.1	1.12231706976014	1.24302251557343	2.53137337336835	8.85537927276919	3.14655409841993	0.0113616832971415	Up	0.29959	1.544062e-20	0	7.294459e-09	0	0	0	0	1	0.0978756	0.707345	0	0.625051	0.736937	0.374385	0.378854	Chr11	99322334	99333259	+	644	Gm32502	NM_133730.1	0	antisense	genic	exonic	overlapping	Krt25	GeneID:70810,Genbank:NM_133730.1,MGI:MGI:1918060	keratin 25	GO:0005882,GO:0007010,GO:0007568,GO:0031069,GO:0042633,GO:0045109,GO:0046982,GO:0005198,GO:0005515,GO:0005737	intermediate filament|cytoskeleton organization|aging|hair follicle morphogenesis|hair cycle|intermediate filament organization|protein heterodimerization activity|structural molecule activity|protein binding|cytoplasm	mmu04915	Estrogen signaling pathway
XR_001780370.1	6.02259894137678	0.462757307365906	-2.5342	0.443584075815316	-1.17272	0.0112703724179086	Down	0.304935	0.335945	0.569615	0.362571	0.461135	0.659826	0.192219	0.927347	0.269139	0.14031	0.0670281	0.244573	0.367438	0.132039	0.435621	0.182221	Chr11	116225261	116236127	+	2708	Gm33250	XM_017314254.1	0	antisense	genic	exonic	nested	Evpl	GeneID:14027,Genbank:XM_017314254.1,MGI:MGI:107507	envoplakin, transcript variant X1	GO:0005829,GO:0005856,GO:0008544,GO:0018149,GO:0019215,GO:0030054,GO:0030216,GO:0030674,GO:0031424,GO:0045111,GO:0045296,GO:0001533,GO:0005198,GO:0005737	cytosol|cytoskeleton|epidermis development|peptide cross-linking|intermediate filament binding|cell junction|keratinocyte differentiation|protein binding, bridging|keratinization|intermediate filament cytoskeleton|cadherin binding|cornified envelope|structural molecule activity|cytoplasm
XR_001780371.1	2.69956120161371	0.748243789899113	-2.05458	0.344523999170592	-1.53732	0.0399199913765775	Down	0.206321	0.130384	0.0467348	0.277194	0.466803	0.304834	0.184562	0.708571	0.0207526	0.0409761	0.00187668	0.210686	0.265159	0.137064	0.38853	0.154466	Chr11	116225260	116236127	+	2634	Gm33250	XM_017314254.1	0	antisense	genic	exonic	nested	Evpl	GeneID:14027,Genbank:XM_017314254.1,MGI:MGI:107507	envoplakin, transcript variant X1	GO:0005829,GO:0005856,GO:0008544,GO:0018149,GO:0019215,GO:0030054,GO:0030216,GO:0030674,GO:0031424,GO:0045111,GO:0045296,GO:0001533,GO:0005198,GO:0005737	cytosol|cytoskeleton|epidermis development|peptide cross-linking|intermediate filament binding|cell junction|keratinocyte differentiation|protein binding, bridging|keratinization|intermediate filament cytoskeleton|cadherin binding|cornified envelope|structural molecule activity|cytoplasm
XR_001780516.1	6.88003278353418	1.10242451429728	2.26878694468038	5.66142937745068	2.50116634553329	0.023281285273265	Up	1.40449e-09	0.243791	2.84741e-16	0.541946	0.434432	3	0.670834	0.473763	6	4	3.32264e-09	1	6.111416e-05	0.633595	0.226387	7	Chr12	20766349	20924161	+	672	Gm6626	XM_017315289.1	63379	sense	intergenic	upstream	same_strand	Gm30124	GeneID:102631909,Genbank:XM_017315289.1,MGI:MGI:5589283	predicted gene, 30124
XR_001780550.1	4.9739378541168	0.516590813488033	-2.07597	0.475519004732634	-1.07243	0.037897072633142	Down	0.407369	0.548231	0.478961	0.373688	0.318383	0.47077	0.33734	0.328284	0.154275	0.252215	0	0.49678	0.243381	0.253648	0.189792	0.264464	Chr12	15816951	15848618	+	2667	Gm5432	XM_006515055.2	0	antisense	genic	exonic	overlapping	Trib2	GeneID:217410,Genbank:XM_006515055.2,MGI:MGI:2145021	tribbles pseudokinase 2, transcript variant X2	GO:0050790,GO:0005634,GO:0051443,GO:0005737,GO:0055106,GO:0005856,GO:0006468,GO:0008134,GO:0031434,GO:0031625,GO:0032436,GO:0043405,GO:0043433,GO:0004672,GO:0045081,GO:0004860,GO:0045599,GO:0005524	regulation of catalytic activity|nucleus|positive regulation of ubiquitin-protein transferase activity|cytoplasm|ubiquitin-protein transferase regulator activity|cytoskeleton|protein phosphorylation|transcription factor binding|mitogen-activated protein kinase kinase binding|ubiquitin protein ligase binding|positive regulation of proteasomal ubiquitin-dependent protein catabolic process|regulatio…
XR_001780715.1	16.768006645251	0.881473316518507	-2.49403	0.217875467673404	-2.19842	0.0126300481219006	Down	2	2	0.816524	1	0.942142	0.829827	0.778059	0.85967	0.0286775	0.000334179	0.00190615	0.00011858	0.973294	1	0.00030017	0.485263	Chr12	111492424	111505248	-	3991	Gm40578	NM_001033248.3	6601	sense	intergenic	upstream	same_strand	Gm266	GeneID:212539,Genbank:NM_001033248.3,MGI:MGI:2685112	predicted gene 266	GO:0003674,GO:0005575,GO:0008150	molecular_function|cellular_component|biological_process
XR_001780861.1	2.75113573941435	0.792109713254019	2.68382186099836	4.36469657706104	2.12588136474028	0.00727858771229123	Up	0.156308	0	0	0.412912	0.313628	0	0.480736	0.321721	0.808694	0.391836	0.142097	0.611278	0.595858	0.31296	0.156658	0.963949	Chr13	10361174	10372823	+	1413	LOC108168064	XM_006516468.3	260	antisense	intergenic	upstream	divergent	Chrm3	GeneID:12671,Genbank:XM_006516468.3,MGI:MGI:88398	cholinergic receptor, muscarinic 3, cardiac, transcript variant X1	GO:0045211,GO:0016907,GO:0004930,GO:0045987,GO:0005515,GO:0019229,GO:0005886,GO:0046541,GO:0005887,GO:0006939,GO:0007165,GO:0007186,GO:0030054,GO:0007197,GO:0030425,GO:0007213,GO:0032279,GO:0007271,GO:0042166,GO:0008144,GO:0003056,GO:0043679,GO:0016020,GO:0045202,GO:0016021,GO:0004871	postsynaptic membrane|G-protein coupled acetylcholine receptor activity|G-protein coupled receptor activity|positive regulation of smooth muscle contraction|protein binding|regulation of vasoconstriction|plasma membrane|saliva secretion|integral component of plasma membrane|smooth muscle contraction|signal transduction|G-protein coupled receptor signaling pathway|cell junction|adenylate cyclase-i…	mmu04020,mmu04080,mmu04810,mmu04911,mmu04970,mmu04971,mmu04972,mmu04725,mmu04742	Calcium signaling pathway|Neuroactive ligand-receptor interaction|Regulation of actin cytoskeleton|Insulin secretion|Salivary secretion|Gastric acid secretion|Pancreatic secretion|Cholinergic synapse|Taste transduction
XR_001781063.1	5.27086462419825	0.957603576719621	-2.62044	0.175636059929309	-2.50934	0.00878173760458021	Down	0	0.737318	0.962442	0.804953	0.78127	1	1	0.757827	0	0.143181	0	0.932765	0.439814	1	0.54182	0.875725	Chr13	117600271	117602333	-	1489	LOC108168112	NM_010408.3	0	antisense	genic	exonic	overlapping	Hcn1	GeneID:15165,Genbank:NM_010408.3,MGI:MGI:1096392	hyperpolarization-activated, cyclic nucleotide-gated K+ 1	GO:0005267,GO:0005272,GO:0005515,GO:0005546,GO:0005547,GO:0005737,GO:0005886,GO:0030424,GO:0005887,GO:0030425,GO:0030552,GO:0032590,GO:0034765,GO:0046549,GO:0035725,GO:0051289,GO:0036477,GO:0051592,GO:0042391,GO:0055085,GO:0071320,GO:0071805,GO:0000166,GO:0003254,GO:0005216,GO:0097440,GO:0005222,GO:0005244,GO:0005248,GO:0005249,GO:0006811,GO:0006813,GO:0006814,GO:0008022,GO:0009986,GO:0016020,GO:…	potassium channel activity|sodium channel activity|protein binding|phosphatidylinositol-4,5-bisphosphate binding|phosphatidylinositol-3,4,5-trisphosphate binding|cytoplasm|plasma membrane|axon|integral component of plasma membrane|dendrite|cAMP binding|dendrite membrane|regulation of ion transmembrane transport|retinal cone cell development|sodium ion transmembrane transport|protein homotetrameri…
XR_001781180.1	3.42383972642459	0.61231063738522	-2.04098	0.420530818876686	-1.24972	0.0412523610245641	Down	1	0.461857	0.758704	0.440799	0.323346	0.259516	0.143055	0.154277	0.122498	0.175264	0.114757	0.0764429	0.300836	0.222935	0.202003	0.21074	Chr14	19492375	19504965	-	1864	Gm36704	XM_001472852.5	28735	sense	intergenic	downstream	same_strand	Gm2244	GeneID:100039452,Genbank:XM_001472852.5,MGI:MGI:3780414	predicted gene 2244	GO:0003674,GO:0005575,GO:0008150	molecular_function|cellular_component|biological_process
XR_001781276.1	12.1645734759994	1.01241082736588	-2.2609	0.204623034517435	-2.28896	0.0237654564874836	Down	0.109019	0.838575	15	6	1	6	21	0.739998	2.966818e-06	1.327667e-21	4	1	1	4	1	2	Chr14	60186158	60197143	-	458	LOC108168164	XM_006519236.3	8171	sense	intergenic	upstream	same_strand	Atp8a2	GeneID:50769,Genbank:XM_006519236.3,MGI:MGI:1354710	ATPase, aminophospholipid transporter-like, class I, type 8A, member 2, transcript variant X5	GO:0060052,GO:0042755,GO:0010976,GO:0004012,GO:0061092,GO:0042995,GO:0010996,GO:0043588,GO:0015914,GO:0005524,GO:0045332,GO:0005654,GO:0005768,GO:0005794,GO:0016020,GO:0005886,GO:0046872,GO:0016021,GO:0048666,GO:0016787,GO:0006869,GO:0031175,GO:0007409,GO:0000166,GO:0050884,GO:0040018,GO:0007568,GO:0000287,GO:0050908,GO:0042472,GO:0010842,GO:0003011	neurofilament cytoskeleton organization|eating behavior|positive regulation of neuron projection development|phospholipid-translocating ATPase activity|positive regulation of phospholipid translocation|cell projection|response to auditory stimulus|skin development|phospholipid transport|ATP binding|phospholipid translocation|nucleoplasm|endosome|Golgi apparatus|membrane|plasma membrane|metal ion …
XR_001781278.1	1.24340394132712	1.38383930570945	-2.12708	0.129989424414511	-2.94353	0.0334136210087275	Down	0	0.643913	0	0.665261	0.201139	0.414921	1	0	0	0	0	0	0.205509	0	0.193782	0	Chr14	60775839	60784538	-	946	Mipepos	NM_183175.4	0	antisense	genic	intronic	overlapping	C1qtnf9	GeneID:239126,Genbank:NM_183175.4,MGI:MGI:3045252	C1q and tumor necrosis factor related protein 9	GO:0005615,GO:0019395,GO:0045792,GO:0071902,GO:0097009,GO:1900078,GO:0005179,GO:0005576,GO:0005581	extracellular space|fatty acid oxidation|negative regulation of cell size|positive regulation of protein serine/threonine kinase activity|energy homeostasis|positive regulation of cellular response to insulin stimulus|hormone activity|extracellular region|collagen trimer
XR_001781319.1	1.83185043148605	1.15084640805438	2.25784856382168	6.0563010004932	2.59843690960492	0.0239551023229683	Up	0.0474677	0.0162456	0	0.0271698	0.215214	0.116446	0.0521198	0.313387	0.496282	0	0	0.537801	0.57154	0.130667	0.0552037	0.581083	Chr14	69303796	69311805	+	1645	Gm41197	XM_006518992.3	6431	antisense	intergenic	upstream	divergent	Synb	GeneID:239167,Genbank:XM_006518992.3,MGI:MGI:3045308	syncytin b, transcript variant X1	GO:0003674,GO:0005575,GO:0006949,GO:0045026,GO:0060716,GO:0000768	molecular_function|cellular_component|syncytium formation|plasma membrane fusion|labyrinthine layer blood vessel development|syncytium formation by plasma membrane fusion
XR_001781396.1	2.71400586182842	1.4560713849621	-2.06538	0.124365243052851	-3.00734	0.0388867975680237	Down	0.0789541	0.000279864	0.264808	2.209448e-11	0.55446	0.085767	0.720718	1.234266e-09	7.435601e-13	0.0569925	2.049235e-07	0.174526	2.958139e-10	1.389625e-06	4.92084e-08	0.00551849	Chr14	6666131	6671364	+	3751	LOC108168178	XM_003084992.3	41613	antisense	intergenic	downstream	convergent	Gm8050	GeneID:100504200,Genbank:XM_003084992.3,MGI:MGI:3779779	predicted gene 8050	GO:0003674,GO:0005575,GO:0008150	molecular_function|cellular_component|biological_process
XR_001781458.1	29.0769372511401	0.572858571677915	-2.68741	0.344002655465117	-1.53951	0.0072007549003869	Down	6	2	6	3	1	3	12	3	4	0.179034	0.224397	3	1	1	2	2	Chr14	111510478	111675073	-	1495	Gm30439	NM_198865.1	42	antisense	intergenic	upstream	divergent	Slitrk5	GeneID:75409,Genbank:NM_198865.1,MGI:MGI:2679448	SLIT and NTRK-like family, member 5	GO:0072358,GO:0007268,GO:0007409,GO:0007625,GO:0009410,GO:0016020,GO:0016021,GO:0021756,GO:0030534,GO:0043235,GO:0043588,GO:0003674,GO:0048813,GO:0005578,GO:0051965,GO:0005615	cardiovascular system development|chemical synaptic transmission|axonogenesis|grooming behavior|response to xenobiotic stimulus|membrane|integral component of membrane|striatum development|adult behavior|receptor complex|skin development|molecular_function|dendrite morphogenesis|proteinaceous extracellular matrix|positive regulation of synapse assembly|extracellular space
XR_001782155.1	19.9595831115955	0.366105927478088	3.18099608034005	2.24168182151957	1.16458152029705	0.0014676961539477	Up	1	1	0.374153	2	0.68271	2	0.809574	0.540965	2	1	4	2	2	3	2	3	Chr17	47542454	47546964	-	2004	Gm41590	NM_001081636.1	0	antisense	genic	intronic	nested	Ccnd3	GeneID:12445,Genbank:NM_001081636.1,MGI:MGI:88315	cyclin D3, transcript variant 3	GO:0043434,GO:0004693,GO:0045737,GO:0005515,GO:0046626,GO:0005634,GO:0005737,GO:0007049,GO:0007165,GO:0008284,GO:0051301,GO:0016020,GO:0051726,GO:0019901,GO:0030213,GO:0000122,GO:0042098,GO:0000307,GO:0042127,GO:0001934	response to peptide hormone|cyclin-dependent protein serine/threonine kinase activity|positive regulation of cyclin-dependent protein serine/threonine kinase activity|protein binding|regulation of insulin receptor signaling pathway|nucleus|cytoplasm|cell cycle|signal transduction|positive regulation of cell proliferation|cell division|membrane|regulation of cell cycle|protein kinase binding|hyalu…	mmu04310,mmu04390,mmu04630,mmu04151,mmu04110,mmu04115,mmu04218,mmu04510,mmu05200,mmu05203,mmu05166,mmu05162,mmu05165	Wnt signaling pathway|Hippo signaling pathway|Jak-STAT signaling pathway|PI3K-Akt signaling pathway|Cell cycle|p53 signaling pathway|Cellular senescence|Focal adhesion|Pathways in cancer|Viral carcinogenesis|HTLV-I infection|Measles|Human papillomavirus infection
XR_001782519.1	118.281	0.539242131439124	2.07595245712187	2.17262777723105	1.11944102774469	0.0378983483434172	Up	0.076899	0.337905	0.945576	0.980582	2	2	4	1	0.991492	5	3	1	0.744492	3	3	8	Chr18	36319368	36330884	+	8314	Gm41696	NM_001081365.1	17740	sense	intergenic	upstream	same_strand	Cystm1	GeneID:66060,Genbank:NM_001081365.1,MGI:MGI:1913310	cysteine-rich transmembrane module containing 1	GO:0003674,GO:0016020,GO:0016021	molecular_function|membrane|integral component of membrane
XR_001782523.1	11.6274178271004	0.515741585742457	-2.63211	0.390261568779719	-1.35749	0.00848572993103172	Down	0.218658	1	0.988782	2	0.370472	0.241327	0.13217	0.182246	0.372332	0.637053	0.254672	0.192994	0.100222	0.18142	0.218682	0.166155	Chr18	16043618	16115424	-	4461	Gm30620
XR_001783293.1	6.92440086511748	1.01174646951675	2.15251976611272	4.52464396498787	2.17780427392957	0.0313564402002245	Up	2.576326e-15	0.0410472	1.113063e-11	0.0444102	0.206931	0.0271977	0.0708692	0.0246491	0.562584	0.4897	0.288861	0.646975	0.156015	0.000628923	0.0362261	3.451587e-06	Chr2	45390347	45419670	+	6994	Gm13479
XR_001783807.1	5.0611968450518	0.462744971125456	-3.53253	0.322046545135131	-1.63466	0.000411608948247197	Down	0.709107	1	1	0.476103	0.402703	0.872856	0.778035	0.966925	0.292081	0.388745	0.207587	0.133765	0.417223	0.393687	0.264645	0.139573	Chr3	35933049	35951570	+	1399	Gm15952	XM_006535374.2	0	antisense	genic	intronic	overlapping	Dcun1d1	GeneID:114893,Genbank:XM_006535374.2,MGI:MGI:2150386	DCN1, defective in cullin neddylation 1, domain containing 1 (S. cerevisiae), transcript variant X1	GO:0005829,GO:0031624,GO:0032182,GO:0045116,GO:0051443,GO:0097602,GO:0000151,GO:0005634	cytosol|ubiquitin conjugating enzyme binding|ubiquitin-like protein binding|protein neddylation|positive regulation of ubiquitin-protein transferase activity|cullin family protein binding|ubiquitin ligase complex|nucleus
XR_001784005.1	13.4556372072097	0.476196212446178	2.81826735931899	2.53510981399342	1.3420482421684	0.00482835864558285	Up	0.046139	0.337051	0.116707	0.234344	0.0167222	0.328292	0.157713	0.137597	0.628093	0.116987	0.292936	0.524953	0.804006	0.351835	0.62029	0.549112	Chr3	137349361	137358214	-	6602	Gm38650	NM_001163522.1	0	antisense	genic	intronic	nested	Emcn	GeneID:59308,Genbank:NM_001163522.1,MGI:MGI:1891716	endomucin, transcript variant 1	GO:0016020,GO:0016021	membrane|integral component of membrane
XR_001784025.1	1.88654948489107	1.2858860723113	-2.80974	0.0817290551656482	-3.61301	0.0049581344683185	Down	0.104381	2	0	1.277545e-08	1	0.452264	0.134325	1	0.0499662	0.0825984	0	0.0590752	0	0.182181	0.0519743	6.321966e-06	Chr3	145876198	145890628	-	931	Gm35187	NM_026993.3	0	antisense	genic	intronic	nested	Ddah1	GeneID:69219,Genbank:NM_026993.3,MGI:MGI:1916469	dimethylarginine dimethylaminohydrolase 1	GO:0016813,GO:0005739,GO:0017014,GO:0006525,GO:0043116,GO:0006527,GO:0006809,GO:0008270,GO:0008285,GO:0045429,GO:0016403,GO:0045766,GO:0016597,GO:0000052,GO:0046872,GO:1900038,GO:0016787,GO:0003073	hydrolase activity, acting on carbon-nitrogen (but not peptide) bonds, in linear amidines|mitochondrion|protein nitrosylation|arginine metabolic process|negative regulation of vascular permeability|arginine catabolic process|nitric oxide biosynthetic process|zinc ion binding|negative regulation of cell proliferation|positive regulation of nitric oxide biosynthetic process|dimethylargininase activ…
XR_001784042.1	1.87774829754759	1.03410828642247	2.19755202594234	4.83161921849705	2.27250675987146	0.0279810451448301	Up	0	0	0	0.0708808	0.167185	0.175218	0.132504	0.128236	0.251973	0.0303067	0	0.161065	0.168142	0.0396985	0.162469	0.249247	Chr3	152906361	152920809	+	4674	LOC108168909	NM_012028.4	0	antisense	genic	intronic	nested	St6galnac5	GeneID:26938,Genbank:NM_012028.4,MGI:MGI:1349471	ST6 (alpha-N-acetyl-neuraminyl-2,3-beta-galactosyl-1,3)-N-acetylgalactosaminide alpha-2,6-sialyltransferase 5	GO:0006486,GO:0006688,GO:0008373,GO:0009311,GO:0009312,GO:0016020,GO:0016021,GO:0016740,GO:0016757,GO:0018279,GO:0000139,GO:0097503,GO:0001665,GO:0005794	protein glycosylation|glycosphingolipid biosynthetic process|sialyltransferase activity|oligosaccharide metabolic process|oligosaccharide biosynthetic process|membrane|integral component of membrane|transferase activity|transferase activity, transferring glycosyl groups|protein N-linked glycosylation via asparagine|Golgi membrane|sialylation|alpha-N-acetylgalactosaminide alpha-2,6-sialyltransfera…	mmu00604	Glycosphingolipid biosynthesis - ganglio series
XR_001784226.1	1.4238901886658	0.983531838381673	-2.28577	0.21049655753507	-2.24813	0.0222674864137189	Down	0.31923	0.142513	0	0.292161	0.257448	0.27706	0.264186	0.613681	0.0362851	0	0	0.223047	3.583731e-13	0.151167	0.110438	0.154625	Chr4	4523523	4543169	+	1363	Gm33057	NM_001277919.1	0	antisense	genic	intronic	containing	Gm11780	GeneID:622019,Genbank:NM_001277919.1,MGI:MGI:3650485	predicted gene 11780
XR_001784482.1	2.38675876691238	0.88814581452338	-2.30094	0.242562805564609	-2.04357	0.0213950533639374	Down	0.0703877	0.526521	0.358936	0.428912	0.522979	0.000269646	0.325507	0.00786856	0.0551504	0.105519	0.163469	0.0626145	6.309648e-20	0.1294	0.017149	0.0613724	Chr4	141879684	141885620	-	1987	LOC108168983	NM_025994.3	4764	sense	intergenic	upstream	same_strand	Efhd2	GeneID:27984,Genbank:NM_025994.3,MGI:MGI:106504	EF hand domain containing 2	GO:0045296,GO:0046872,GO:0005509,GO:0005515,GO:0016020	cadherin binding|metal ion binding|calcium ion binding|protein binding|membrane
XR_001784483.1	4.0884608823468	0.83984285463505	2.00376778960225	3.21061585764086	1.68285006044532	0.0450949407430685	Up	0.0412615	0.0120683	0.0809024	0.0946062	0.103899	9.146759e-05	0.114753	0.556395	0.685027	0.630742	0.128493	0.347491	0.146684	0.674468	0.00737868	0.531691	Chr4	141879684	141884211	-	2602	LOC108168983	NM_025994.3	4764	sense	intergenic	upstream	same_strand	Efhd2	GeneID:27984,Genbank:NM_025994.3,MGI:MGI:106504	EF hand domain containing 2	GO:0045296,GO:0046872,GO:0005509,GO:0005515,GO:0016020	cadherin binding|metal ion binding|calcium ion binding|protein binding|membrane
XR_001784918.1	1.90455684711408	1.34805096309144	2.30598999424284	8.6254	3.10859203261828	0.0211111914299121	Up	0.00308033	3.503636e-05	6.596596e-19	0.00170196	0.0108134	0.0339177	0.00613031	0.0924275	0.042759	0.381189	0.015828	0.00060263	0.0198391	0.0939287	0.0431031	0.392467	Chr5	108354915	108363891	+	4208	9330198I05Rik	NM_001081234.2	5560	sense	intergenic	downstream	same_strand	Pigg	GeneID:433931,Genbank:NM_001081234.2,MGI:MGI:3576484	phosphatidylinositol glycan anchor biosynthesis, class G, transcript variant 2	GO:0030176,GO:0051267,GO:0005783,GO:0006506	integral component of endoplasmic reticulum membrane|CP2 mannose-ethanolamine phosphotransferase activity|endoplasmic reticulum|GPI anchor biosynthetic process	mmu00563	Glycosylphosphatidylinositol(GPI)-anchor biosynthesis
XR_001785303.1	2.40663191574887	0.982797147516147	-3.66659	0.0822687493312591	-3.60351	0.000245808890359654	Down	0.206029	0.569834	0.352255	5.432691e-05	0.0548772	0.0778942	0.0728896	0.0523513	0.112721	0.128474	0.105566	1.890447e-05	2.426035e-15	0.00079145	9.470264e-05	1.284345e-07	Chr6	88185517	88198060	-	6593	Gm38708	XM_006505539.3	0	antisense	genic	intronic	overlapping	Gata2	GeneID:14461,Genbank:XM_006505539.3,MGI:MGI:95662	GATA binding protein 2, transcript variant X1	GO:0001892,GO:0003677,GO:0003682,GO:0003700,GO:0005515,GO:0005634,GO:0021514,GO:0021533,GO:0005654,GO:0021902,GO:0005667,GO:0021954,GO:0021983,GO:0030097,GO:0030154,GO:0045650,GO:0030182,GO:0045654,GO:0032991,GO:0045666,GO:0035019,GO:0045746,GO:0045766,GO:0045944,GO:0000122,GO:0060216,GO:0000978,GO:0060872,GO:0000980,GO:0070345,GO:0001077,GO:0070742,GO:0001085,GO:0097154,GO:0001158,GO:2000178,GO:…	embryonic placenta development|DNA binding|chromatin binding|DNA binding transcription factor activity|protein binding|nucleus|ventral spinal cord interneuron differentiation|cell differentiation in hindbrain|nucleoplasm|commitment of neuronal cell to specific neuron type in forebrain|transcription factor complex|central nervous system neuron development|pituitary gland development|hemopoiesis|ce…
XR_001785304.1	3.77353465815636	1.26562521702554	-2.62488	0.0999873227160269	-3.32211	0.00866801776086623	Down	0.353459	0.55126	0.0034191	5.195584e-05	0.012763	0.289906	0.282551	0.103825	0.060996	4.145387e-05	0.129954	3.007569e-05	0.0333864	0.00235031	0.000197944	2.635519e-07	Chr6	88185517	88198060	-	5897	Gm38708	XM_006505539.3	0	antisense	genic	intronic	overlapping	Gata2	GeneID:14461,Genbank:XM_006505539.3,MGI:MGI:95662	GATA binding protein 2, transcript variant X1	GO:0001892,GO:0003677,GO:0003682,GO:0003700,GO:0005515,GO:0005634,GO:0021514,GO:0021533,GO:0005654,GO:0021902,GO:0005667,GO:0021954,GO:0021983,GO:0030097,GO:0030154,GO:0045650,GO:0030182,GO:0045654,GO:0032991,GO:0045666,GO:0035019,GO:0045746,GO:0045766,GO:0045944,GO:0000122,GO:0060216,GO:0000978,GO:0060872,GO:0000980,GO:0070345,GO:0001077,GO:0070742,GO:0001085,GO:0097154,GO:0001158,GO:2000178,GO:…	embryonic placenta development|DNA binding|chromatin binding|DNA binding transcription factor activity|protein binding|nucleus|ventral spinal cord interneuron differentiation|cell differentiation in hindbrain|nucleoplasm|commitment of neuronal cell to specific neuron type in forebrain|transcription factor complex|central nervous system neuron development|pituitary gland development|hemopoiesis|ce…
XR_168565.3	1.59627138535032	1.04238711538457	-2.03084	0.230538506209762	-2.11692	0.0422713344621969	Down	0.150965	0.19672	0.225853	0	0.231295	0.0890177	0.48964	7.954194e-09	0.0950272	0.0201588	0.0436695	0.050923	6.441855e-08	0.00477052	8.471573e-17	0.151576	Chr17	83905722	83921606	+	2337	1810073O08Rik	XM_006523467.3	57764	antisense	intergenic	upstream	divergent	Haao	GeneID:107766,Genbank:XM_006523467.3,MGI:MGI:1349444	3-hydroxyanthranilate 3,4-dioxygenase, transcript variant X5	GO:0034354,GO:0005506,GO:0046686,GO:0005623,GO:0046872,GO:0005737,GO:0005829,GO:0008198,GO:0009435,GO:0046874,GO:0010043,GO:0016491,GO:0051213,GO:0019363,GO:0055114,GO:0019805,GO:0000334,GO:0070050,GO:0019825,GO:0031966	'de novo' NAD biosynthetic process from tryptophan|iron ion binding|response to cadmium ion|cell|metal ion binding|cytoplasm|cytosol|ferrous iron binding|NAD biosynthetic process|quinolinate metabolic process|response to zinc ion|oxidoreductase activity|dioxygenase activity|pyridine nucleotide biosynthetic process|oxidation-reduction process|quinolinate biosynthetic process|3-hydroxyanthranilate …	mmu00380	Tryptophan metabolism
XR_373229.3	2.29396771026338	1.06044444628588	2.31268675994779	5.47354620638345	2.45247583058552	0.0207398674909935	Up	0.0178314	0.129349	1.280967e-07	0.00204796	0.00174864	0.0172508	0.0140751	0.0107719	0.317015	0.0169566	0.0379878	0.128233	0.07145	0.407927	0.114139	0.0925298	Chr1	17621620	17641098	-	4404	Gm28154	NM_053191.2	0	antisense	genic	exonic	overlapping	Pi15	GeneID:94227,Genbank:NM_053191.2,MGI:MGI:1934659	peptidase inhibitor 15	GO:0010466,GO:0030414,GO:0005576,GO:0005615,GO:0007275	negative regulation of peptidase activity|peptidase inhibitor activity|extracellular region|extracellular space|multicellular organism development
XR_373662.2	9.84993610460975	0.554810745822869	-2.28348	0.415551838443767	-1.2669	0.0224020678150517	Down	0.819897	2	0.712516	0.215332	0.161847	3	2	2	0.230196	0.562585	0.199276	0.395952	0.321353	2	0.541925	0.576348	Chr1	164503307	164514882	+	2025	Gm26685	NM_009721.6	44952	antisense	intergenic	upstream	divergent	Atp1b1	GeneID:11931,Genbank:NM_009721.6,MGI:MGI:88108	ATPase, Na+/K+ transporting, beta 1 polypeptide	GO:0005524,GO:0005886,GO:0005890,GO:0005901,GO:0010882,GO:0006811,GO:0014704,GO:0006813,GO:0016020,GO:0006814,GO:0016021,GO:0016323,GO:0016324,GO:0043209,GO:0046034,GO:0016887,GO:0050821,GO:0019901,GO:0051117,GO:0055119,GO:0060048,GO:0001666,GO:0072659,GO:0001671,GO:0086009,GO:1901018,GO:0001824,GO:0005391,GO:0005515,GO:0006874,GO:0006883,GO:0007155,GO:0008022,GO:0008144,GO:0010107,GO:0030001,GO:…	ATP binding|plasma membrane|sodium:potassium-exchanging ATPase complex|caveola|regulation of cardiac muscle contraction by calcium ion signaling|ion transport|intercalated disc|potassium ion transport|membrane|sodium ion transport|integral component of membrane|basolateral plasma membrane|apical plasma membrane|myelin sheath|ATP metabolic process|ATPase activity|protein stabilization|protein kina…	mmu04024,mmu04022,mmu04911,mmu04918,mmu04919,mmu04925,mmu04260,mmu04261,mmu04970,mmu04971,mmu04972,mmu04976,mmu04973,mmu04974,mmu04978,mmu04960,mmu04961,mmu04964	cAMP signaling pathway|cGMP - PKG signaling pathway|Insulin secretion|Thyroid hormone synthesis|Thyroid hormone signaling pathway|Aldosterone synthesis and secretion|Cardiac muscle contraction|Adrenergic signaling in cardiomyocytes|Salivary secretion|Gastric acid secretion|Pancreatic secretion|Bile secretion|Carbohydrate digestion and absorption|Protein digestion and absorption|Mineral absorption…
XR_373685.3	51.650235903183	0.384674444205409	-2.87996	0.463986192773578	-1.10785	0.00397728224806892	Down	3	3	4	5	3	5	3	5	4	0.962315	0.0547662	4	3	3	3	2	Chr1	167079497	167105063	-	2591	Gm33610	XM_006496789.1	0	antisense	genic	exonic	overlapping	Fam78b	GeneID:226610,Genbank:XM_006496789.1,MGI:MGI:2443050	family with sequence similarity 78, member B, transcript variant X1	GO:0003674,GO:0005575,GO:0008150	molecular_function|cellular_component|biological_process
XR_375709.2	1.28574566050757	1.29597428995733	-2.30828	0.12574092426845	-2.99147	0.0209834699631462	Down	0.386662	0	0.766737	0	0.781995	0.791324	0.416873	1	0	0	0	0	0	0	0.74475	0	Chr3	64233728	64235460	+	626	Gm34462	XM_006501854.3	23474	antisense	intergenic	downstream	convergent	Vmn2r3	GeneID:637004,Genbank:XM_006501854.3,MGI:MGI:3643995	vomeronasal 2, receptor 3, transcript variant X1	GO:0005575,GO:0005887,GO:0008150,GO:0003674,GO:0004930,GO:0004984	cellular_component|integral component of plasma membrane|biological_process|molecular_function|G-protein coupled receptor activity|olfactory receptor activity
XR_375943.1	29.5954651662013	0.485916288492353	2.13201498463783	2.05050719843391	1.03598080834529	0.0330056147213729	Up	0.599247	0.327085	1	3	0.549226	0.703442	2	2	3	1	3	0.807395	3	6	0.33233	3	Chr3	106827307	106879361	-	2761	Gm35507	NM_146489.1	4750	sense	intergenic	upstream	same_strand	Olfr266	GeneID:258482,Genbank:NM_146489.1,MGI:MGI:3030100	olfactory receptor 266	GO:0007186,GO:0007608,GO:0016021,GO:0004984	G-protein coupled receptor signaling pathway|sensory perception of smell|integral component of membrane|olfactory receptor activity	mmu04740	Olfactory transduction
XR_376460.3	5.20964373153982	0.708949037284342	2.87954245803248	4.11658739119278	2.04144885344151	0.00398252669767052	Up	0.000763643	0.143533	0.00592962	0.248382	0.1788	0.361845	0.568441	0.392463	0.170403	0.725111	0.0807314	0.170654	0.543742	0.855883	1	0.753899	Chr4	99314629	99332908	+	2446	Gm35379	XM_006503071.3	54840	sense	intergenic	downstream	same_strand	Atg4c	GeneID:242557,Genbank:XM_006503071.3,MGI:MGI:2651854	autophagy related 4C, cysteine peptidase, transcript variant X1	GO:0016787,GO:0004197,GO:0044804,GO:0051697,GO:0005576,GO:0005737,GO:0005829,GO:0006501,GO:0006508,GO:0006612,GO:0006914,GO:0008233,GO:0000045,GO:0008234,GO:0015031,GO:0000422	hydrolase activity|cysteine-type endopeptidase activity|autophagy of nucleus|protein delipidation|extracellular region|cytoplasm|cytosol|C-terminal protein lipidation|proteolysis|protein targeting to membrane|autophagy|peptidase activity|autophagosome assembly|cysteine-type peptidase activity|protein transport|autophagy of mitochondrion	mmu04140,mmu04136	Autophagy - animal|Autophagy - other eukaryotes
XR_377568.2	1.2764962219394	1.45107878600741	-2.0549	0.126585021022769	-2.98182	0.0398886911909231	Down	1.269041e-06	0.108365	0.750852	8.232694e-08	0.653638	0.134423	0.219933	5.538521e-06	2.632639e-18	1.286176e-20	3.413486e-18	1.38974e-07	0.0115699	5.495714e-13	0.14956	0.132574	Chr6	39246153	39265611	-	1343	Gm34147	NM_001033430.4	39380	sense	intergenic	upstream	same_strand	Kdm7a	GeneID:338523,Genbank:NM_001033430.4,MGI:MGI:2443388	lysine (K)-specific demethylase 7A	GO:0071557,GO:0035574,GO:0005730,GO:0071558,GO:0035575,GO:0006325,GO:0045893,GO:0006351,GO:0006355,GO:0007399,GO:0008270,GO:0016491,GO:0046872,GO:0016706,GO:0051213,GO:0032454,GO:0051864,GO:0055114,GO:0033169,GO:0005506,GO:0070544,GO:0005634,GO:0035064,GO:0005654	histone H3-K27 demethylation|histone H4-K20 demethylation|nucleolus|histone demethylase activity (H3-K27 specific)|histone demethylase activity (H4-K20 specific)|chromatin organization|positive regulation of transcription, DNA-templated|transcription, DNA-templated|regulation of transcription, DNA-templated|nervous system development|zinc ion binding|oxidoreductase activity|metal ion binding|oxid…
XR_378057.2	14.4503884145942	0.445243862313856	-2.94452	0.403032970405909	-1.31103	0.00323454225333722	Down	0.667832	2	1	2	0.405973	4	2	0.951224	1	0.801772	1	0.696806	0.15238	0.986991	0.20992	0.320697	Chr6	128798913	128805831	+	2082	Gm34755	XM_006506796.1	7875	antisense	intergenic	downstream	convergent	Klrb1b	GeneID:80782,Genbank:XM_006506796.1,MGI:MGI:107539	killer cell lectin-like receptor subfamily B member 1B, transcript variant X1	GO:0009897,GO:0016020,GO:0016021,GO:0030246,GO:0038023,GO:0042803,GO:0045953,GO:0005515,GO:0005886,GO:0005887	external side of plasma membrane|membrane|integral component of membrane|carbohydrate binding|signaling receptor activity|protein homodimerization activity|negative regulation of natural killer cell mediated cytotoxicity|protein binding|plasma membrane|integral component of plasma membrane	mmu05144	Malaria
XR_378152.3	5.00689000361365	0.562004743432906	-2.13242	0.435749861436895	-1.19843	0.0329726657991085	Down	0.282755	0.105722	0.332155	0.353015	0.152115	0.49599	0.433215	0.371463	0.0419308	0	0.0869443	0.0329354	0.260585	0.321425	0.102605	0.492936	Chr6	145049433	145061722	+	3591	Gm26666	NM_007532.5	0	antisense	genic	intronic	nested	Bcat1	GeneID:12035,Genbank:NM_007532.5,MGI:MGI:104861	branched chain aminotransferase 1, cytosolic, transcript variant 2	GO:0016740,GO:0004084,GO:0042802,GO:0005737,GO:0052654,GO:0005739,GO:0005829,GO:0008152,GO:0008483,GO:0052655,GO:0008652,GO:0052656,GO:0009081,GO:0009082,GO:0009083,GO:0003824,GO:0009098,GO:0009099	transferase activity|branched-chain-amino-acid transaminase activity|identical protein binding|cytoplasm|L-leucine transaminase activity|mitochondrion|cytosol|metabolic process|transaminase activity|L-valine transaminase activity|cellular amino acid biosynthetic process|L-isoleucine transaminase activity|branched-chain amino acid metabolic process|branched-chain amino acid biosynthetic process|br…	mmu00270,mmu00280,mmu00290,mmu00770	Cysteine and methionine metabolism|Valine, leucine and isoleucine degradation|Valine, leucine and isoleucine biosynthesis|Pantothenate and CoA biosynthesis
XR_379197.1	1.88681412254006	1.1024777021608	-2.09181	0.202195389502577	-2.30618	0.0364551817074406	Down	0.493712	0.487633	0	0.610439	0.716128	0.770731	0.256317	0.489295	0	0	0	0.69018	0.487308	0	0.46336	0	Chr9	25240486	25245580	+	1227	Gm29642	XM_006510193.3	6184	sense	intergenic	upstream	same_strand	Sept7	GeneID:235072,Genbank:XM_006510193.3,MGI:MGI:1335094	septin 7, transcript variant X4	GO:0005525,GO:0005634,GO:0005694,GO:0005737,GO:0005856,GO:0005929,GO:0005930,GO:0032153,GO:0005938,GO:0032156,GO:0005940,GO:0032160,GO:0032947,GO:0032991,GO:0034613,GO:0060997,GO:0042802,GO:0097227,GO:0042995,GO:0097730,GO:0043005,GO:1902857,GO:0000166,GO:0000281,GO:0000775,GO:0000776,GO:0000921,GO:0001725,GO:0003924,GO:0005515,GO:0007049,GO:0007283,GO:0015630,GO:0016020,GO:0030154,GO:0030865,GO:…	GTP binding|nucleus|chromosome|cytoplasm|cytoskeleton|cilium|axoneme|cell division site|cell cortex|septin cytoskeleton|septin ring|septin filament array|protein-containing complex scaffold activity|protein-containing complex|cellular protein localization|dendritic spine morphogenesis|identical protein binding|sperm annulus|cell projection|non-motile cilium|neuron projection|positive regulation o…
XR_379373.2	3.23885372815852	1.23241428729522	-3.58731	0.0466801256931209	-4.42105	0.000334111546245485	Down	9	2	0	1.352315e-15	7	1	7	5	0	0	0	0	1	1	0	3.279649e-08	Chr9	50771968	50774965	-	239	Gm38476	NM_198675.2	0	antisense	genic	exonic	overlapping	Fdxacb1	GeneID:382137,Genbank:NM_198675.2,MGI:MGI:3584513	ferredoxin-fold anticodon binding domain containing 1	GO:0009328,GO:0070042,GO:0070475,GO:0004826,GO:0005737,GO:0006432	phenylalanine-tRNA ligase complex|rRNA (uridine-N3-)-methyltransferase activity|rRNA base methylation|phenylalanine-tRNA ligase activity|cytoplasm|phenylalanyl-tRNA aminoacylation
XR_379375.3	1.31551453911951	1.75921648633099	-1.97959	0.0894658125843083	-3.48252	0.0477501077104453	Down	0.0951521	0.0058784	2.761175e-05	0.00107268	0.178247	3.678202e-06	0.247237	0.116819	2.408314e-09	9.129711e-05	0.0278661	1.496982e-08	1.268441e-06	0.00448567	0.00396635	5.154101e-08	Chr9	51278990	51300421	+	5138	Gm32819	XM_006510588.3	0	antisense	genic	exonic	overlapping	1810046K07Rik	GeneID:69809,Genbank:XM_006510588.3,MGI:MGI:1917059	RIKEN cDNA 1810046K07 gene, transcript variant X2	GO:0003674,GO:0005575,GO:0008150	molecular_function|cellular_component|biological_process
XR_379558.2	5.67174953679555	1.07576521515257	-2.80598	0.123401042794665	-3.01857	0.00501641197471502	Down	0.17126	4	0.350825	1.368964e-10	0.909375	4	0.957481	0.231562	0.200646	0.0423743	0.0373212	0.000690357	0.000116991	0.738467	0.0959073	0.199049	Chr9	64771919	64779362	+	1282	Gm36365	XM_006510741.2	26758	sense	intergenic	upstream	same_strand	Dennd4a	GeneID:102442,Genbank:XM_006510741.2,MGI:MGI:2142979	DENN/MADD domain containing 4A, transcript variant X1	GO:0005575,GO:0017112,GO:0065009	cellular_component|Rab guanyl-nucleotide exchange factor activity|regulation of molecular function
XR_379903.3	4.04444266853053	0.879231470347819	-2.949	0.165757461056352	-2.59285	0.00318803179880418	Down	1	0.656521	0.34039	0.876239	0.200786	0.278916	0.145018	0.216011	0.000155771	0.00705768	0.565841	0.126155	0.133316	0.0918273	0.0907725	0.00713246	Chr9	113070978	113123421	-	2126	Gm36251
XR_380134.3	2.17144272203211	1.48222673227079	-1.97328	0.131683624393528	-2.92485	0.0484633799352063	Down	1.446001e-10	0.40312	0.371558	8.948677e-07	0.237318	1	0.291307	0	1.43795e-16	2.459421e-07	5.497453e-18	9.555875e-16	0.192017	1.874014e-20	1.252897e-05	0.406011	Chr10	17790521	17796257	-	1970	Gm20655	NM_138628.3	0	antisense	genic	exonic	overlapping	Txlnb	GeneID:378431,Genbank:NM_138628.3,MGI:MGI:2671945	taxilin beta	GO:0019905,GO:0003674,GO:0005737,GO:0008150	syntaxin binding|molecular_function|cytoplasm|biological_process
XR_381070.3	3.97943775968728	0.538417055028287	-2.09842	0.456970344489936	-1.12983	0.0358676609190959	Down	0.0479335	0.0735696	0.0229533	0.0403144	0.125934	0.0271715	0.0520888	0.0912653	0.0205991	0.0299361	0.0106651	0.0123732	0.0610717	0.0252665	0.0253296	0.0260572	Chr11	18996539	19015820	+	14252	LOC101055656	XM_006514559.3	0	antisense	genic	intronic	nested	Meis1	GeneID:17268,Genbank:XM_006514559.3,MGI:MGI:104717	Meis homeobox 1, transcript variant X1	GO:0060216,GO:0035855,GO:0002089,GO:0043565,GO:0003677,GO:0003682,GO:0003705,GO:0005515,GO:0005634,GO:0005667,GO:0045638,GO:0006351,GO:0045665,GO:0006355,GO:0045944,GO:0006357,GO:0046982,GO:0007275,GO:0000978,GO:0048514,GO:0007626,GO:0001077,GO:0060044,GO:0030097,GO:0001525	definitive hemopoiesis|megakaryocyte development|lens morphogenesis in camera-type eye|sequence-specific DNA binding|DNA binding|chromatin binding|transcription factor activity, RNA polymerase II distal enhancer sequence-specific binding|protein binding|nucleus|transcription factor complex|negative regulation of myeloid cell differentiation|transcription, DNA-templated|negative regulation of neur…	mmu04550,mmu05202	Signaling pathways regulating pluripotency of stem cells|Transcriptional misregulation in cancers
XR_381230.2	5.9133557014629	0.568653098008336	2.16815649288089	2.35043682878463	1.23292890664361	0.0301467817874571	Up	0	0.0690265	0.153825	0.139711	0.0475994	0.390763	0.0947834	0.370996	0.125376	0.537954	0.278585	0.200655	0.226439	0.426185	0.521469	0.475394	Chr12	7289086	7298731	-	4008	Gm32773
XR_381752.3	65.9559922271177	0.345339757207471	-3.89334	0.393783585935659	-1.34453	9.88733903221342e-05	Down	8	2	4	6	4	4	6	6	4	4	0.222125	3	3	3	3	2	Chr12	80509945	80518151	-	2616	Gm26777	XM_006515372.3	126	antisense	intergenic	upstream	divergent	Galnt16	GeneID:108760,Genbank:XM_006515372.3,MGI:MGI:1917754	UDP-N-acetyl-alpha-D-galactosamine:polypeptide N-acetylgalactosaminyltransferase 16, transcript variant X1	GO:0046872,GO:0005794,GO:0009312,GO:0016020,GO:0016021,GO:0016266,GO:0016740,GO:0016757,GO:0018242,GO:0018243,GO:0004653,GO:0030246	metal ion binding|Golgi apparatus|oligosaccharide biosynthetic process|membrane|integral component of membrane|O-glycan processing|transferase activity|transferase activity, transferring glycosyl groups|protein O-linked glycosylation via serine|protein O-linked glycosylation via threonine|polypeptide N-acetylgalactosaminyltransferase activity|carbohydrate binding	mmu00512	Mucin type O-glycan biosynthesis
XR_382022.2	6.98472257492022	0.525123853180227	2.20509059129755	2.23139460845097	1.15794566791363	0.0274477381819761	Up	0.781223	0.617833	1	0.684329	0.98125	0.360217	2	2	2	2	2	3	6	0.638831	0.468761	2	Chr13	4364550	4391259	-	692	LOC102638797	XM_006516510.1	43052	antisense	intergenic	upstream	divergent	Akr1c6	GeneID:83702,Genbank:XM_006516510.1,MGI:MGI:1933427	aldo-keto reductase family 1, member C6, transcript variant X1	GO:0044598,GO:0016491,GO:0005496,GO:0047006,GO:0016655,GO:0005634,GO:0047023,GO:0032052,GO:0005737,GO:0005829,GO:0006629,GO:0006693,GO:0006694,GO:0042448,GO:0008106,GO:0047045,GO:0042493,GO:0008202,GO:0047086,GO:0043627,GO:0048025,GO:0044597,GO:0008207,GO:0001758,GO:0055114,GO:0016229,GO:0004032,GO:0071395,GO:0004303	doxorubicin metabolic process|oxidoreductase activity|steroid binding|17-alpha,20-alpha-dihydroxypregn-4-en-3-one dehydrogenase activity|oxidoreductase activity, acting on NAD(P)H, quinone or similar compound as acceptor|nucleus|androsterone dehydrogenase activity|bile acid binding|cytoplasm|cytosol|lipid metabolic process|prostaglandin metabolic process|steroid biosynthetic process|progesterone …
XR_382179.2	3.8027859738823	0.708951805759853	-2.09892	0.356498330728671	-1.48803	0.0358239970992195	Down	0.307011	1	0.46755	0.413701	0.325869	0.672449	0.516016	2	0	0.124219	0.668832	0.772744	0	0.30282	0.156524	0.158022	Chr13	34148432	34151024	-	1162	Gm36549	NM_001101430.2	11940	antisense	intergenic	upstream	divergent	Psmg4	GeneID:69666,Genbank:NM_001101430.2,MGI:MGI:1916916	proteasome (prosome, macropain) assembly chaperone 4, transcript variant 2	GO:0043248,GO:0003674,GO:0005575,GO:0008150	proteasome assembly|molecular_function|cellular_component|biological_process
XR_382326.3	4.32408650851301	0.704708843881842	-2.3952	0.310374760715507	-1.68792	0.0166114155391849	Down	0.418413	0.494381	0.38985	1	1	0.00754036	0.151195	0.320985	0.232648	0.181126	0.0444136	0.0654946	0.41849	0.0330006	0.187097	0.0669905	Chr13	48227702	48241412	+	2100	Gm36183	NM_031166.2	20015	sense	intergenic	upstream	same_strand	Id4	GeneID:15904,Genbank:NM_031166.2,MGI:MGI:99414	inhibitor of DNA binding 4	GO:0005634,GO:0005737,GO:0006351,GO:0006355,GO:0007405,GO:0007420,GO:0045599,GO:0007623,GO:0045665,GO:0008134,GO:0045669,GO:0045892,GO:0045944,GO:0046983,GO:0048712,GO:0048715,GO:0051726,GO:0000082,GO:0000122,GO:0001085,GO:0001191,GO:0003700,GO:0005515,GO:0008283,GO:0008284,GO:0010628,GO:0021766,GO:0021895,GO:0022010,GO:0030182,GO:0060512,GO:0034613,GO:0060740,GO:0043392,GO:0060741,GO:0045444,GO:…	nucleus|cytoplasm|transcription, DNA-templated|regulation of transcription, DNA-templated|neuroblast proliferation|brain development|negative regulation of fat cell differentiation|circadian rhythm|negative regulation of neuron differentiation|transcription factor binding|positive regulation of osteoblast differentiation|negative regulation of transcription, DNA-templated|positive regulation of t…	mmu04350,mmu04550	TGF-beta signaling pathway|Signaling pathways regulating pluripotency of stem cells
XR_382507.3	5.85977022419131	0.959017683010483	2.40556596060758	4.94846232201339	2.30698029387077	0.0161474366608399	Up	6.652802e-07	0.0113419	0.015073	2.55717e-05	0.000795616	3.017879e-09	0.0727254	0.152059	0.157355	0.327903	0.531793	0.26251	0.104343	0.2422	0.000864586	0.029366	Chr13	58274899	58297857	+	8591	Gm26555	XM_006517426.3	0	antisense	genic	exonic	overlapping	Kif27	GeneID:75050,Genbank:XM_006517426.3,MGI:MGI:1922300	kinesin family member 27, transcript variant X1	GO:0008017,GO:0003777,GO:0008574,GO:0005515,GO:0016887,GO:0005524,GO:0005737,GO:0005856,GO:0005871,GO:0005874,GO:0021591,GO:0030030,GO:0005929,GO:0042995,GO:0060271,GO:0007018,GO:0000166,GO:0003351	microtubule binding|microtubule motor activity|ATP-dependent microtubule motor activity, plus-end-directed|protein binding|ATPase activity|ATP binding|cytoplasm|cytoskeleton|kinesin complex|microtubule|ventricular system development|cell projection organization|cilium|cell projection|cilium assembly|microtubule-based movement|nucleotide binding|epithelial cilium movement
XR_382684.2	1.48487464545769	1.04599732509332	-3.09602	0.105958274934983	-3.23843	0.00196135110957421	Down	0.179507	0.326902	0.178793	1	0.106825	0.473534	0.112684	0.646999	0	0	0	0	0	0.406195	0	0	Chr13	81825367	81827218	-	943	Gm32836	NM_007684.3	28210	antisense	intergenic	downstream	convergent	Cetn3	GeneID:12626,Genbank:NM_007684.3,MGI:MGI:1097706	centrin 3	GO:0005813,GO:0005814,GO:0005856,GO:0007049,GO:0008017,GO:0031683,GO:0032391,GO:0035869,GO:0036064,GO:0046872,GO:0005509,GO:0051301,GO:0005634,GO:0005737	centrosome|centriole|cytoskeleton|cell cycle|microtubule binding|G-protein beta/gamma-subunit complex binding|photoreceptor connecting cilium|ciliary transition zone|ciliary basal body|metal ion binding|calcium ion binding|cell division|nucleus|cytoplasm
XR_383111.3	2.3925316671138	0.841028869286845	-2.18882	0.279154963179277	-1.84086	0.0286098322180846	Down	0.08269	0.23691	0.546595	0.0696791	0.0118591	0.0276419	0.135633	0.271228	0.0801916	0.106741	0.12871	0.0447531	0	1.169356e-05	0.027869	0.0314919	Chr14	18547552	18555034	+	3904	Gm32587	XM_006518010.2	18529	antisense	intergenic	downstream	convergent	Ube2e2	GeneID:218793,Genbank:XM_006518010.2,MGI:MGI:2384997	ubiquitin-conjugating enzyme E2E 2, transcript variant X3	GO:0006974,GO:0016740,GO:0032020,GO:0042296,GO:0061631,GO:0070534,GO:0070936,GO:0070979,GO:1900087,GO:0000166,GO:0004842,GO:0005524	cellular response to DNA damage stimulus|transferase activity|ISG15-protein conjugation|ISG15 transferase activity|ubiquitin conjugating enzyme activity|protein K63-linked ubiquitination|protein K48-linked ubiquitination|protein K11-linked ubiquitination|positive regulation of G1/S transition of mitotic cell cycle|nucleotide binding|ubiquitin-protein transferase activity|ATP binding	mmu04120	Ubiquitin mediated proteolysis
XR_384212.2	13.387255987293	0.624104362111252	2.1431515272038	2.52721817346853	1.33755021679328	0.0321009330776738	Up	1	1	4	2	2	0.709943	3	0.426513	5	0.032568	4	3	8	9	4	4	Chr15	77369492	77371010	-	671	LOC102639762	NM_001164640.1	17207	sense	intergenic	downstream	same_strand	Apol7a	GeneID:75761,Genbank:NM_001164640.1,MGI:MGI:1923011	apolipoprotein L 7a, transcript variant 2	GO:0050896,GO:0005575,GO:0008289,GO:0016020	response to stimulus|cellular_component|lipid binding|membrane
XR_384309.2	3.64719246923682	0.558574553843795	-2.05359	0.451537904388939	-1.14708	0.0400157590120012	Down	0.940968	0.306433	0.633676	1	2	1	1	1	0.260736	0.249016	0.535442	1	0	0.306148	1	0.332419	Chr15	86185723	86187222	+	669	Gm15569	NM_145475.4	0	antisense	genic	exonic	overlapping	Cerk	GeneID:223753,Genbank:NM_145475.4,MGI:MGI:2386052	ceramide kinase	GO:0001729,GO:0003951,GO:0005524,GO:0005737,GO:0005739,GO:0006672,GO:0008152,GO:0016020,GO:0016021,GO:0016301,GO:0016310,GO:0000166,GO:0016740,GO:0000287	ceramide kinase activity|NAD+ kinase activity|ATP binding|cytoplasm|mitochondrion|ceramide metabolic process|metabolic process|membrane|integral component of membrane|kinase activity|phosphorylation|nucleotide binding|transferase activity|magnesium ion binding	mmu00600	Sphingolipid metabolism
XR_385538.2	11.4859279003841	0.362072560582162	-2.83108	0.491390694821156	-1.02506	0.00463906468217022	Down	0.687044	2	2	2	2	1	3	4	0.405597	0.395358	0.325468	2	1	2	1	2	Chr17	31912567	31913803	+	1158	Gm30571	NM_028902.1	30966	antisense	intergenic	downstream	convergent	Hsf2bp	GeneID:74377,Genbank:NM_028902.1,MGI:MGI:1921627	heat shock transcription factor 2 binding protein	GO:0005515,GO:0005737,GO:0005829	protein binding|cytoplasm|cytosol
XR_386081.2	5.29699078916058	0.871652636417815	-3.8928	0.0951816090078258	-3.39317	9.90919853783802e-05	Down	0.940319	1	2	0.505293	0.134105	0.145271	3	0.135701	0.624133	0.822383	1.585535e-16	3.866004e-05	1.334089e-17	2.443413e-16	0.130643	1.327723e-12	Chr18	16021076	16032288	+	1584	Gm30512
XR_386200.2	18.427150314314	0.479358284756498	-2.33631	0.460115595218191	-1.11993	0.0194748533815727	Down	1	1	0.67353	2	0.675445	2	0.594093	0.861733	0.0393566	0.560983	0.319565	0.746803	0.0600264	2	0.497312	2	Chr18	45430264	45507023	-	3520	Gm31907	NM_001312905.1	0	antisense	genic	intronic	nested	Kcnn2	GeneID:140492,Genbank:NM_001312905.1,MGI:MGI:2153182	potassium intermediate/small conductance calcium-activated channel, subfamily N, member 2, transcript variant 1	GO:0048168,GO:0016286,GO:0005516,GO:0071805,GO:0030018,GO:0030315,GO:0005790,GO:0098914,GO:0005886,GO:0006811,GO:0042383,GO:0006813,GO:0043025,GO:0015269,GO:0016020,GO:0043197,GO:0016021,GO:0005216,GO:0005515	regulation of neuronal synaptic plasticity|small conductance calcium-activated potassium channel activity|calmodulin binding|potassium ion transmembrane transport|Z disc|T-tubule|smooth endoplasmic reticulum|membrane repolarization during atrial cardiac muscle cell action potential|plasma membrane|ion transport|sarcolemma|potassium ion transport|neuronal cell body|calcium-activated potassium chan…	mmu04911,mmu04976,mmu04726	Insulin secretion|Bile secretion|Serotonergic synapse
XR_386329.1	2.29413360426209	1.16904414324542	2.22848214078849	6.08473315436706	2.60519399501579	0.0258483809674524	Up	0.000138301	7.190895e-29	1.762693e-50	0.196228	0.161293	0.0938245	0.00532626	0.00751848	0.253978	0.281107	0.266924	0.0132674	0.896244	0.0332054	0.296786	0.068528	Chr18	72908890	72921090	-	2301	Gm31908
XR_386573.2	7.31698544893837	0.574016933002703	-2.28863	0.402284746109624	-1.31371	0.0221009923363787	Down	2	0.589827	2	3	4	2	2	2	2	0.0904403	0.279241	0.327181	2	0.650455	2	2	Chr19	16084283	16090591	+	863	Gm32026	NM_008139.5	42240	sense	intergenic	upstream	same_strand	Gnaq	GeneID:14682,Genbank:NM_008139.5,MGI:MGI:95776	guanine nucleotide binding protein, alpha q polypeptide	GO:0005096,GO:0005515,GO:0005525,GO:0005634,GO:0005829,GO:0005834,GO:0007215,GO:0007507,GO:0005886,GO:0009791,GO:0005901,GO:0016020,GO:0016322,GO:0019001,GO:0046872,GO:0021884,GO:0047391,GO:0030425,GO:0048066,GO:0031683,GO:0048661,GO:0050821,GO:0060158,GO:0000166,GO:0060828,GO:0001501,GO:0070208,GO:0001508,GO:0001664,GO:0003924,GO:0004871,GO:0006469,GO:0007165,GO:0007186,GO:0007188,GO:0007189,GO:…	GTPase activator activity|protein binding|GTP binding|nucleus|cytosol|heterotrimeric G-protein complex|glutamate receptor signaling pathway|heart development|plasma membrane|post-embryonic development|caveola|membrane|neuron remodeling|guanyl nucleotide binding|metal ion binding|forebrain neuron development|alkylglycerophosphoethanolamine phosphodiesterase activity|dendrite|developmental pigmenta…	mmu04015,mmu04371,mmu04020,mmu04071,mmu04022,mmu04540,mmu04611,mmu04911,mmu04922,mmu04912,mmu04915,mmu04921,mmu04918,mmu04916,mmu04924,mmu04925,mmu04927,mmu04261,mmu04270,mmu04970,mmu04971,mmu04972,mmu04961,mmu04724,mmu04725,mmu04728,mmu04726,mmu04720,mmu04730,mmu04723,mmu04750,mmu04713,mmu05200,mmu05010,mmu05016,mmu04934,mmu05146,mmu05142,mmu05143	Rap1 signaling pathway|Apelin signaling pathway|Calcium signaling pathway|Sphingolipid signaling pathway|cGMP - PKG signaling pathway|Gap junction|Platelet activation|Insulin secretion|Glucagon signaling pathway|GnRH signaling pathway|Estrogen signaling pathway|Oxytocin signaling pathway|Thyroid hormone synthesis|Melanogenesis|Renin secretion|Aldosterone synthesis and secretion|Cortisol synthesis…
XR_386597.2	4.74428164470776	1.25342017712726	-2.30922	0.13449052387918	-2.89442	0.0209313484800078	Down	0.0470598	0.34717	3.938051e-10	0.744124	0.718421	2.749718e-05	8.768183e-06	0.766652	5.46049e-08	2.728781e-11	0.0265233	0.0102667	0.0845092	0.406452	0.0137822	0.0263128	Chr19	21577760	21596179	-	4687	Gm38486	NM_025423.2	1134	sense	intergenic	downstream	same_strand	1110059E24Rik	GeneID:66206,Genbank:NM_025423.2,MGI:MGI:1913456	RIKEN cDNA 1110059E24 gene	GO:0003674,GO:0005575,GO:0008150	molecular_function|cellular_component|biological_process
XR_386882.3	3.13303267625542	0.574481817314536	2.02259307437523	2.23758570945815	1.16194294505487	0.0431151188234187	Up	0.208073	0.113643	0	0.0478871	0.383357	0.104224	0.22059	0.228856	0.168888	0.287723	0.220355	0.303397	0.250064	0.560716	0.613289	0.533922	ChrX	8206555	8217912	+	2070	Gm33135	XM_006527644.2	10	antisense	intergenic	upstream	divergent	Porcn	GeneID:53627,Genbank:XM_006527644.2,MGI:MGI:1890212	porcupine homolog (Drosophila), transcript variant X1	GO:1990698,GO:0009100,GO:0016020,GO:0016021,GO:0016055,GO:0016740,GO:0016746,GO:0017147,GO:0030176,GO:0032281,GO:0045234,GO:0005515,GO:0005783,GO:0060070,GO:0006497	palmitoleoyltransferase activity|glycoprotein metabolic process|membrane|integral component of membrane|Wnt signaling pathway|transferase activity|transferase activity, transferring acyl groups|Wnt-protein binding|integral component of endoplasmic reticulum membrane|AMPA glutamate receptor complex|protein palmitoleylation|protein binding|endoplasmic reticulum|canonical Wnt signaling pathway|prote…	mmu04310	Wnt signaling pathway
XR_387517.2	1.55217899334606	1.79095778102855	-2.07416	0.0761642797963092	-3.71474	0.0380640053266443	Down	4.248165e-05	4.183202e-05	0.413696	0.00244041	0.742609	0.000311172	4	2	3.965637e-09	1.768058e-10	0.000439346	9.563005e-07	0.00248945	0.000176142	0.250633	1.489666e-05	Chr2	177019667	177022287	+	643	Gm36055	NM_001305133.1	91854	antisense	intergenic	upstream	divergent	Gm14296	GeneID:102639598,Genbank:NM_001305133.1,MGI:MGI:3708667	predicted gene 14296, transcript variant 2
XR_387606.1	1.76469155479763	0.883926964674861	-2.31596	0.241963322419318	-2.04714	0.020560438831064	Down	0.130937	0.557519	0.891472	0.824076	0.148878	0.838819	0.256471	0.153496	0.285282	0.347986	0.179446	0.253172	1.750056e-27	0.0786722	0.0791035	0.0802032	Chr5	115420594	115429552	-	875	LOC102639568	XM_006530180.1	0	antisense	genic	intronic	nested	Msi1	GeneID:17690,Genbank:XM_006530180.1,MGI:MGI:107376	musashi RNA-binding protein 1, transcript variant X4	GO:0005634,GO:0005737,GO:0005844,GO:0008266,GO:0009725,GO:0042802,GO:0003676,GO:0003723,GO:0003727	nucleus|cytoplasm|polysome|poly(U) RNA binding|response to hormone|identical protein binding|nucleic acid binding|RNA binding|single-stranded RNA binding	mmu03015	mRNA surveillance pathway
XR_388204.2	2.29404975374264	1.05102247986337	2.48685447040791	6.12088368347408	2.61373995254742	0.0128878107154329	Up	0	0	6.961611e-49	0.907778	0.174293	0.882113	0.87923	0.873004	0.299087	2	0	0.519688	0.800122	1	0.528534	0.363553	Chr8	125900119	125907972	+	1165	LOC102632990	NM_175561.4	1802	antisense	intergenic	upstream	divergent	Pcnx2	GeneID:270109,Genbank:NM_175561.4,MGI:MGI:2445010	pecanex homolog 2	GO:0016020,GO:0016021,GO:0003674,GO:0005575,GO:0008150	membrane|integral component of membrane|molecular_function|cellular_component|biological_process
XR_388760.2	16.8199734741999	0.587546948303936	-2.50984	0.359821212587612	-1.47465	0.0120786445060383	Down	0.422182	2	2	0.656377	0.963118	1	1	1	0.0219442	0.656904	0.118303	0.112947	1	0.240514	0.889742	0.0846068	Chr11	66168522	66408181	+	3750	LOC102633054	XM_017314524.1	0	antisense	genic	exonic	overlapping	Dnah9	GeneID:237806,Genbank:XM_017314524.1,MGI:MGI:1289279	dynein, axonemal, heavy chain 9, transcript variant X7	GO:0007018,GO:0008569,GO:0030286,GO:0031514,GO:0045503,GO:0045505,GO:0051959,GO:0003341,GO:0005930	microtubule-based movement|ATP-dependent microtubule motor activity, minus-end-directed|dynein complex|motile cilium|dynein light chain binding|dynein intermediate chain binding|dynein light intermediate chain binding|cilium movement|axoneme	mmu05016	Huntington's disease
XR_388954.2	13.6879550207473	0.408319062281556	-2.81829	0.450387253956465	-1.15076	0.00482799733973161	Down	0.745987	1	0.697339	0.279354	0.149456	0.661219	0.548443	0.224657	0.411658	0.728591	0.650215	0.316033	0.0647775	0.041477	0.25336	0.0578598	Chr11	90463383	90472880	-	5710	Gm34850	NM_011505.2	3612	sense	intergenic	downstream	same_strand	Stxbp4	GeneID:20913,Genbank:NM_011505.2,MGI:MGI:1342296	syntaxin binding protein 4	GO:0006974,GO:0008286,GO:0010827,GO:0010838,GO:0019905,GO:0045335,GO:0050821,GO:0061178,GO:0071346,GO:1902808,GO:0005515,GO:0005737,GO:0006605	cellular response to DNA damage stimulus|insulin receptor signaling pathway|regulation of glucose transmembrane transport|positive regulation of keratinocyte proliferation|syntaxin binding|phagocytic vesicle|protein stabilization|regulation of insulin secretion involved in cellular response to glucose stimulus|cellular response to interferon-gamma|positive regulation of cell cycle G1/S phase tran…
XR_389027.3	3.65539536540205	0.836142662389814	1.96964036271195	3.13160084266424	1.64690033682841	0.0488796023223673	Up	0.253912	0.000639684	0.327566	0.150343	0.0190567	0.000558618	0.531486	0	0.0570355	0.515427	0.635443	0.632902	0.199856	0.240737	0.170365	1	Chr11	99243898	99251039	+	1759	Gm32385	XM_006533412.3	0	antisense	genic	exonic	overlapping	Krt222	GeneID:268481,Genbank:XM_006533412.3,MGI:MGI:2442728	keratin 222, transcript variant X1	GO:0005198,GO:0005882,GO:0008150	structural molecule activity|intermediate filament|biological_process
XR_389448.1	6.61403749398174	0.572923593528673	-2.26029	0.407542999471413	-1.29498	0.0238030047923446	Down	2	2	3	0.212873	3	0.503605	3	2	2	0.840865	0.224606	0	0.90528	2	0.717323	0.49555	Chr5	105198431	105218368	+	833	Gm31785	NM_001039646.2	0	antisense	genic	intronic	overlapping	Gbp10	GeneID:626578,Genbank:NM_001039646.2,MGI:MGI:4359647	guanylate-binding protein 10	GO:0050830,GO:0071222,GO:0071346,GO:0003674,GO:0031410,GO:0042832	defense response to Gram-positive bacterium|cellular response to lipopolysaccharide|cellular response to interferon-gamma|molecular_function|cytoplasmic vesicle|defense response to protozoan
XR_390303.2	1.55217899334606	1.79095778102855	-2.07416	0.0761642797963092	-3.71474	0.0380640053266443	Down	4.248165e-05	4.183202e-05	0.413696	0.00244041	0.742609	0.000311172	4	2	3.965637e-09	1.768058e-10	0.000439346	9.563005e-07	0.00248945	0.000176142	0.250633	1.489666e-05	Chr2	176132091	176134711	-	643	Gm36391	NM_001305136.1	91854	antisense	intergenic	upstream	divergent	2210418O10Rik	GeneID:100504263,Genbank:NM_001305136.1,MGI:MGI:1924208	predicted gene 2210418O10Rik, transcript variant 1	GO:0003674,GO:0005575,GO:0008150	molecular_function|cellular_component|biological_process
XR_390660.2	14.9526607121117	0.509362667367585	-3.70952	0.269901988332017	-1.88949	0.000207650158489676	Down	0.82274	0.986272	0.958295	0.186672	3	0.238585	4	3	0.510575	0.783029	0.644266	0.106725	0.339029	0.534214	0.655275	0.216947	Chr4	69259299	69262035	-	2220	Gm31905
XR_390881.2	7.98110130991771	0.577021148106718	-2.43712	0.377286122670651	-1.40627	0.0148048166520036	Down	1	1	1	2	0.205068	0.766036	0.361148	0.3462	0.282357	0.505995	0.538332	0.788897	0.512613	0.13259	0	0.0708105	Chr4	140218487	140222459	+	2130	Gm33542	NM_198610.2	0	antisense	genic	intronic	nested	Igsf21	GeneID:230868,Genbank:NM_198610.2,MGI:MGI:2681842	immunoglobulin superfamily, member 21	GO:0008150,GO:0003674,GO:0005575,GO:0005576	biological_process|molecular_function|cellular_component|extracellular region
XR_391264.2	1.28277924119555	1.11054014747062	-1.97593	0.218491279814962	-2.19435	0.0481624203046715	Down	0.86907	0.131513	0.991391	0.121563	0	0.567685	0.275022	0	0.245013	0.367969	0.384063	0.131435	0	0	0	0	Chr7	36597142	36603864	-	1219	Gm36420	XM_006539964.3	93873	antisense	intergenic	upstream	divergent	Tshz3	GeneID:243931,Genbank:XM_006539964.3,MGI:MGI:2442819	teashirt zinc finger family member 3, transcript variant X3	GO:0072195,GO:0048745,GO:0006357,GO:0001701,GO:0050881,GO:0007275,GO:0002087,GO:0050975,GO:0003676,GO:0051152,GO:0003677,GO:0003682,GO:0005515,GO:0010468,GO:0005634,GO:0051968,GO:0030324,GO:0060291,GO:0030426,GO:0005654,GO:0060993,GO:0042995,GO:0005739,GO:0001078,GO:0072105,GO:0045892,GO:0006351,GO:0001656,GO:0072193,GO:0046872,GO:0006355,GO:0001657	kidney smooth muscle cell differentiation|smooth muscle tissue development|regulation of transcription by RNA polymerase II|in utero embryonic development|musculoskeletal movement|multicellular organism development|regulation of respiratory gaseous exchange by neurological system process|sensory perception of touch|nucleic acid binding|positive regulation of smooth muscle cell differentiation|DNA…
XR_865195.1	8.83380246443912	0.823788478709167	2.22243986540855	3.55739298032791	1.83082035574752	0.0262535937266661	Up	0.178483	0.0234563	0.0196184	0.0300605	0.445185	2.071764e-06	0.190216	0.000839934	0.575042	0.120924	1	0.813473	0.0750944	0.413668	0.0549659	0.438569	Chr1	14756151	14780974	+	4743	LOC105243866	XM_011238348.2	62	antisense	intergenic	upstream	divergent	Msc	GeneID:17681,Genbank:XM_011238348.2,MGI:MGI:1333884	musculin, transcript variant X2	GO:0001206,GO:0003677,GO:0005634,GO:0005654,GO:0006351,GO:0006355,GO:0014707,GO:0046983,GO:0060021,GO:0060539,GO:0000122,GO:1990830,GO:0000980	transcriptional repressor activity, RNA polymerase II distal enhancer sequence-specific binding|DNA binding|nucleus|nucleoplasm|transcription, DNA-templated|regulation of transcription, DNA-templated|branchiomeric skeletal muscle development|protein dimerization activity|roof of mouth development|diaphragm development|negative regulation of transcription by RNA polymerase II|cellular response to …
XR_865883.2	7.88616453640017	0.554666490872079	2.12177817815519	2.26087190711927	1.17687925648629	0.0338563699692503	Up	0.597694	0.268915	1.244479e-19	0.632539	0.57445	0.759214	0.43246	0.402028	0.56739	2	0.890242	0.307558	0.656376	0.530216	0.918605	1	Chr1	191437175	191462459	-	1909	Gm32200	NM_144880.4	40134	sense	intergenic	upstream	same_strand	Ppp2r5a	GeneID:226849,Genbank:NM_144880.4,MGI:MGI:2388479	protein phosphatase 2, regulatory subunit B', alpha	GO:0031430,GO:0005515,GO:0035307,GO:0005634,GO:0090219,GO:0005694,GO:0005737,GO:0005813,GO:0005829,GO:0006470,GO:1903077,GO:0007165,GO:0016020,GO:0019888,GO:0019900,GO:0000159,GO:0030018,GO:0000775,GO:0004721	M band|protein binding|positive regulation of protein dephosphorylation|nucleus|negative regulation of lipid kinase activity|chromosome|cytoplasm|centrosome|cytosol|protein dephosphorylation|negative regulation of protein localization to plasma membrane|signal transduction|membrane|protein phosphatase regulator activity|kinase binding|protein phosphatase type 2A complex|Z disc|chromosome, centrom…	mmu03015,mmu04071,mmu04151,mmu04152,mmu04114,mmu04261,mmu04728,mmu05165	mRNA surveillance pathway|Sphingolipid signaling pathway|PI3K-Akt signaling pathway|AMPK signaling pathway|Oocyte meiosis|Adrenergic signaling in cardiomyocytes|Dopaminergic synapse|Human papillomavirus infection
XR_865886.2	3.20156799679476	1.21012243552271	3.88652473105812	26.0492652175649	4.70317077326731	0.000101689570954919	Up	0.0134952	5.220854e-05	5.393051e-15	2.06334e-06	0.125802	7.848912e-05	0.0165111	0.010021	0.161644	0.00431344	0.236954	1.965049e-11	2	0.76824	1	1	Chr1	191437175	191465561	-	2042	Gm32200	NM_144880.4	40134	sense	intergenic	upstream	same_strand	Ppp2r5a	GeneID:226849,Genbank:NM_144880.4,MGI:MGI:2388479	protein phosphatase 2, regulatory subunit B', alpha	GO:0031430,GO:0005515,GO:0035307,GO:0005634,GO:0090219,GO:0005694,GO:0005737,GO:0005813,GO:0005829,GO:0006470,GO:1903077,GO:0007165,GO:0016020,GO:0019888,GO:0019900,GO:0000159,GO:0030018,GO:0000775,GO:0004721	M band|protein binding|positive regulation of protein dephosphorylation|nucleus|negative regulation of lipid kinase activity|chromosome|cytoplasm|centrosome|cytosol|protein dephosphorylation|negative regulation of protein localization to plasma membrane|signal transduction|membrane|protein phosphatase regulator activity|kinase binding|protein phosphatase type 2A complex|Z disc|chromosome, centrom…	mmu03015,mmu04071,mmu04151,mmu04152,mmu04114,mmu04261,mmu04728,mmu05165	mRNA surveillance pathway|Sphingolipid signaling pathway|PI3K-Akt signaling pathway|AMPK signaling pathway|Oocyte meiosis|Adrenergic signaling in cardiomyocytes|Dopaminergic synapse|Human papillomavirus infection
XR_866401.2	2.28017982089531	0.695849254777821	2.34088061269294	3.09277103186939	1.62890002986623	0.0192383179036045	Up	0.115617	0.105666	0.236156	0.117306	0.0300941	0.0921108	0.0418305	0.0983561	0.39498	0.700259	1	0.148373	0.124461	0.292952	0.190994	0.155096	Chr2	69801831	69805002	+	1911	Gm39841	XM_006500257.1	4608	sense	intergenic	downstream	same_strand	Phospho2	GeneID:73373,Genbank:XM_006500257.1,MGI:MGI:1920623	phosphatase, orphan 2, transcript variant X1	GO:0033883,GO:0046872,GO:0005575,GO:0016787,GO:0016791	pyridoxal phosphatase activity|metal ion binding|cellular_component|hydrolase activity|phosphatase activity	mmu00750	Vitamin B6 metabolism
XR_866474.2	3.47500331591078	0.755728509565277	-1.97766	0.354886360140808	-1.49457	0.0479675350350739	Down	0.363903	2	0.298182	1	1	3	0	3	0.289575	0	0.284734	0.999679	0	1	0.505882	1	Chr2	75651173	75659182	-	585	Gm39859	XM_011239516.2	34	antisense	intergenic	upstream	divergent	Hnrnpa3	GeneID:229279,Genbank:XM_011239516.2,MGI:MGI:1917171	heterogeneous nuclear ribonucleoprotein A3, transcript variant X2	GO:0005634,GO:0005681,GO:0005737,GO:0006397,GO:0008380,GO:0035770,GO:0043005,GO:0051028,GO:0051033,GO:1990124,GO:0003676,GO:0003723,GO:0003729	nucleus|spliceosomal complex|cytoplasm|mRNA processing|RNA splicing|ribonucleoprotein granule|neuron projection|mRNA transport|RNA transmembrane transporter activity|messenger ribonucleoprotein complex|nucleic acid binding|RNA binding|mRNA binding	mmu03040	Spliceosome
XR_867261.1	1.55508659323691	1.80168593468505	-2.07549	0.0748741902699509	-3.73939	0.0379408079483787	Down	4.295369e-24	0.0221087	0.302129	0.283084	0.00936476	0.0221869	0.609667	0.000206991	0.00791406	0.0520139	0.0204099	2.676509e-07	1.651903e-05	0.00956442	7.177058e-09	1.042776e-10	Chr3	52489710	52493269	+	3065	Gm38537
XR_867395.1	1.3787971141745	1.49403174657875	-2.07951	0.116076000044271	-3.10686	0.0375702275633727	Down	1	0	0	0.899427	0.265797	4.350502e-29	0.277084	0.542604	0	0	0	0.252345	0.272207	4.419727e-17	1.389876e-06	0.000460138	Chr3	84744975	84792206	+	860	Gm40079	XM_006501656.3	19956	sense	intergenic	upstream	same_strand	Fbxw7	GeneID:50754,Genbank:XM_006501656.3,MGI:MGI:1354695	F-box and WD-40 domain protein 7, transcript variant X1	GO:0005730,GO:0005737,GO:0005739,GO:0005783,GO:0005794,GO:0006974,GO:0031648,GO:0007062,GO:0032876,GO:0007219,GO:0032991,GO:0016021,GO:0034644,GO:0042802,GO:0043161,GO:0045741,GO:1903955,GO:0048471,GO:1990452,GO:0050816,GO:2000060,GO:0050821,GO:2001205,GO:0001570,GO:0003700,GO:0004842,GO:0005515,GO:0005634,GO:0005654,GO:0016567,GO:0019005,GO:0030324,GO:0030332,GO:0030674,GO:0031146,GO:0051443,GO:…	nucleolus|cytoplasm|mitochondrion|endoplasmic reticulum|Golgi apparatus|cellular response to DNA damage stimulus|protein destabilization|sister chromatid cohesion|negative regulation of DNA endoreduplication|Notch signaling pathway|protein-containing complex|integral component of membrane|cellular response to UV|identical protein binding|proteasome-mediated ubiquitin-dependent protein catabolic p…	mmu04120	Ubiquitin mediated proteolysis
XR_867417.2	93.9639868609277	0.330536286822224	-3.86067	0.412912496504665	-1.27609	0.000113075853918582	Down	15	16	7	11	9	11	24	18	6	0.478419	8	11	3	7	7	9	Chr3	88030783	88033152	+	1421	LOC105244487	NM_022031.2	3272	antisense	intergenic	upstream	divergent	Hapln2	GeneID:73940,Genbank:NM_022031.2,MGI:MGI:2137300	hyaluronan and proteoglycan link protein 2	GO:0005576,GO:0005578,GO:0007155,GO:0007417,GO:0008065,GO:0085029,GO:0001501,GO:0005201,GO:0005540	extracellular region|proteinaceous extracellular matrix|cell adhesion|central nervous system development|establishment of blood-nerve barrier|extracellular matrix assembly|skeletal system development|extracellular matrix structural constituent|hyaluronic acid binding
XR_867625.2	2.6152555897247	0.818569794329955	-2.23084	0.282027020633773	-1.82609	0.0256920156205924	Down	0.0856687	0.336834	0.684109	0.214625	0.0838342	0.0896803	0.259902	0.0845977	0.297496	0	0.0766337	0.0806924	0.0825157	0	0	0	Chr3	125896544	125900599	+	3308	Gm40145	XM_006501310.3	0	antisense	genic	intronic	nested	Ugt8a	GeneID:22239,Genbank:XM_006501310.3,MGI:MGI:109522	UDP galactosyltransferase 8A, transcript variant X2	GO:0042552,GO:0007010,GO:0043231,GO:0008120,GO:0047263,GO:0008152,GO:0008194,GO:0008489,GO:0009247,GO:0015020,GO:0048812,GO:0016020,GO:0016021,GO:0016740,GO:0016757,GO:0002175,GO:0016758,GO:0006629,GO:0030913,GO:0006665	myelination|cytoskeleton organization|intracellular membrane-bounded organelle|ceramide glucosyltransferase activity|N-acylsphingosine galactosyltransferase activity|metabolic process|UDP-glycosyltransferase activity|UDP-galactose:glucosylceramide beta-1,4-galactosyltransferase activity|glycolipid biosynthetic process|glucuronosyltransferase activity|neuron projection morphogenesis|membrane|integ…	mmu00565,mmu00600	Ether lipid metabolism|Sphingolipid metabolism
XR_868058.2	1.80247393694898	1.33294621300413	2.26624333388388	8.11606528262635	3.02078046964638	0.0234364887849583	Up	3.376055e-21	0.0147925	2.294407e-19	0.046347	0.0289103	0.02573	3.817498e-10	8.631663e-17	0.0744551	0.133559	7.764018e-23	0.00826272	0.046024	1.33047e-16	0.154283	0.693205	Chr4	118630951	118637832	-	4140	Gm12853	NM_026932.4	3175	antisense	intergenic	downstream	convergent	Ebna1bp2	GeneID:69072,Genbank:NM_026932.4,MGI:MGI:1916322	EBNA1 binding protein 2	GO:0006364,GO:0030687,GO:0034399,GO:0042254,GO:0042273,GO:0005634,GO:0005730	rRNA processing|preribosome, large subunit precursor|nuclear periphery|ribosome biogenesis|ribosomal large subunit biogenesis|nucleus|nucleolus
XR_868389.2	1.63876268191574	1.09962878800667	-2.33146	0.169136488723208	-2.56374	0.0197291347709496	Down	0.582189	0.411969	2.468185e-17	0.322831	6.63984e-27	0.203898	0.863805	0.38908	0	0.151714	0.165529	9.884735e-20	0.204466	5.659355e-20	1.004603e-19	4.975956e-26	Chr5	41605819	41614782	-	1257	Gm35380	NM_027295.3	10191	sense	intergenic	downstream	same_strand	Rab28	GeneID:100972,Genbank:NM_027295.3,MGI:MGI:1917285	RAB28, member RAS oncogene family, transcript variant 1	GO:1901998,GO:0005525,GO:0005575,GO:0005737,GO:0005856,GO:0005886,GO:0006886,GO:0012505,GO:0016020,GO:0019003,GO:0032482,GO:0035253,GO:0000166,GO:0036064,GO:0003924,GO:0042995	toxin transport|GTP binding|cellular_component|cytoplasm|cytoskeleton|plasma membrane|intracellular protein transport|endomembrane system|membrane|GDP binding|Rab protein signal transduction|ciliary rootlet|nucleotide binding|ciliary basal body|GTPase activity|cell projection
XR_868753.2	3.73071450595375	0.928613326323209	2.60805978425556	5.35868521922594	2.42187907150735	0.00910570495021348	Up	0.0198415	0.0118436	7.963384e-06	0.0381129	0.128734	2.589213e-10	0.022283	2.613504e-05	0.479303	0.0652976	0.154119	7.479462e-07	0.0358084	0.289002	0.337085	0.188954	Chr5	151416419	151423451	+	5586	Gm36579	XM_006504923.3	0	antisense	genic	intronic	nested	Stard13	GeneID:243362,Genbank:XM_006504923.3,MGI:MGI:2385331	StAR-related lipid transfer (START) domain containing 13, transcript variant X3	GO:0005811,GO:0007049,GO:0007165,GO:0008289,GO:0016020,GO:0043542,GO:0060055,GO:0090051,GO:0097498,GO:1903671,GO:0005096,GO:0005737,GO:0005739	lipid droplet|cell cycle|signal transduction|lipid binding|membrane|endothelial cell migration|angiogenesis involved in wound healing|negative regulation of cell migration involved in sprouting angiogenesis|endothelial tube lumen extension|negative regulation of sprouting angiogenesis|GTPase activator activity|cytoplasm|mitochondrion
XR_868803.2	15.5683117587261	0.46689327982567	3.89894348317358	3.53176783965505	1.82039051071384	9.66133196468201e-05	Up	0.0050663	0.0728254	0.292694	0.67893	0.0856134	0.857012	1	0.422101	0.543129	0.632111	2	1	1	0.939102	2	1	Chr6	14018525	14045525	+	3376	Gm38767
XR_868974.1	3.86294975234209	0.788434827923915	-2.05809	0.324734199135161	-1.62267	0.0395816249106664	Down	1	0.312089	0.97686	0.797437	0.375906	0.262026	2	0.034727	0.240497	1.03609e-10	0.622244	0.288171	0.000597274	0.0749115	1.368581e-13	0.536168	Chr6	35133613	35152142	+	1442	Gm33046	NM_001164412.1	0	antisense	genic	exonic	overlapping	Cnot4	GeneID:53621,Genbank:NM_001164412.1,MGI:MGI:1859026	CCR4-NOT transcription complex, subunit 4, transcript variant 4	GO:0004842,GO:0005634,GO:0005737,GO:0006351,GO:0006355,GO:0016567,GO:0016740,GO:0030014,GO:0046872,GO:0000288,GO:0051865,GO:0003676,GO:0003723	ubiquitin-protein transferase activity|nucleus|cytoplasm|transcription, DNA-templated|regulation of transcription, DNA-templated|protein ubiquitination|transferase activity|CCR4-NOT complex|metal ion binding|nuclear-transcribed mRNA catabolic process, deadenylation-dependent decay|protein autoubiquitination|nucleic acid binding|RNA binding	mmu03018	RNA degradation
XR_869176.2	1.71408821955591	1.2859280779408	-1.98008	0.171200165187616	-2.54624	0.047694231462473	Down	0.869021	0	0	0.0895882	0.321586	1	0.233573	1	0	0	0	0.14496	3	0.771885	0.406946	0.596349	Chr6	72162347	72167826	+	1021	Gm38832	XM_006505820.3	7776	sense	intergenic	downstream	same_strand	St3gal5	GeneID:20454,Genbank:XM_006505820.3,MGI:MGI:1339963	ST3 beta-galactoside alpha-2,3-sialyltransferase 5, transcript variant X5	GO:0006486,GO:0008373,GO:0009311,GO:0016020,GO:0016021,GO:0016740,GO:0016757,GO:0018279,GO:0047291,GO:0000139,GO:0097503,GO:0003836,GO:0005794	protein glycosylation|sialyltransferase activity|oligosaccharide metabolic process|membrane|integral component of membrane|transferase activity|transferase activity, transferring glycosyl groups|protein N-linked glycosylation via asparagine|lactosylceramide alpha-2,3-sialyltransferase activity|Golgi membrane|sialylation|beta-galactoside (CMP) alpha-2,3-sialyltransferase activity|Golgi apparatus	mmu00604	Glycosphingolipid biosynthesis - ganglio series
XR_869259.2	6.15919992839301	1.21026702041444	2.12957294030959	5.96843172861985	2.57735189722371	0.0332068870538018	Up	9.129474e-11	0.00117846	0.0351793	1.237288e-07	0.00738667	0.000536907	0.310892	0.00276088	0.254415	0.708851	0.0933817	0.107304	0.00429026	0.166401	0.109137	0.739502	Chr6	88964652	88973887	-	6432	Gm36409	NM_011906.2	52412	antisense	intergenic	downstream	convergent	Tpra1	GeneID:24100,Genbank:NM_011906.2,MGI:MGI:1345190	transmembrane protein, adipocyte asscociated 1	GO:0040016,GO:1901991,GO:0005886,GO:0016020,GO:0016021	embryonic cleavage|negative regulation of mitotic cell cycle phase transition|plasma membrane|membrane|integral component of membrane
XR_869427.1	2.22786025235346	0.788192484123779	-2.38657	0.271481159325132	-1.88108	0.0170064000307012	Down	0.191903	0.187407	0.097531	0.0927429	0.88287	0.443834	0.23121	0.550612	0.0730262	0	0.169433	0.205806	0.203742	0	0.0196538	0	Chr6	125253174	125258165	-	1769	Gm24175	NM_001033126.2	16147	sense	intergenic	upstream	same_strand	Cd27	GeneID:21940,Genbank:NM_001033126.2,MGI:MGI:88326	CD27 antigen, transcript variant 1	GO:0046330,GO:0042981,GO:0005887,GO:0048305,GO:0043027,GO:0006915,GO:0070233,GO:0043066,GO:0006954,GO:0097190,GO:0006955,GO:0007275,GO:0009897,GO:0009986,GO:0016020,GO:0097191,GO:0043154,GO:0016021,GO:0043410,GO:0032496,GO:0045078,GO:0033209,GO:0004888,GO:0045579,GO:0042100,GO:0005031,GO:0045582,GO:0042127,GO:0005515	positive regulation of JNK cascade|regulation of apoptotic process|integral component of plasma membrane|immunoglobulin secretion|cysteine-type endopeptidase inhibitor activity involved in apoptotic process|apoptotic process|negative regulation of T cell apoptotic process|negative regulation of apoptotic process|inflammatory response|apoptotic signaling pathway|immune response|multicellular organ…	mmu04060	Cytokine-cytokine receptor interaction
XR_870148.1	2.53545516621093	0.902519349750018	-2.56481	0.200992315010708	-2.31479	0.0103233272478385	Down	0.30115	0.162585	0.176524	0.275731	0.70472	0	0.202512	0.0646578	0	0.0505875	0	0.061403	0.121451	0.122796	0	0	Chr8	11874296	11896690	+	2869	Gm39132	XM_006508920.3	18535	sense	intergenic	downstream	same_strand	Tex29	GeneID:75528,Genbank:XM_006508920.3,MGI:MGI:1922778	testis expressed 29, transcript variant X3	GO:0016020,GO:0016021,GO:0003674,GO:0005575,GO:0008150	membrane|integral component of membrane|molecular_function|cellular_component|biological_process
XR_870776.2	1.52044232356154	1.11505679669635	2.04436030750392	4.85535861255684	2.27957785577849	0.0409179654915342	Up	0.00691279	0.00231769	0.0102668	0.00773999	0.0169113	0.0121728	0.00481652	0.00911045	0.0114244	0.0348132	7.349291e-13	0.0575595	0.262002	0.00955864	0.0175965	0.0277621	Chr9	56241353	56274398	+	9920	Peak1os	NM_172924.3	0	antisense	genic	intronic	nested	Peak1	GeneID:244895,Genbank:NM_172924.3,MGI:MGI:2442366	pseudopodium-enriched atypical kinase 1	GO:0016310,GO:0004715,GO:0016477,GO:0005524,GO:0016740,GO:0005737,GO:0005856,GO:0005925,GO:0030054,GO:0006468,GO:0034446,GO:0046777,GO:0015629,GO:0000166,GO:0004672,GO:0016301,GO:0004713	phosphorylation|non-membrane spanning protein tyrosine kinase activity|cell migration|ATP binding|transferase activity|cytoplasm|cytoskeleton|focal adhesion|cell junction|protein phosphorylation|substrate adhesion-dependent cell spreading|protein autophosphorylation|actin cytoskeleton|nucleotide binding|protein kinase activity|kinase activity|protein tyrosine kinase activity
XR_870966.2	2.6377668595709	0.789705467696411	2.10310516488565	3.16199184710832	1.66083364785076	0.0354565775873996	Up	0.0165429	0.0635254	0.0838201	0.0159211	0.0190227	0.0194195	0.0201054	0.037768	0.123844	0.119837	0.0596715	0.353162	0.33628	0.0711252	0	0.018545	Chr9	83880883	83897220	-	4810	Gm39387	NM_001284272.1	8493	antisense	intergenic	downstream	convergent	Ttk	GeneID:22137,Genbank:NM_001284272.1,MGI:MGI:1194921	Ttk protein kinase, transcript variant 3	GO:0046777,GO:0016740,GO:0004674,GO:0051304,GO:0018105,GO:0004712,GO:0098768,GO:0018107,GO:0004713,GO:1903096,GO:0005524,GO:0005737,GO:0006468,GO:0007093,GO:0018108,GO:0007094,GO:0033316,GO:0016020,GO:0034501,GO:0034502,GO:0016301,GO:0000166,GO:0042803,GO:0016310,GO:0000776,GO:0043515,GO:0016321,GO:0004672	protein autophosphorylation|transferase activity|protein serine/threonine kinase activity|chromosome separation|peptidyl-serine phosphorylation|protein serine/threonine/tyrosine kinase activity|meiotic prometaphase I|peptidyl-threonine phosphorylation|protein tyrosine kinase activity|protein localization to meiotic spindle midzone|ATP binding|cytoplasm|protein phosphorylation|mitotic cell cycle c…	mmu04110	Cell cycle
XR_871285.1	1.58492597532017	1.28863800876063	-2.24246	0.13492991846265	-2.88972	0.0249317264561969	Down	0	0	0.10838	0.0845371	1	0	1	1	0	0	0	0	0.110537	0.16941	0.234391	0	Chr9	112387723	112415008	+	1406	Gm39431
XR_871298.2	1.90248812083763	1.84386888325366	-2.18178	0.0615153920717719	-4.02291	0.0291260737441133	Down	1	5.041918e-17	2.452335e-16	0.0955349	1.332935e-15	8.481235e-14	0.926018	0.365385	9.580352e-15	2.154955e-10	3.983798e-17	0.107154	3.899356e-10	1.715452e-13	8.230205e-08	5.059971e-13	Chr9	113095930	113123424	-	1606	Gm36251
XR_871398.1	1.18862413955158	1.39168378732699	-2.38371	0.100316815531709	-3.31736	0.0171393007948721	Down	0	0.574235	3	0.544829	2	0	0.718872	0.660131	0	0	0	0.637239	0	0	0	0	Chr9	123772190	123772898	-	405	Gm17021	NM_001166625.1	0	antisense	genic	exonic	nested	Ccr9	GeneID:12769,Genbank:NM_001166625.1,MGI:MGI:1341902	chemokine (C-C motif) receptor 9, transcript variant 1	GO:0004950,GO:0005515,GO:0005886,GO:0006935,GO:0006955,GO:0007165,GO:0007186,GO:0009986,GO:0016020,GO:0016021,GO:0016493,GO:0002305,GO:0004871,GO:0004930	chemokine receptor activity|protein binding|plasma membrane|chemotaxis|immune response|signal transduction|G-protein coupled receptor signaling pathway|cell surface|membrane|integral component of membrane|C-C chemokine receptor activity|CD8-positive, gamma-delta intraepithelial T cell differentiation|signal transducer activity|G-protein coupled receptor activity	mmu04060,mmu04672,mmu04062	Cytokine-cytokine receptor interaction|Intestinal immune network for IgA production|Chemokine signaling pathway
XR_872014.2	6.41477954015643	1.07118375490056	2.12715103516925	4.8519666465266	2.2785696330932	0.0334075360095098	Up	1.728847e-17	0.0263832	1.016647e-17	0.125629	2.464985e-10	0.0392179	0.360487	0.0990413	0.0521263	0.260624	4.07139e-11	0.155356	0.226237	1.143542e-12	1	0.263719	Chr10	108150495	108160437	-	7215	Gm40754	XM_006513327.3	1394	antisense	intergenic	upstream	divergent	Ppp1r12a	GeneID:17931,Genbank:XM_006513327.3,MGI:MGI:1309528	protein phosphatase 1, regulatory (inhibitor) subunit 12A, transcript variant X2	GO:0072357,GO:0035507,GO:0019208,GO:0004857,GO:0035508,GO:0019901,GO:0005515,GO:0035690,GO:0005737,GO:0005813,GO:0005829,GO:0019902,GO:0006470,GO:0043086,GO:0030018,GO:0043292,GO:0007098,GO:0045944,GO:0030155,GO:0007165,GO:0000278,GO:0046822,GO:0031672,GO:0010923,GO:0000776,GO:0071889,GO:0015629,GO:0004721	PTW/PP1 phosphatase complex|regulation of myosin-light-chain-phosphatase activity|phosphatase regulator activity|enzyme inhibitor activity|positive regulation of myosin-light-chain-phosphatase activity|protein kinase binding|protein binding|cellular response to drug|cytoplasm|centrosome|cytosol|phosphatase binding|protein dephosphorylation|negative regulation of catalytic activity|Z disc|contract…	mmu04024,mmu04022,mmu04510,mmu04810,mmu04611,mmu04921,mmu04270,mmu05205	cAMP signaling pathway|cGMP - PKG signaling pathway|Focal adhesion|Regulation of actin cytoskeleton|Platelet activation|Oxytocin signaling pathway|Vascular smooth muscle contraction|Proteoglycans in cancer
XR_872182.2	2.54281182384508	0.789363413093972	-2.2909	0.285516275346821	-1.80836	0.0219690172954182	Down	0.649257	0.636515	0.419833	1	0.201568	0.41804	0.634306	0.822412	0	0	0	0.787081	0.619323	0.197602	0.595566	0.406177	Chr10	127648256	127650695	-	882	LOC105245328	NM_009284.2	0	antisense	genic	intronic	nested	Stat6	GeneID:20852,Genbank:NM_009284.2,MGI:MGI:103034	signal transducer and activator of transcription 6	GO:0003700,GO:0004871,GO:0005515,GO:0005634,GO:0005654,GO:0005737,GO:0043565,GO:0005829,GO:0006351,GO:0045121,GO:0006355,GO:0045944,GO:0048295,GO:0060443,GO:0070301,GO:1902170,GO:0000122,GO:0000790,GO:0000977,GO:0000978,GO:0001228,GO:0002296,GO:0002829,GO:0003677,GO:0007165,GO:0019221,GO:0019903,GO:0031965,GO:0033598,GO:0034097,GO:0035771,GO:0042127,GO:0042802	DNA binding transcription factor activity|signal transducer activity|protein binding|nucleus|nucleoplasm|cytoplasm|sequence-specific DNA binding|cytosol|transcription, DNA-templated|membrane raft|regulation of transcription, DNA-templated|positive regulation of transcription by RNA polymerase II|positive regulation of isotype switching to IgE isotypes|mammary gland morphogenesis|cellular response…	mmu04630,mmu04217,mmu04658,mmu04659,mmu05200,mmu05321,mmu05161	Jak-STAT signaling pathway|Necroptosis|Th1 and Th2 cell differentiation|Th17 cell differentiation|Pathways in cancer|Inflammatiory bowel disease (IBD)|Hepatitis B
XR_872263.2	6.13212847846691	0.907840993184464	-2.80276	0.171411982148451	-2.54446	0.00506674080914801	Down	0.560747	0	0.102487	0.104594	2	0.662216	3	3	0.000424433	1.429057e-08	0.109151	0.587586	0.724441	1	0.58446	0.703424	Chr11	18859004	18872180	-	1592	8430419K02Rik	NM_010789.3	8248	sense	intergenic	downstream	same_strand	Meis1	GeneID:17268,Genbank:NM_010789.3,MGI:MGI:104717	Meis homeobox 1, transcript variant A	GO:0060216,GO:0035855,GO:0002089,GO:0043565,GO:0003677,GO:0003682,GO:0003705,GO:0005515,GO:0005634,GO:0005667,GO:0045638,GO:0006351,GO:0045665,GO:0006355,GO:0045944,GO:0006357,GO:0046982,GO:0007275,GO:0000978,GO:0048514,GO:0007626,GO:0001077,GO:0060044,GO:0030097,GO:0001525	definitive hemopoiesis|megakaryocyte development|lens morphogenesis in camera-type eye|sequence-specific DNA binding|DNA binding|chromatin binding|transcription factor activity, RNA polymerase II distal enhancer sequence-specific binding|protein binding|nucleus|transcription factor complex|negative regulation of myeloid cell differentiation|transcription, DNA-templated|negative regulation of neur…	mmu04550,mmu05202	Signaling pathways regulating pluripotency of stem cells|Transcriptional misregulation in cancers
XR_872365.1	5.15978490117776	0.63606726168575	-2.75919	0.296266685102052	-1.75503	0.00579444827450766	Down	0.120975	0.374709	0.239274	0.27117	1	0.330547	1	1	0.101895	0	0.269079	0.303689	0.315873	0.0784218	0.0783983	0.161237	Chr11	33889170	33895850	-	2156	Gm39678	XM_017314753.1	0	sense	genic	intronic	nested	Kcnip1	GeneID:70357,Genbank:XM_017314753.1,MGI:MGI:1917607	Kv channel-interacting protein 1, transcript variant X4	GO:0043025,GO:0005737,GO:0044325,GO:0005886,GO:0045760,GO:0006811,GO:0006813,GO:0008076,GO:0015459,GO:0046872,GO:0016020,GO:0046982,GO:0030425,GO:0047485,GO:0031234,GO:0071805,GO:0034705,GO:0005244,GO:1901379,GO:0034765,GO:0005267,GO:0042995,GO:0005509	neuronal cell body|cytoplasm|ion channel binding|plasma membrane|positive regulation of action potential|ion transport|potassium ion transport|voltage-gated potassium channel complex|potassium channel regulator activity|metal ion binding|membrane|protein heterodimerization activity|dendrite|protein N-terminus binding|extrinsic component of cytoplasmic side of plasma membrane|potassium ion transme…
XR_872499.1	3.17380964377877	0.670713408870749	-2.46021	0.31861909909276	-1.6501	0.0138856023175432	Down	0.396353	1	0.323045	0.216227	0.802433	0.0897724	0.583423	0.834021	0.278128	0.267543	0	0.164574	0.320459	0.167386	0.218498	0.330751	Chr12	14234003	14254459	+	1291	Gm36007	NM_029007.2	81965	antisense	intergenic	upstream	divergent	Fam84a	GeneID:105005,Genbank:NM_029007.2,MGI:MGI:2145011	family with sequence similarity 84, member A	GO:0003674,GO:0005575,GO:0008150	molecular_function|cellular_component|biological_process
XR_872810.1	3.16886185374869	0.952219598102727	3.34257271671828	9.08107599380155	3.18286324894262	0.000830056039566836	Up	0.00956147	0.139647	6.74032e-07	0.00250396	6.268695e-14	0.100481	0.000516276	0.0424643	0.377903	0.713607	0.314398	0.616267	0.361019	0.0718073	0.334901	0.0230725	Chr12	71577931	71718589	+	2659	9630002D21Rik
XR_872912.1	1.45712791444679	1.18309545512723	-2.33344	0.147554546724268	-2.76068	0.0196251765313113	Down	0.271548	0	0.388302	0.342637	0.268092	0.57084	0.138849	0	0	0	0	0	0.0664541	0	0.13439	0.265797	Chr12	92001818	92013642	+	1661	Gm40548
XR_873114.1	3.70608563102496	0.55609502659939	-2.54977	0.374252444602825	-1.41792	0.0107792928930789	Down	0.652598	0.512119	1	0.45909	0.31027	0.113054	0.443005	0.322013	0.291241	0.273422	0.409921	0.305095	0.102259	0	0.0508993	0.10582	Chr13	7137850	7161134	-	1839	Gm35925
XR_873203.2	7.95838724406845	1.13381536380842	2.68780487441102	8.26763364490052	3.04747446152638	0.00719234116857807	Up	7.722532e-10	0.0341187	1.708023e-06	4.757145e-05	0.121823	0.452537	0.528372	0.223475	3.022239e-05	2.229087e-17	0.413816	0.155991	1	1	1	0.572275	Chr13	31349670	31409096	-	5719	G630018N14Rik
XR_873219.2	1.3388904450373	1.41645143089968	2.11538530033946	7.97973333492901	2.99634053556998	0.0343971216121733	Up	1.85744e-07	0.170325	0.119652	0.00430733	0.000159612	8.498533e-11	3.159857e-15	2.588125e-20	1	0.551736	1.057055e-06	0.16554	0.0630944	3.866534e-14	1.348587e-06	0.587838	Chr13	34130570	34134810	+	1682	Gm36500	NM_023716.2	216	antisense	intergenic	upstream	divergent	Tubb2b	GeneID:73710,Genbank:NM_023716.2,MGI:MGI:1920960	tubulin, beta 2B class IIB	GO:0007017,GO:0001764,GO:0007399,GO:0015630,GO:0003924,GO:0005200,GO:0005525,GO:0046982,GO:0005737,GO:1902669,GO:0005856,GO:0005874,GO:0000166,GO:0000226,GO:0000278	microtubule-based process|neuron migration|nervous system development|microtubule cytoskeleton|GTPase activity|structural constituent of cytoskeleton|GTP binding|protein heterodimerization activity|cytoplasm|positive regulation of axon guidance|cytoskeleton|microtubule|nucleotide binding|microtubule cytoskeleton organization|mitotic cell cycle	mmu04145,mmu04540	Phagosome|Gap junction
XR_873220.2	4.05473830195381	0.572553516889099	-3.00126	0.303889480466875	-1.71838	0.00268865826895769	Down	0.325185	0.154713	0.256378	0.251948	0.0983666	0.376631	0.273588	0.18185	0.00890528	0.155865	0.110421	0.0705954	2.355477e-08	0.176982	0.102226	0.0499596	Chr13	34130570	34138468	+	3859	Gm36500	NM_023716.2	216	antisense	intergenic	upstream	divergent	Tubb2b	GeneID:73710,Genbank:NM_023716.2,MGI:MGI:1920960	tubulin, beta 2B class IIB	GO:0007017,GO:0001764,GO:0007399,GO:0015630,GO:0003924,GO:0005200,GO:0005525,GO:0046982,GO:0005737,GO:1902669,GO:0005856,GO:0005874,GO:0000166,GO:0000226,GO:0000278	microtubule-based process|neuron migration|nervous system development|microtubule cytoskeleton|GTPase activity|structural constituent of cytoskeleton|GTP binding|protein heterodimerization activity|cytoplasm|positive regulation of axon guidance|cytoskeleton|microtubule|nucleotide binding|microtubule cytoskeleton organization|mitotic cell cycle	mmu04145,mmu04540	Phagosome|Gap junction
XR_873407.1	5.89645773883637	0.461752234704265	2.59473887053519	2.29441517649392	1.19812647194365	0.00946628089392009	Up	0.216001	0.0705599	0.0735632	0.449932	0.472008	0.541323	0.419235	0.684135	0.44062	0.668687	0.531745	0.432139	0.378451	1	0.760293	1	Chr13	53478351	53481973	+	1877	Gm40951	NM_013601.2	5571	antisense	intergenic	upstream	divergent	Msx2	GeneID:17702,Genbank:NM_013601.2,MGI:MGI:97169	msh homeobox 2	GO:0001503,GO:0001649,GO:0002063,GO:0002076,GO:0003148,GO:0003151,GO:0003198,GO:0009952,GO:0003416,GO:0010942,GO:0003677,GO:0016607,GO:0003712,GO:0023019,GO:0030326,GO:0030509,GO:0043565,GO:0030513,GO:0044212,GO:0032792,GO:0045599,GO:0035115,GO:0045617,GO:0045669,GO:0045892,GO:0048863,GO:0000122,GO:2000678,GO:0051216,GO:2001055,GO:0051795,GO:0000977,GO:0000978,GO:0000982,GO:0000989,GO:0001227,GO:…	ossification|osteoblast differentiation|chondrocyte development|osteoblast development|outflow tract septum morphogenesis|outflow tract morphogenesis|epithelial to mesenchymal transition involved in endocardial cushion formation|anterior/posterior pattern specification|endochondral bone growth|positive regulation of cell death|DNA binding|nuclear speck|transcription cofactor activity|signal trans…	mmu05166	HTLV-I infection
XR_873523.2	2.38353937228975	1.67148756271504	2.07920901986595	11.1222133910611	3.47537201699086	0.0375981429769204	Up	3.729073e-15	9.073318e-11	0.0318199	8.588358e-05	0.00102029	1.951281e-06	0.0337863	1.649401e-10	1.497428e-10	8.642809e-13	0.402023	0.000363039	0.0650383	9.708067e-11	0.439229	0.114839	Chr13	58274899	58311362	+	5796	Gm26555	XM_006517426.3	0	antisense	genic	exonic	overlapping	Kif27	GeneID:75050,Genbank:XM_006517426.3,MGI:MGI:1922300	kinesin family member 27, transcript variant X1	GO:0008017,GO:0003777,GO:0008574,GO:0005515,GO:0016887,GO:0005524,GO:0005737,GO:0005856,GO:0005871,GO:0005874,GO:0021591,GO:0030030,GO:0005929,GO:0042995,GO:0060271,GO:0007018,GO:0000166,GO:0003351	microtubule binding|microtubule motor activity|ATP-dependent microtubule motor activity, plus-end-directed|protein binding|ATPase activity|ATP binding|cytoplasm|cytoskeleton|kinesin complex|microtubule|ventricular system development|cell projection organization|cilium|cell projection|cilium assembly|microtubule-based movement|nucleotide binding|epithelial cilium movement
XR_873648.2	5.66309671522005	0.878032367335623	2.71582463190441	5.22192570131068	2.38458193081943	0.00661109265528783	Up	0.083225	2.036193e-08	0	0.644726	0.0765816	0.881206	0.571282	8.661036e-12	0.741483	0.114696	0.285198	0.769949	2	3	0.615631	0.0244332	Chr13	70550859	70574289	-	1730	Gm36267	NM_144837.3	14400	sense	intergenic	downstream	same_strand	Ice1	GeneID:218333,Genbank:NM_144837.3,MGI:MGI:2385865	interactor of little elongation complex ELL subunit 1	GO:0006351,GO:0006355,GO:0008023,GO:0015030,GO:0016604,GO:0031334,GO:0035327,GO:0035363,GO:0042795,GO:0042796,GO:0045945,GO:0003674,GO:0090316,GO:0005634,GO:0005654	transcription, DNA-templated|regulation of transcription, DNA-templated|transcription elongation factor complex|Cajal body|nuclear body|positive regulation of protein complex assembly|transcriptionally active chromatin|histone locus body|snRNA transcription by RNA polymerase II|snRNA transcription by RNA polymerase III|positive regulation of transcription by RNA polymerase III|molecular_function|…
XR_874182.2	3.46086972269281	1.34673824321547	2.45511163488344	9.89289476203561	3.3063927300608	0.0140840843352925	Up	0.00222418	0.0103396	0.0448338	0.0398153	0.0325316	0.000499319	0.0023135	0.000946862	0.226784	0.000764909	0.682497	0.0853277	0.000424095	0.499882	0.000785409	0.0298576	Chr14	6641180	6663296	+	6032	Gm33198	XM_011244833.1	36204	antisense	intergenic	upstream	divergent	Gm33933	GeneID:102637020,Genbank:XM_011244833.1,MGI:MGI:5593092	predicted gene, 33933
XR_874219.1	5.84841947522404	0.633379771983357	-2.46805	0.338396365588447	-1.56321	0.0135850698326219	Down	3	6	1	7	5	2	2	2	0	1	2	2	2	2	3	0	Chr14	9502091	9529387	-	409	Gm41096	XM_006517927.3	20705	sense	intergenic	downstream	same_strand	Fhit	GeneID:14198,Genbank:XM_006517927.3,MGI:MGI:1277947	fragile histidine triad gene, transcript variant X3	GO:0016151,GO:0005622,GO:0016787,GO:0005634,GO:0005737,GO:0005829,GO:0005886,GO:0006163,GO:0031625,GO:0006260,GO:0032435,GO:0006351,GO:0042802,GO:0006355,GO:0047710,GO:0006915,GO:0000166,GO:0009117,GO:0001650,GO:0072332,GO:0015964,GO:0003824	nickel cation binding|intracellular|hydrolase activity|nucleus|cytoplasm|cytosol|plasma membrane|purine nucleotide metabolic process|ubiquitin protein ligase binding|DNA replication|negative regulation of proteasomal ubiquitin-dependent protein catabolic process|transcription, DNA-templated|identical protein binding|regulation of transcription, DNA-templated|bis(5'-adenosyl)-triphosphatase activi…	mmu00230,mmu05222,mmu05223	Purine metabolism|Small cell lung cancer|Non-small cell lung cancer
XR_874607.1	3.75400376937835	0.767624659059165	2.95934978691172	4.82881727170302	2.27166987121492	0.00308288957207713	Up	0.0443786	0.0185802	0.0149338	0.0168141	0.0550485	0.0314689	0.000412257	0.296487	0.130388	0.340652	0.0372876	0.255495	0.488077	0.122297	0.216305	0.408268	Chr14	48869271	48881924	-	4133	LOC102639645
XR_874646.2	2.68216725552032	0.642875859305408	2.06217810033396	2.50658736390704	1.32572451829299	0.0391907828848873	Up	0.196901	7.401848e-30	0.0993958	0.695828	0.114064	0.518387	0.119158	0.229921	0.170047	0.496786	0.177549	0.877043	0.937773	0.333422	0.664408	0.593524	Chr14	55820012	55823432	-	1250	Gm41159	NM_001168346.1	1363	antisense	intergenic	upstream	divergent	Nfatc4	GeneID:73181,Genbank:NM_001168346.1,MGI:MGI:1920431	nuclear factor of activated T cells, cytoplasmic, calcineurin dependent 4, transcript variant 2	GO:0003682,GO:0003700,GO:0005515,GO:0005634,GO:0008134,GO:0008630,GO:0005667,GO:0016607,GO:0030154,GO:0030178,GO:0032091,GO:0048167,GO:0032760,GO:0050774,GO:0033173,GO:0051145,GO:0055001,GO:0071285,GO:1902894,GO:1904637,GO:0000122,GO:2000297,GO:0000978,GO:2001235,GO:0000981,GO:0001078,GO:0001227,GO:0001569,GO:0001816,GO:0003677,GO:0005737,GO:0005829,GO:0006351,GO:0006355,GO:0006366,GO:0034644,GO:…	chromatin binding|DNA binding transcription factor activity|protein binding|nucleus|transcription factor binding|intrinsic apoptotic signaling pathway in response to DNA damage|transcription factor complex|nuclear speck|cell differentiation|negative regulation of Wnt signaling pathway|negative regulation of protein binding|regulation of synaptic plasticity|positive regulation of tumor necrosis fa…	mmu04310,mmu04022,mmu04218,mmu04625,mmu04921,mmu04360,mmu05166,mmu05161,mmu05167	Wnt signaling pathway|cGMP - PKG signaling pathway|Cellular senescence|C-type lectin receptor signaling pathway|Oxytocin signaling pathway|Axon guidance|HTLV-I infection|Hepatitis B|Kaposi's sarcoma-associated herpesvirus infection
XR_874708.2	17.0800150400511	0.42926381252972	-2.62397	0.458064510838753	-1.12638	0.0086910289032859	Down	2	7	2	3	3	5	4	3	3	0.401486	2	1	3	0.368685	1	3	Chr14	64111199	64114082	-	997	Gm17116	XM_006519610.2	0	antisense	genic	exonic	overlapping	Prss52	GeneID:73382,Genbank:XM_006519610.2,MGI:MGI:1920632	protease, serine 52, transcript variant X1	GO:0008236,GO:0016020,GO:0016021,GO:0016787,GO:0017080,GO:0019897,GO:0046658,GO:0004252,GO:0006508,GO:0008233	serine-type peptidase activity|membrane|integral component of membrane|hydrolase activity|sodium channel regulator activity|extrinsic component of plasma membrane|anchored component of plasma membrane|serine-type endopeptidase activity|proteolysis|peptidase activity
XR_874891.1	13.4942726841836	0.718533704651021	2.66417883358221	3.76931479546561	1.91430228714666	0.00771765220402698	Up	6.567725e-08	0.225955	0.367685	5.866669e-05	0.220124	0.0195913	0.199748	0.0382507	0.188749	0.0665676	0.986615	0.446433	1	0.712166	0.802858	0.380873	Chr14	99676983	99689318	+	6118	Gm34061
XR_875590.1	2.96128757597354	0.69682528157469	-2.12157	0.358895481651379	-1.47836	0.0338737767916323	Down	0.0631492	0.0470546	0.0636001	0.20098	0.652769	0.0331088	0.48117	0.928851	0.0372986	0.0579118	0.0311352	0.00526357	0.062326	0.148304	0.127329	0.0451971	Chr15	93706120	93738513	+	3692	Gm30339
XR_876360.1	1.84118742262775	0.773192368969901	-1.98262	0.345570924616938	-1.53295	0.0474099491782676	Down	0.136793	0.231151	0.598033	0.356236	0.34318	0.519573	0.107637	0.312937	0.0849891	0.165094	0.0433387	0.352237	0.0464757	0.337863	0.193193	0.0407989	Chr17	6716001	6724393	-	1326	Gm36309	XM_006523259.2	0	antisense	genic	intronic	nested	Sytl3	GeneID:83672,Genbank:XM_006523259.2,MGI:MGI:1933367	synaptotagmin-like 3, transcript variant X2	GO:0048791,GO:0005544,GO:0070382,GO:0005886,GO:0006887,GO:0006906,GO:0008270,GO:0016020,GO:0016079,GO:0017158,GO:0019897,GO:0019905,GO:0005509,GO:0030276,GO:0005515,GO:0042043,GO:0005543	calcium ion-regulated exocytosis of neurotransmitter|calcium-dependent phospholipid binding|exocytic vesicle|plasma membrane|exocytosis|vesicle fusion|zinc ion binding|membrane|synaptic vesicle exocytosis|regulation of calcium ion-dependent exocytosis|extrinsic component of plasma membrane|syntaxin binding|calcium ion binding|clathrin binding|protein binding|neurexin family protein binding|phosph…
XR_876361.1	2.67407634599909	0.844001135300207	-2.33315	0.255398281159184	-1.96918	0.0196403964455448	Down	0.181323	0.334837	0.902351	0.701539	0.616135	0.789535	0.161462	0.631562	0.146129	0.0264465	0.0476597	0.00942991	0.0526766	0.812488	0.301115	0.0459351	Chr17	6716001	6724393	-	1189	Gm36309	XM_006523259.2	0	antisense	genic	intronic	nested	Sytl3	GeneID:83672,Genbank:XM_006523259.2,MGI:MGI:1933367	synaptotagmin-like 3, transcript variant X2	GO:0048791,GO:0005544,GO:0070382,GO:0005886,GO:0006887,GO:0006906,GO:0008270,GO:0016020,GO:0016079,GO:0017158,GO:0019897,GO:0019905,GO:0005509,GO:0030276,GO:0005515,GO:0042043,GO:0005543	calcium ion-regulated exocytosis of neurotransmitter|calcium-dependent phospholipid binding|exocytic vesicle|plasma membrane|exocytosis|vesicle fusion|zinc ion binding|membrane|synaptic vesicle exocytosis|regulation of calcium ion-dependent exocytosis|extrinsic component of plasma membrane|syntaxin binding|calcium ion binding|clathrin binding|protein binding|neurexin family protein binding|phosph…
XR_877252.2	2.71510853932076	1.36364621918214	3.27512673925217	22.1021405775808	4.46611419532355	0.00105614579861148	Up	6.850301e-05	2.120296e-05	0.00941871	5.737143e-11	9.494336e-10	0.000110879	2.489014e-08	0.0421489	0.334292	0.0235504	0.000756152	0.00026743	0.0399717	0.345102	0.393044	0.36981	Chr18	25835804	26212603	+	5069	Gm33228	XM_006525517.2	81642	antisense	intergenic	upstream	divergent	Celf4	GeneID:108013,Genbank:XM_006525517.2,MGI:MGI:1932407	CUGBP, Elav-like family member 4, transcript variant X40	GO:0003729,GO:0005634,GO:0005737,GO:0006376,GO:0006397,GO:0008380,GO:0036002,GO:0048025,GO:0048026,GO:0000381,GO:0090394,GO:0003676,GO:1902866,GO:0003723	mRNA binding|nucleus|cytoplasm|mRNA splice site selection|mRNA processing|RNA splicing|pre-mRNA binding|negative regulation of mRNA splicing, via spliceosome|positive regulation of mRNA splicing, via spliceosome|regulation of alternative mRNA splicing, via spliceosome|negative regulation of excitatory postsynaptic potential|nucleic acid binding|regulation of retina development in camera-type eye|…
XR_877322.2	2.61717	2.12134095834591	-2.12495	0.0439574623077423	-4.50775	0.0335906034982298	Down	0.339371	0.000264332	0.00214672	1.462426e-08	1	0.155729	3.478727e-09	3.968963e-09	2.503837e-09	0.0213435	0.0198773	2.040126e-08	1.745301e-05	1	0.014325	0.00787274	Chr18	37655726	37659870	+	3287	LOC105246409	NM_001301256.1	0	sense	genic	intronic	nested	Gm38666	GeneID:103611158,Genbank:NM_001301256.1,MGI:MGI:5621551	predicted gene, 38666
XR_877390.2	2.31788355004369	2.06597545352154	-2.28559	0.0378916726317645	-4.72198	0.0222781841011133	Down	0.902781	0.0352962	0.20321	0.00114102	2.885111e-15	0.266351	7.647642e-07	2.040628e-11	0.000704089	0.000700962	0.009447	4.220517e-09	2.160345e-12	6.334376e-11	1.154231e-12	3.797956e-05	Chr18	50041613	50051720	-	6845	LOC102635912	XM_006525479.2	0	antisense	genic	intronic	nested	Tnfaip8	GeneID:106869,Genbank:XM_006525479.2,MGI:MGI:2147191	tumor necrosis factor, alpha-induced protein 8, transcript variant X3	GO:0006915,GO:0032611,GO:0042981,GO:0043027,GO:0043065,GO:0050830,GO:0005654,GO:0005737	apoptotic process|interleukin-1 beta production|regulation of apoptotic process|cysteine-type endopeptidase inhibitor activity involved in apoptotic process|positive regulation of apoptotic process|defense response to Gram-positive bacterium|nucleoplasm|cytoplasm
XR_877478.1	1.67230760533358	1.18995520143609	-3.23613	0.0693073469619679	-3.85085	0.00121162843056505	Down	1	1	1	0.422042	0	2	0	0.522233	0.445497	0	0	0	0	0	0	0	Chr18	62653539	62654995	+	750	Gm41751	XM_006526034.3	0	sense	genic	intronic	nested	Spink10	GeneID:328971,Genbank:XM_006526034.3,MGI:MGI:3584533	serine peptidase inhibitor, Kazal type 10, transcript variant X5	GO:0010466,GO:0016020,GO:0016021,GO:0030414,GO:0060046,GO:1900004,GO:0001669,GO:0004867,GO:0005615	negative regulation of peptidase activity|membrane|integral component of membrane|peptidase inhibitor activity|regulation of acrosome reaction|negative regulation of serine-type endopeptidase activity|acrosomal vesicle|serine-type endopeptidase inhibitor activity|extracellular space
XR_877852.1	6.39726857746562	1.07750914366233	-1.9852	0.227025412956302	-2.13907	0.0471218999489393	Down	3	3	0	2	4	0.487756	2	3	0	3.02527e-21	1.249e-18	4	0.477227	2	0.449964	1	Chr19	38348636	38350079	+	721	Gm32960	XM_011247418.1	29213	sense	intergenic	upstream	same_strand	Gm41844	GeneID:105246572,Genbank:XM_011247418.1,MGI:MGI:5624729	predicted gene, 41844
XR_877855.2	4.62881186686576	0.706578607514226	2.21027592935458	2.95208382663004	1.56173368838557	0.0270860181153951	Up	0.146325	0.277149	0.324804	7.669746e-24	9.564232e-15	0.0511648	0.000209892	0.146438	0.168374	0.20392	0.885461	0.13839	0.28118	0.0923001	0.142083	0.261154	Chr19	41005013	41011697	-	4690	LOC100861913	NM_008528.4	10478	sense	intergenic	upstream	same_strand	Blnk	GeneID:17060,Genbank:NM_008528.4,MGI:MGI:96878	B cell linker	GO:0005515,GO:0005737,GO:0005886,GO:0006955,GO:0007169,GO:0016020,GO:0035556,GO:0036464,GO:0042113,GO:0005068,GO:0005070	protein binding|cytoplasm|plasma membrane|immune response|transmembrane receptor protein tyrosine kinase signaling pathway|membrane|intracellular signal transduction|cytoplasmic ribonucleoprotein granule|B cell activation|transmembrane receptor protein tyrosine kinase adaptor activity|SH3/SH2 adaptor activity	mmu04064,mmu04662,mmu04380,mmu05340	NF-kappa B signaling pathway|B cell receptor signaling pathway|Osteoclast differentiation|Primary immunodeficiency
XR_878147.2	7.78230185894995	1.07311329352843	-2.24769	0.187891256231564	-2.41203	0.0245957176010711	Down	1	0.466756	0.12137	0.851491	0.0389618	0.00859108	0.241843	0.710249	0.550497	0.877704	0.481689	0.000533833	4.921321e-07	0.0513922	0.000177436	0.0015885	ChrX	94417773	94441471	+	4355	Gm36131	NM_026673.4	680	sense	intergenic	downstream	same_strand	Apoo	GeneID:68316,Genbank:NM_026673.4,MGI:MGI:1915566	apolipoprotein O, transcript variant 1	GO:0005739,GO:0005743,GO:0005783,GO:0005789,GO:0005794,GO:0005829,GO:0016020,GO:0016021,GO:0031305,GO:0042407,GO:0000139,GO:0061617,GO:0003674,GO:0005576	mitochondrion|mitochondrial inner membrane|endoplasmic reticulum|endoplasmic reticulum membrane|Golgi apparatus|cytosol|membrane|integral component of membrane|integral component of mitochondrial inner membrane|cristae formation|Golgi membrane|MICOS complex|molecular_function|extracellular region
XR_879005.1	2.54453019489916	1.08083229304816	-3.76096	0.0597479909847665	-4.06497	0.000169263145978307	Down	0.139808	0.250164	0.711302	1.840558e-13	0.176464	0.0510276	0.450239	0.288472	5.67835e-05	1.015705e-11	0.0260608	0.0459037	0.000190583	0.000126862	5.980446e-05	1.504424e-12	Chr8	83887999	83894456	-	3065	Gm26721	NM_181039.2	5642	antisense	intergenic	upstream	divergent	Adgrl1	GeneID:330814,Genbank:NM_181039.2,MGI:MGI:1929461	adhesion G protein-coupled receptor L1	GO:0030426,GO:0005886,GO:0035584,GO:0007157,GO:0042734,GO:0007165,GO:0007166,GO:0007186,GO:0014069,GO:0015643,GO:0042995,GO:0016020,GO:0043005,GO:0016021,GO:0045202,GO:0016524,GO:0050839,GO:0030054,GO:0004871,GO:0051965,GO:0030246,GO:0004888,GO:0090129,GO:0030424,GO:0004930	growth cone|plasma membrane|calcium-mediated signaling using intracellular calcium source|heterophilic cell-cell adhesion via plasma membrane cell adhesion molecules|presynaptic membrane|signal transduction|cell surface receptor signaling pathway|G-protein coupled receptor signaling pathway|postsynaptic density|toxic substance binding|cell projection|membrane|neuron projection|integral component …
XR_879068.2	5.27311992114146	0.76718899928775	-4.40206	0.0962407370114387	-3.37721	1.07230152129418e-05	Down	0.469481	0.501041	0.60267	0.125839	0.807689	0.116815	1	1	0.26088	0.22444	0.0130988	5.84252e-07	0.0599015	0.136017	0.0136441	3.451126e-07	Chr8	89042938	89071021	+	2127	Gm3134	NM_021390.3	0	antisense	genic	intronic	overlapping	Sall1	GeneID:58198,Genbank:NM_021390.3,MGI:MGI:1889585	sal-like 1 (Drosophila)	GO:0001105,GO:0001158,GO:0001657,GO:0001658,GO:0001822,GO:0001843,GO:0003281,GO:0005737,GO:0006351,GO:0003337,GO:0006355,GO:0003340,GO:0007275,GO:0007507,GO:0008013,GO:0042733,GO:0010369,GO:0043565,GO:0016581,GO:0044212,GO:0045666,GO:0045879,GO:0045892,GO:0000122,GO:2000177,GO:2000381,GO:0045893,GO:2000384,GO:0045944,GO:0000792,GO:0000978,GO:0001078,GO:0001085,GO:0003676,GO:0003677,GO:0003682,GO:…	RNA polymerase II transcription coactivator activity|enhancer sequence-specific DNA binding|ureteric bud development|branching involved in ureteric bud morphogenesis|kidney development|neural tube closure|ventricular septum development|cytoplasm|transcription, DNA-templated|mesenchymal to epithelial transition involved in metanephros morphogenesis|regulation of transcription, DNA-templated|negati…
XR_879177.1	6.42009091591516	1.20458661416298	-2.46573	0.127609811382433	-2.97019	0.0136733254318812	Down	3.185062e-08	4	0.0251216	0.36623	0.837845	0.000893097	0.167073	3	5.886946e-06	0.0622373	2.462543e-06	0.109144	0.45119	0.129884	0.405527	0.320403	Chr8	109145219	109249862	-	3632	LOC105243282
XR_879317.1	1.6482133854312	1.85022341756428	2.01188078064843	13.1996606407949	3.72242893370322	0.0442325058414482	Up	7.257464e-40	1.578269e-66	7.53551e-68	1.383853e-21	1.633378e-21	4.140649e-21	1.319617e-06	1	1.117277e-53	0	2	1	1.602648e-31	8.578064e-21	0.61692	4	Chr8	123474758	123475410	-	443	Gm39275	NM_054070.3	2452	antisense	intergenic	upstream	divergent	Afg3l1	GeneID:114896,Genbank:NM_054070.3,MGI:MGI:1928277	AFG3-like AAA ATPase 1, transcript variant 1	GO:0042407,GO:0016020,GO:0005524,GO:0046872,GO:0016021,GO:0005739,GO:0016485,GO:0005743,GO:0005745,GO:0006508,GO:0016787,GO:0007005,GO:0021675,GO:0008053,GO:0034982,GO:0008233,GO:0000166,GO:0008237,GO:0004222,GO:0008270,GO:0005515	cristae formation|membrane|ATP binding|metal ion binding|integral component of membrane|mitochondrion|protein processing|mitochondrial inner membrane|m-AAA complex|proteolysis|hydrolase activity|mitochondrion organization|nerve development|mitochondrial fusion|mitochondrial protein processing|peptidase activity|nucleotide binding|metallopeptidase activity|metalloendopeptidase activity|zinc ion bi…
XR_879325.1	3.63751113540752	0.682514513592896	-2.404	0.320686574132336	-1.64076	0.0162168220945867	Down	0.184332	0.0898832	0.374155	0.261069	0.805376	0.442855	0.193504	0.741783	0.0388039	0.196852	0.0383237	1.202329e-15	0.00285652	0.115372	0.262755	0.30158	Chr8	123773770	123789882	-	2415	Gm36188	XM_006530773.3	15964	antisense	intergenic	upstream	divergent	Rab4a	GeneID:19341,Genbank:XM_006530773.3,MGI:MGI:105069	RAB4A, member RAS oncogene family, transcript variant X1	GO:0032593,GO:0019003,GO:0003924,GO:0035255,GO:0019882,GO:0005515,GO:0043231,GO:0019905,GO:0005525,GO:0048471,GO:0005737,GO:0005768,GO:0005829,GO:0030100,GO:0005886,GO:0051117,GO:0006886,GO:0055037,GO:0031982,GO:0008565,GO:0070062,GO:0032482,GO:0012505,GO:0000166,GO:0098837,GO:0015031,GO:0001671,GO:0016020	insulin-responsive compartment|GDP binding|GTPase activity|ionotropic glutamate receptor binding|antigen processing and presentation|protein binding|intracellular membrane-bounded organelle|syntaxin binding|GTP binding|perinuclear region of cytoplasm|cytoplasm|endosome|cytosol|regulation of endocytosis|plasma membrane|ATPase binding|intracellular protein transport|recycling endosome|vesicle|prote…	mmu04144	Endocytosis
XR_879370.2	2.1434380318433	1.32517731393889	2.24047738944309	7.83009498648613	2.96902980888302	0.025059947061773	Up	0.00658965	0.205405	0.108813	5.342612e-20	5.272586e-16	0.000143367	1.935384e-14	8.692815e-07	2.843759e-14	0.179138	0.336394	8.117444e-09	0.489338	0.672698	0.113066	0.0580924	Chr8	126812631	126851108	-	2924	Gm31718	NM_024214.2	79556	sense	intergenic	downstream	same_strand	Tomm20	GeneID:67952,Genbank:NM_024214.2,MGI:MGI:1915202	translocase of outer mitochondrial membrane 20 homolog (yeast)	GO:0030150,GO:0005740,GO:0030943,GO:0005741,GO:0005742,GO:0006605,GO:0006626,GO:0006886,GO:0008320,GO:0031307,GO:0015031,GO:0044233,GO:0015450,GO:0051082,GO:0070096,GO:0016020,GO:0005739,GO:0016021,GO:0016031	protein import into mitochondrial matrix|mitochondrial envelope|mitochondrion targeting sequence binding|mitochondrial outer membrane|mitochondrial outer membrane translocase complex|protein targeting|protein targeting to mitochondrion|intracellular protein transport|protein transmembrane transporter activity|integral component of mitochondrial outer membrane|protein transport|ER-mitochondrion me…
XR_879816.2	2.76340103266271	1.28372013958274	2.11438215555086	6.56263390916315	2.71427495585501	0.0344826405062324	Up	0	0.172127	0.182092	1.294576e-14	2.87795e-15	0	0.00240757	0.0891789	0.00777624	1	0.762874	2.369872e-18	6.739927e-07	0.0829403	0.684999	0.25655	Chr11	46179067	46193869	+	2688	Gm35624	NM_001252460.1	0	antisense	genic	exonic	overlapping	Cyfip2	GeneID:76884,Genbank:NM_001252460.1,MGI:MGI:1924134	cytoplasmic FMR1 interacting protein 2, transcript variant 3	GO:0097484,GO:0043005,GO:0005515,GO:0098609,GO:0005634,GO:0045202,GO:0005737,GO:0006417,GO:0006915,GO:0007155,GO:0007411,GO:0045862,GO:0030031,GO:0048471,GO:0030054,GO:0051388,GO:0031175,GO:0000340,GO:0097202,GO:0031209,GO:0000902	dendrite extension|neuron projection|protein binding|cell-cell adhesion|nucleus|synapse|cytoplasm|regulation of translation|apoptotic process|cell adhesion|axon guidance|positive regulation of proteolysis|cell projection assembly|perinuclear region of cytoplasm|cell junction|positive regulation of neurotrophin TRK receptor signaling pathway|neuron projection development|RNA 7-methylguanosine cap …	mmu03013,mmu04810	RNA transport|Regulation of actin cytoskeleton
XR_879833.1	2.6139356791057	1.13626270970496	-2.02778	0.202487838339052	-2.30409	0.0425825234330632	Down	1	0.346648	0.315961	0.114769	2.448922e-06	0.0117734	0.618681	0.00746113	0.0229021	0.0663678	0.0137813	0.0806354	0.1003	1.733199e-06	0.066331	0.0522635	Chr11	51898260	51909624	+	2479	Gm39822	XM_006534470.3	39068	antisense	intergenic	upstream	divergent	Jade2	GeneID:76901,Genbank:XM_006534470.3,MGI:MGI:1924151	jade family PHD finger 2, transcript variant X4	GO:0061630,GO:0005515,GO:1990138,GO:0005654,GO:0016740,GO:0043966,GO:0043981,GO:0043982,GO:0043983,GO:0046872,GO:0050767,GO:0050769,GO:0000123,GO:0051865,GO:0000209,GO:0060395	ubiquitin protein ligase activity|protein binding|neuron projection extension|nucleoplasm|transferase activity|histone H3 acetylation|histone H4-K5 acetylation|histone H4-K8 acetylation|histone H4-K12 acetylation|metal ion binding|regulation of neurogenesis|positive regulation of neurogenesis|histone acetyltransferase complex|protein autoubiquitination|protein polyubiquitination|SMAD protein sign…
XR_879946.1	3.1649607590061	1.2851342668457	2.74908395832949	11.5750137109157	3.53294199728505	0.00597620763420781	Up	0.0125773	0.0016789	0.0436826	0.000438916	5.054365e-05	0.00151066	0.00054555	0.053858	0.348215	1.198447e-12	0.0215708	0.575529	0.142529	0.00962547	0.0710641	0.0684982	Chr11	66168522	66408181	+	6240	LOC102633054	XM_017314522.1	0	antisense	genic	exonic	overlapping	Dnah9	GeneID:237806,Genbank:XM_017314522.1,MGI:MGI:1289279	dynein, axonemal, heavy chain 9, transcript variant X5	GO:0007018,GO:0008569,GO:0030286,GO:0031514,GO:0045503,GO:0045505,GO:0051959,GO:0003341,GO:0005930	microtubule-based movement|ATP-dependent microtubule motor activity, minus-end-directed|dynein complex|motile cilium|dynein light chain binding|dynein intermediate chain binding|dynein light intermediate chain binding|cilium movement|axoneme	mmu05016	Huntington's disease
XR_880079.2	4.33279667721049	1.2549910234921	-2.86519	0.0827104946133381	-3.59579	0.00416761133545292	Down	2	0.0391199	0.146177	0.598063	0.520824	0.000317542	1.717662e-07	0.37403	0.109709	9.062123e-07	0.493525	0	0.000980786	3.42196e-05	0.0239214	0.0538783	Chr11	83512364	83535534	+	2720	Gm32650	XM_011249169.1	0	antisense	genic	exonic	overlapping	Heatr9	GeneID:629303,Genbank:XM_011249169.1,MGI:MGI:3650286	HEAT repeat containing 9, transcript variant X1	GO:0002244,GO:0005575	hematopoietic progenitor cell differentiation|cellular_component
XR_880546.2	51.2622412840563	0.555281135868501	2.23721829480017	2.36572948701847	1.24228511592243	0.0252720762170024	Up	0.480336	0.236164	2	0.000112767	0.839629	2	2	0.522189	1	2	4	3	2	4	3	2	Chr5	108368000	108374478	+	4845	Gm10419	NM_008806.2	13895	sense	intergenic	upstream	same_strand	Pde6b	GeneID:18587,Genbank:NM_008806.2,MGI:MGI:97525	phosphodiesterase 6B, cGMP, rod receptor, beta polypeptide	GO:0007601,GO:0008081,GO:0009583,GO:0016020,GO:0016787,GO:0046037,GO:0046872,GO:0047555,GO:0050896,GO:0051480,GO:0060041,GO:0001750,GO:0004114,GO:0007165	visual perception|phosphoric diester hydrolase activity|detection of light stimulus|membrane|hydrolase activity|GMP metabolic process|metal ion binding|3',5'-cyclic-GMP phosphodiesterase activity|response to stimulus|regulation of cytosolic calcium ion concentration|retina development in camera-type eye|photoreceptor outer segment|3',5'-cyclic-nucleotide phosphodiesterase activity|signal transduc…	mmu00230,mmu04744	Purine metabolism|Phototransduction
XR_881234.2	2.32562381062105	0.678938008074152	2.1039178829816	2.69153617669785	1.42842981662312	0.0353856107506475	Up	0.0916308	0.0869311	0.134386	0.0850764	0	0	0.100153	0.0493382	0.155395	0.151563	0.161286	0.286712	0.238498	0.238926	0.0951301	0.096113	Chr4	46884066	46897624	+	3125	Gm32135	NM_001081141.1	0	antisense	genic	intronic	nested	Gabbr2	GeneID:242425,Genbank:NM_001081141.1,MGI:MGI:2386030	gamma-aminobutyric acid (GABA) B receptor, 2	GO:0045202,GO:0004965,GO:0045211,GO:0005515,GO:0046982,GO:0005737,GO:0005886,GO:0005887,GO:0007165,GO:0007186,GO:1902710,GO:0007214,GO:0016020,GO:0016021,GO:0030054,GO:0004871,GO:0038039,GO:0004930,GO:0043005	synapse|G-protein coupled GABA receptor activity|postsynaptic membrane|protein binding|protein heterodimerization activity|cytoplasm|plasma membrane|integral component of plasma membrane|signal transduction|G-protein coupled receptor signaling pathway|GABA receptor complex|gamma-aminobutyric acid signaling pathway|membrane|integral component of membrane|cell junction|signal transducer activity|G-…	mmu04024,mmu04080,mmu04915,mmu04727,mmu04742,mmu05032	cAMP signaling pathway|Neuroactive ligand-receptor interaction|Estrogen signaling pathway|GABAergic synapse|Taste transduction|Morphine addiction
XR_881904.1	4.50761390822161	0.623702079776913	2.05195944861663	2.42807229121106	1.27981137572008	0.0401736035477381	Up	0.229265	0.0605799	1	0.236693	0.204309	4.098894e-17	0.312398	0.258229	0.970476	0.556191	1	2	2	0.564802	0.142959	0.345261	Chr7	27480521	27484283	-	1337	Gm38972	NM_018820.4	2670	antisense	intergenic	upstream	divergent	Sertad1	GeneID:55942,Genbank:NM_018820.4,MGI:MGI:1913438	SERTA domain containing 1	GO:0005737,GO:0006351,GO:0006355,GO:0030308,GO:0045893,GO:0045944,GO:0005515,GO:0005634	cytoplasm|transcription, DNA-templated|regulation of transcription, DNA-templated|negative regulation of cell growth|positive regulation of transcription, DNA-templated|positive regulation of transcription by RNA polymerase II|protein binding|nucleus
XR_882146.1	2.52630381337341	1.57363176236022	-2.00843	0.111837591720803	-3.16052	0.0445980457365328	Down	0	7	3	5	6	0	3	0	0	0	0	0	3	0	0	0	Chr7	61329639	61336236	-	220	Gm31652	XM_017312444.1	17871	sense	intergenic	upstream	same_strand	Gm31445	GeneID:102633679,Genbank:XM_017312444.1,MGI:MGI:5590604	predicted gene, 31445, transcript variant X1
XR_882221.1	2.34008915525319	1.14778182476891	-2.79704	0.108037403308757	-3.2104	0.0051572376076272	Down	0.220884	0.202091	0.0376498	3.831033e-05	0.265205	5.475359e-11	0.0956062	0.104663	0.0282059	0.0239162	0.0970935	0.00151957	0.00868566	2.586888e-16	0.00145235	0.007514	Chr7	73185617	73192432	+	5641	Gm20083
