# Supplementary material for: Identification of the microglia-associated signature in experimental autoimmune encephalomyelitis
Source: Front Immunol. 2025 Jun 5;16:1581878. doi: 10.3389/fimmu.2025.1581878 (PMC12176564; doi:10.3389/fimmu.2025.1581878)
Supplement: Supplementary Table 7 — Expression of DEcircRNAs (log2|FC| > 1, FDR < 0.05) in self-generated RNA-seq dataset (EAE mice brain-GSE253318). [file Table7.xlsx]

## Sheet: Sheet1
Table S7. Expression of DEcircRNAs-FC-1
circRNA	case_value	control_value	FoldChange	log2FoldChange	z-score	pValue	FDR	Regulation	Expression_con1	Expression_con2	Expression_con3	Expression_con4	Expression_con5	Expression_con6	Expression_con7	Expression_con8	Expression_case1	Expression_case2	Expression_case3	Expression_case4	Expression_case5	Expression_case6	Expression_case7	Expression_case8	genomic_length	circRNA_length	type	best.transcript	transcript_position	gene	Dbxref	product	GO_id	GO_term	pathway	pathway_description	circAtlas_id	circAtlas_data	circBase_id	transcript_circBase	genesymbol_circBase	CIRCpedia_id	transcript_CIRCpedia	genesymbol_CIRCpedia	Conservation
circRNA_14101|ChrY:90739142_90793417_+	1923.66790067627	4740.97606383491	0.465826737394863	-1.10213	-29.7439	2.08219177433833e-194	7.40427394954711e-191	Down	1022.52793040104	313.546218427879	509.407119392395	484.273855670152	732.856386148785	101.942394527624	272.167110941093	1304.25504832594	316.483733341947	0	207.295161474639	370.143289176087	86.8511109234162	205.54100914188	382.972491545499	354.381105072802	54276	47981	antisense	XM_017318721.1	ChrY:90741968_90750205_-	LOC108168534	GeneID:108168534,Genbank:XM_017318721.1	vegetative cell wall protein gp1-like					mmu-Erdr1_0001	http://159.226.67.237:8080/new/circ_detail.php?ID=mmu-Erdr1_0001
circRNA_11435|Chr7:59466433_59510694_-	1737.67499642981	842.271443329203	2.36852815986806	1.24399082448865	21.2390082319021	4.16592539817476e-100	7.40701535795472e-97	Up	0	138.329214012299	163.010278205567	0	159.316605684518	181.230923604664	83.7437264434132	116.640695378742	217.017417148763	150.358114998167	197.872654134883	242.906533521807	184.558610712259	140.633322044444	393.914562732514	210.413781136976	44262	44262	intergenic										mmu-RP24-439I22_0042	http://159.226.67.237:8080/new/circ_detail.php?ID=mmu-RP24-439I22_0042
circRNA_11434|Chr7:59466433_59506958_-	1364.21931112232	570.890871160159	2.74342550154472	1.45597839956894	21.2295007649869	5.10014099340115e-100	6.04536712417817e-97	Up	0	46.1097380040998	101.881423878479	0	0	169.903990879373	115.147623859693	137.848094538514	171.805455242771	141.513519998275	169.605132115614	312.308400242324	0	173.087165593162	229.783	166.116143002876	40526	40526	intergenic										mmu-RP24-439I22_0074	http://159.226.67.237:8080/new/circ_detail.php?ID=mmu-RP24-439I22_0074
circRNA_11520|Chr7:59507339_59598665_-	383.094400953033	22.653865450583	19.4144711486662	4.27906050357139	20.2674114931669	2.49436383170598e-91	2.21748944638661e-88	Up	0	0	0	0	0	22.653865450583	0	0	36.1695695247939	44.2229749994609	47.1125366987816	69.4018667205164	65.1383331925622	32.4538435487179	0	88.5952762682004	91327	91327	intergenic
circRNA_08384|Chr3:127038747_127057091_-	44.3157240352774	502.410565961105	0.101265418507833	-3.30379	-19.8043	2.73165695165705e-87	1.61896202001541e-84	Down	0	0	376.961268350373	82.429592454494	10.6211070456346	11.3269327252915	10.4679658054266	10.6036995798857	0	0	0	11.5669777867527	10.856388865427	10.8179478495726	0	11.0744095335251	18345	606	sense-overlapping	XM_006500898.3	Chr3:126921607_127065015_-	Ank2	GeneID:109676,Genbank:XM_006500898.3,MGI:MGI:88025	ankyrin 2, brain, transcript variant X32	GO:0005886,GO:0005887,GO:0006874,GO:0006897,GO:0007165,GO:0008104,GO:0010628,GO:0030674,GO:0010881,GO:0031430,GO:0010882,GO:0031647,GO:0031672,GO:0033292,GO:0034394,GO:0051117,GO:0034613,GO:0051924,GO:0036309,GO:0051928,GO:0036371,GO:0055117,GO:0060048,GO:0070972,GO:0072659,GO:0002027,GO:1901019,GO:0005515,GO:1901021,GO:0086004,GO:0005622,GO:2001257,GO:0086014,GO:0005737,GO:2001259,GO:0005739,GO:…	plasma membrane|integral component of plasma membrane|cellular calcium ion homeostasis|endocytosis|signal transduction|protein localization|positive regulation of gene expression|protein binding, bridging|regulation of cardiac muscle contraction by regulation of the release of sequestered calcium ion|M band|regulation of cardiac muscle contraction by calcium ion signaling|regulation of protein st…	mmu05205	Proteoglycans in cancer	mmu-Ank2_0006	http://159.226.67.237:8080/new/circ_detail.php?ID=mmu-Ank2_0006	mmu_circ_0010450	ENSMUST00000043741	Ank2	MMU_CIRCpedia_6833	ENSMUST00000182704	Ank2	HSA_CIRCpedia_124093
circRNA_06280|Chr18:69564034_69564684_+	340.451263346896	42.4844281825383	9.19998776433677	3.20163194243678	17.2299264965541	1.58352423988152e-66	8.0443031385981e-64	Up	0	0	0	0	42.4844281825383	0	0	0	45.2119619059924	26.5337849996766	37.6900293590253	46.2679111470109	97.7074997888432	43.2717913982905	43.7682847480571	0	651	180	sense-overlapping	XM_017317857.1	Chr18:69344488_69684234_+	Tcf4	GeneID:21413,Genbank:XM_017317857.1,MGI:MGI:98506	transcription factor 4, transcript variant X9	GO:0003677,GO:0003682,GO:0003690,GO:0003700,GO:0003714,GO:0010629,GO:0005515,GO:0016525,GO:0005634,GO:0030154,GO:0042118,GO:0042802,GO:0042803,GO:0043425,GO:0070888,GO:1900746,GO:0043621,GO:1990907,GO:0045666,GO:0000122,GO:0000790,GO:0000978,GO:0001011,GO:0001077,GO:0001087,GO:0001093,GO:0005667,GO:0006351,GO:0006352,GO:0006355,GO:0006367,GO:0007275,GO:0045893,GO:0007399,GO:0045944,GO:0008022,GO:…	DNA binding|chromatin binding|double-stranded DNA binding|DNA binding transcription factor activity|transcription corepressor activity|negative regulation of gene expression|protein binding|negative regulation of angiogenesis|nucleus|cell differentiation|endothelial cell activation|identical protein binding|protein homodimerization activity|bHLH transcription factor binding|E-box binding|regulati…			mmu-Tcf4_0002	http://159.226.67.237:8080/new/circ_detail.php?ID=mmu-Tcf4_0002	mmu_circ_0000891	NM_001083967	Tcf4	MMU_CIRCpedia_27207	ENSMUST00000066717	Tcf4	HSA_CIRCpedia_24011
circRNA_11632|Chr7:59726511_59797398_-	1327.05345746856	700.518417442133	2.17485815240778	1.12092130924124	17.0838882086363	1.95636522688008e-65	8.69604343348195e-63	Up	182.232700467512	82.9975284073796	81.5051391027833	0	0	226.53865450583	0	127.244394958628	0	203.42568499752	65.9575513782942	323.875378029076	249.696943904822	0	262.609708488342	221.488190670501	70888	47136	sense-overlapping	XM_017312430.1	Chr7:59681067_59794856_-	LOC102640399	GeneID:102640399,Genbank:XM_017312430.1	uncharacterized LOC102640399, transcript variant X1					mmu-RP24-439I22_0381	http://159.226.67.237:8080/new/circ_detail.php?ID=mmu-RP24-439I22_0381
circRNA_01570|Chr10:105303594_105323637_-	77.2270346370982	494.756856724624	0.179200663911164	-2.48035	-17.0178	6.06292415132607e-65	2.39552869801283e-62	Down	70.8682724040324	129.107266411479	0	20.6073981136235	10.6211070456346	22.653865450583	230.295247719386	10.6036995798857	0	0	0	11.5669777867527	32.5691665962811	0	10.9420711870143	22.1488190670501	20044	472	sense-overlapping	NM_177368.4	Chr10:105187663_105574479_-	Tmtc2	GeneID:278279,Genbank:NM_177368.4,MGI:MGI:1914057	transmembrane and tetratricopeptide repeat containing 2	GO:0016020,GO:0016021,GO:0055074,GO:0003674,GO:0005783,GO:0005789	membrane|integral component of membrane|calcium ion homeostasis|molecular_function|endoplasmic reticulum|endoplasmic reticulum membrane			mmu-Tmtc2_0004	http://159.226.67.237:8080/new/circ_detail.php?ID=mmu-Tmtc2_0004	mmu_circ_0001913	ENSMUST00000061506	Tmtc2	MMU_CIRCpedia_1453	ENSMUST00000061506	Tmtc2	HSA_CIRCpedia_9696
circRNA_12830|Chr8:120553584_120553802_+	569.993649770455	182.729087370101	3.58116564065807	1.84042924957978	16.2256417304308	3.32227100873542e-59	1.18139957070632e-56	Up	60.7442334891706	9.22194760081996	50.9407119392395	61.8221943408705	0	0	0	0	9.04239238119847	114.979734998598	9.42250733975632	0	151.989444115978	86.543582796581	109.420711870143	88.5952762682004	219	219	exonic	XM_006531146.3	Chr8:120228829_120580676_+	Gse1	GeneID:382034,Genbank:XM_006531146.3,MGI:MGI:1098275	genetic suppressor element 1, coiled-coil protein, transcript variant X2	GO:0003674,GO:0005575,GO:0008150	molecular_function|cellular_component|biological_process			mmu-Gse1_0001	http://159.226.67.237:8080/new/circ_detail.php?ID=mmu-Gse1_0001	mmu_circ_0001730	NM_001145896	Gse1	MMU_CIRCpedia_5158	ENSMUST00000034279	Gse1	HSA_CIRCpedia_18957
circRNA_04219|Chr14:66187443_66190234_-	21.6743367149996	306.488296048367	0.0811884028888673	-3.62258	-16.0489	5.82042764921344e-58	1.88158552005482e-55	Down	0	175.217004415579	0	30.9110971704353	0	79.2885290770405	10.4679658054266	10.6036995798857	0	0	0	0	10.856388865427	10.8179478495726	0	0	2792	347	sense-overlapping	NM_001162366.1	Chr14:66153257_66213552_-	Ptk2b	GeneID:19229,Genbank:NM_001162366.1,MGI:MGI:104908	PTK2 protein tyrosine kinase 2 beta, transcript variant 1	GO:0044297,GO:0044877,GO:0045087,GO:0045121,GO:0002376,GO:0045428,GO:0002688,GO:0045429,GO:0004672,GO:0045453,GO:0004683,GO:0050848,GO:0045638,GO:0004713,GO:0051000,GO:0045727,GO:0004715,GO:0045765,GO:0051279,GO:0005938,GO:0051968,GO:0006468,GO:0004871,GO:0060291,GO:0006968,GO:0004972,GO:0060292,GO:0007010,GO:2000538,GO:0070098,GO:0007015,GO:2000573,GO:0070374,GO:0007155,GO:0071300,GO:0008360,GO:…	cell body|protein-containing complex binding|innate immune response|membrane raft|immune system process|regulation of nitric oxide biosynthetic process|regulation of leukocyte chemotaxis|positive regulation of nitric oxide biosynthetic process|protein kinase activity|bone resorption|calmodulin-dependent protein kinase activity|regulation of calcium-mediated signaling|negative regulation of myeloi…	mmu04020,mmu04072,mmu04650,mmu04670,mmu04062,mmu04912,mmu05161	Calcium signaling pathway|Phospholipase D signaling pathway|Natural killer cell mediated cytotoxicity|Leukocyte transendothelial migration|Chemokine signaling pathway|GnRH signaling pathway|Hepatitis B	mmu-Ptk2b_0001	http://159.226.67.237:8080/new/circ_detail.php?ID=mmu-Ptk2b_0001	mmu_circ_0005380	ENSMUST00000022622	Ptk2b	MMU_CIRCpedia_26456	NM_001162366	Ptk2b	HSA_CIRCpedia_60730
circRNA_01190|Chr10:23798746_23806040_+	323.133510199443	53.3234042130502	6.95706735354855	2.79847928795534	15.7339992055589	8.84440438695841e-56	2.62089183333534e-53	Up	0	0	0	10.3036990568118	10.6211070456346	11.3269327252915	10.4679658054266	10.6036995798857	0	0	113.070088077076	0	10.856388865427	0	10.9420711870143	188.264962069926	7295	566	sense-overlapping	XM_006512918.3	Chr10:23796655_23827969_+	Slc18b1	GeneID:76306,Genbank:XM_006512918.3,MGI:MGI:1923556	solute carrier family 18, subfamily B, member 1, transcript variant X2	GO:0016021,GO:0022857,GO:0055085,GO:0005887,GO:0008150,GO:0016020	integral component of membrane|transmembrane transporter activity|transmembrane transport|integral component of plasma membrane|biological_process|membrane			mmu-Slc18b1_0001	http://159.226.67.237:8080/new/circ_detail.php?ID=mmu-Slc18b1_0001	mmu_circ_0000152	NM_183116	1110021L09Rik	MMU_CIRCpedia_13984	ENSMUST00000179321	Slc18b1	species_specific
circRNA_13468|Chr9:89601042_89603394_-	473.446122792417	134.944099984797	4.02790055882983	2.01002806639982	15.6824457941089	1.99425034697261e-55	5.06539588131043e-53	Up	0	0	71.3169967149354	20.6073981136235	10.6211070456346	11.3269327252915	10.4679658054266	10.6036995798857	63.2967466683893	44.2229749994609	0	104.102800080775	151.989444115978	21.6358956991453	32.8262135610428	55.3720476676253	2353	2353	exonic	XM_017313265.1	Chr9:89587208_89609795_-	AF529169	GeneID:209743,Genbank:XM_017313265.1,MGI:MGI:2667167	cDNA sequence AF529169, transcript variant X2	GO:0016020,GO:0016021,GO:0003674,GO:0005575,GO:0008150	membrane|integral component of membrane|molecular_function|cellular_component|biological_process			mmu-AF529169_0001	http://159.226.67.237:8080/new/circ_detail.php?ID=mmu-AF529169_0001	mmu_circ_0001826	NM_153509	AF529169	MMU_CIRCpedia_33468	NM_153509	AF529169	HSA_CIRCpedia_15840
circRNA_13437|Chr9:82945758_82959851_-	99.1286776314946	498.854021103215	0.22813289536657	-2.13205	-15.6025	7.00257366842039e-55	1.66007679766019e-52	Down	70.8682724040324	55.3316856049197	61.1288543270875	51.5184952840588	84.9688563650765	90.615461802332	31.4038974162799	53.0184978994283	0	0	0	23.1339555735054	75.9947220579892	0	0	0	14094	411	sense-overlapping	XM_011242840.2	Chr9:82866159_82959851_-	Phip	GeneID:83946,Genbank:XM_011242840.2,MGI:MGI:1932404	pleckstrin homology domain interacting protein, transcript variant X3	GO:0040008,GO:0005634,GO:0043066,GO:0043568,GO:0006357,GO:0006606,GO:0007010,GO:0008284,GO:0045840,GO:0045893,GO:0008286,GO:0045944,GO:0008360,GO:0070577,GO:0010800,GO:0001932,GO:2001237,GO:0022604,GO:0005158,GO:0033138,GO:0005515	regulation of growth|nucleus|negative regulation of apoptotic process|positive regulation of insulin-like growth factor receptor signaling pathway|regulation of transcription by RNA polymerase II|protein import into nucleus|cytoskeleton organization|positive regulation of cell proliferation|positive regulation of mitotic nuclear division|positive regulation of transcription, DNA-templated|insulin…			mmu-Phip_0002	http://159.226.67.237:8080/new/circ_detail.php?ID=mmu-Phip_0002	mmu_circ_0001821	NM_001081216	Phip	MMU_CIRCpedia_31176	NM_001081216	Phip	HSA_CIRCpedia_55589
circRNA_07039|Chr2:32802754_32808062_-	272.81962106388	32.5517393508118	9.6219584884982	3.26633057529137	15.5600337212642	1.36027217538816e-54	3.02320490980019e-52	Up	0	0	0	0	10.6211070456346	11.3269327252915	0	10.6036995798857	45.2119619059924	0	47.1125366987816	104.102800080775	43.4255554617081	10.8179478495726	0	22.1488190670501	5309	347	sense-overlapping	NM_009295.2	Chr2:32787607_32847232_-	Stxbp1	GeneID:20910,Genbank:NM_009295.2,MGI:MGI:107363	syntaxin binding protein 1, transcript variant 2	GO:0005856,GO:0005886,GO:0006887,GO:0006904,GO:0007269,GO:0030424,GO:0007274,GO:0007412,GO:0031091,GO:0010807,GO:0031333,GO:0031338,GO:0031629,GO:0032229,GO:0050821,GO:0032991,GO:0060292,GO:0042802,GO:0070527,GO:0043195,GO:0071346,GO:0072659,GO:0098793,GO:0098794,GO:0000149,GO:0099525,GO:0002576,GO:0106022,GO:0003006,GO:1903296,GO:0005515,GO:0005634,GO:0005654,GO:0005737,GO:0005739,GO:0005829,GO:…	cytoskeleton|plasma membrane|exocytosis|vesicle docking involved in exocytosis|neurotransmitter secretion|axon|neuromuscular synaptic transmission|axon target recognition|platelet alpha granule|regulation of synaptic vesicle priming|negative regulation of protein complex assembly|regulation of vesicle fusion|synaptic vesicle fusion to presynaptic active zone membrane|negative regulation of synapt…	mmu04721	Synaptic vesicle cycle	mmu-Stxbp1_0016	http://159.226.67.237:8080/new/circ_detail.php?ID=mmu-Stxbp1_0016	mmu_circ_0009858	ENSMUST00000050000	Stxbp1	MMU_CIRCpedia_16660	ENSMUST00000050000	Stxbp1	species_specific
circRNA_00435|Chr1:86083147_86085270_+	609.998912361938	224.85383118132	3.11451800490518	1.63900891261131	15.4795123063408	4.77075703773062e-54	9.97930119186475e-52	Up	0	55.3316856049197	0	51.5184952840588	31.8633211369037	22.653865450583	10.4679658054266	53.0184978994283	90.4239238119847	53.0675699993531	65.9575513782942	138.803733441033	162.845832981405	32.4538435487179	0	66.4464572011503	2124	218	sense-overlapping	NM_027357.2	Chr1:86064619_86139295_+	Psmd1	GeneID:70247,Genbank:NM_027357.2,MGI:MGI:1917497	proteasome (prosome, macropain) 26S subunit, non-ATPase, 1	GO:0004175,GO:0005515,GO:0005634,GO:0008540,GO:0022624,GO:0030234,GO:0034515,GO:0042176,GO:0043161,GO:0000502	endopeptidase activity|protein binding|nucleus|proteasome regulatory particle, base subcomplex|proteasome accessory complex|enzyme regulator activity|proteasome storage granule|regulation of protein catabolic process|proteasome-mediated ubiquitin-dependent protein catabolic process|proteasome complex	mmu03050,mmu05169	Proteasome|Epstein-Barr virus infection	mmu-Psmd1_0006	http://159.226.67.237:8080/new/circ_detail.php?ID=mmu-Psmd1_0006	mmu_circ_0009026	ENSMUST00000027432	Psmd1	MMU_CIRCpedia_32269	ENSMUST00000139715	Psmd1	HSA_CIRCpedia_39979
circRNA_02235|Chr11:85077265_85104026_-	207.806092446909	721.146	0.33082417807212	-1.59586	-15.4094	1.41455971724869e-53	2.79454130807574e-51	Down	40.4961556594471	92.2194760081996	122.257708654175	144.251786795365	63.7266422738074	79.2885290770405	104.679658054266	74.2258970591997	0	0	75.3800587180505	34.7009333602582	32.5691665962811	43.2717913982905	21.8841423740285	0	26762	513	sense-overlapping	XM_011248990.1	Chr11:84984437_85140042_-	Usp32	GeneID:237898,Genbank:XM_011248990.1,MGI:MGI:2144475	ubiquitin specific peptidase 32, transcript variant X1	GO:0004843,GO:0005794,GO:0005829	thiol-dependent ubiquitin-specific protease activity|Golgi apparatus|cytosol			mmu-Usp32_0001	http://159.226.67.237:8080/new/circ_detail.php?ID=mmu-Usp32_0001	mmu_circ_0000303	NM_001029934	Usp32	MMU_CIRCpedia_31976	ENSMUST00000108075	Usp32	species_specific
circRNA_11125|Chr7:46850178_46851058_+	89.6659166287382	464.913194622846	0.221420382885076	-2.17514	-15.2524	1.58775279499525e-52	2.97160470473848e-50	Down	30.3721167445853	55.3316856049197	61.1288543270875	92.7332915113058	84.9688563650765	56.6346636264575	83.7437264434132	0	9.04239238119847	26.5337849996766	0	0	0	54.0897392478631	0	0	881	348	sense-overlapping	NM_010699.2	Chr7:46845804_46855627_+	Ldha	GeneID:16828,Genbank:NM_010699.2,MGI:MGI:96759	lactate dehydrogenase A, transcript variant 1	GO:0035686,GO:0004459,GO:0045296,GO:0055114,GO:0005515,GO:0005737,GO:0005739,GO:0005829,GO:0005975,GO:0016491,GO:0016616,GO:0019244,GO:0019661,GO:0003824,GO:0019752,GO:0004457,GO:0031668	sperm fibrous sheath|L-lactate dehydrogenase activity|cadherin binding|oxidation-reduction process|protein binding|cytoplasm|mitochondrion|cytosol|carbohydrate metabolic process|oxidoreductase activity|oxidoreductase activity, acting on the CH-OH group of donors, NAD or NADP as acceptor|lactate biosynthetic process from pyruvate|glucose catabolic process to lactate via pyruvate|catalytic activity…	mmu00010,mmu00620,mmu00640,mmu00270,mmu04066,mmu04922,mmu05230	Glycolysis / Gluconeogenesis|Pyruvate metabolism|Propanoate metabolism|Cysteine and methionine metabolism|HIF-1 signaling pathway|Glucagon signaling pathway|Central carbon metabolism in cancer	mmu-Ldha_0001	http://159.226.67.237:8080/new/circ_detail.php?ID=mmu-Ldha_0001				MMU_CIRCpedia_20984	ENSMUST00000147535	Ldha	species_specific
circRNA_09319|Chr4:150468695_150477468_+	234.693668029397	766.288613050419	0.351617982300235	-1.50792	-15.2397	1.9278538689316e-52	3.42772417896039e-50	Down	141.736544808065	82.9975284073796	61.1288543270875	10.3036990568118	159.316605684518	79.2885290770405	136.083555470546	95.433296218971	0	0	47.1125366987816	46.2679111470109	86.8511109234162	21.6358956991453	32.8262135610428	0	8774	308	sense-overlapping	XM_006539136.3	Chr4:150281550_150621966_+	Rere	GeneID:68703,Genbank:XM_006539136.3,MGI:MGI:2683486	arginine glutamic acid dipeptide (RE) repeats, transcript variant X1	GO:0048755,GO:0007275,GO:0001106,GO:0048813,GO:0008270,GO:0021549,GO:0003677,GO:0003682,GO:0003700,GO:0003714,GO:0021691,GO:0005515,GO:0021930,GO:0005634,GO:0021942,GO:0043565,GO:0006338,GO:0000118,GO:0044428,GO:0006351,GO:0001085,GO:0046872,GO:0006355,GO:0001105	branching morphogenesis of a nerve|multicellular organism development|RNA polymerase II transcription corepressor activity|dendrite morphogenesis|zinc ion binding|cerebellum development|DNA binding|chromatin binding|DNA binding transcription factor activity|transcription corepressor activity|cerebellar Purkinje cell layer maturation|protein binding|cerebellar granule cell precursor proliferation|…			mmu-Rere_0015	http://159.226.67.237:8080/new/circ_detail.php?ID=mmu-Rere_0015	mmu_circ_0001302	NM_001085492	Rere	MMU_CIRCpedia_10091	ENSMUST00000105682	Rere	HSA_CIRCpedia_33039
circRNA_10569|Chr6:65869181_65901859_+	22.4233666521797	285.271253678364	0.0902412047141564	-3.47007	-15.2288	2.2790336224379e-52	3.85916360066151e-50	Down	0	221.326742419679	0	10.3036990568118	21.2422140912691	11.3269327252915	10.4679658054266	10.6036995798857	0	0	0	11.5669777867527	10.856388865427	0	0	0	32679	678	sense-overlapping	XM_006506604.3	Chr6:65778769_65937622_+	Prdm5	GeneID:70779,Genbank:XM_006506604.3,MGI:MGI:1918029	PR domain containing 5, transcript variant X7	GO:0032259,GO:0000978,GO:0043565,GO:0001078,GO:0044212,GO:0003676,GO:0003677,GO:0005634,GO:0005730,GO:0006325,GO:0045892,GO:0006351,GO:0046872,GO:0006355,GO:0051567,GO:0008168,GO:0070491,GO:0016575,GO:0000122,GO:1990830,GO:0016604,GO:0000278,GO:0016740,GO:0000976	methylation|RNA polymerase II proximal promoter sequence-specific DNA binding|sequence-specific DNA binding|transcriptional repressor activity, RNA polymerase II proximal promoter sequence-specific DNA binding|transcription regulatory region DNA binding|nucleic acid binding|DNA binding|nucleus|nucleolus|chromatin organization|negative regulation of transcription, DNA-templated|transcription, DNA-…			mmu-Prdm5_0002	http://159.226.67.237:8080/new/circ_detail.php?ID=mmu-Prdm5_0002	mmu_circ_0001482	NM_027547	Prdm5	MMU_CIRCpedia_26346	NM_027547	Prdm5	species_specific
circRNA_02491|Chr11:119242427_119243118_+	35.3783799995687	320.68794273855	0.126653555973003	-2.98104	-15.0978	1.67544846909422e-51	2.70813398004502e-49	Down	20.2480778297235	55.3316856049197	0	0	84.9688563650765	33.9807981758745	83.7437264434132	42.4147983195427	0	35.3783799995687	0	0	0	0	0	0	692	403	sense-overlapping	NM_175430.4	Chr11:119228572_119265212_+	Ccdc40	GeneID:207607,Genbank:NM_175430.4,MGI:MGI:2443893	coiled-coil domain containing 40	GO:0070286,GO:0035082,GO:0003341,GO:0071907,GO:0035469,GO:0003351,GO:0071910,GO:0036159,GO:0003356,GO:0003674,GO:0005737,GO:0005929,GO:0005930,GO:0042995,GO:0044458,GO:0030317,GO:0060287,GO:0030324,GO:0001947,GO:0031514,GO:0061512	axonemal dynein complex assembly|axoneme assembly|cilium movement|determination of digestive tract left/right asymmetry|determination of pancreatic left/right asymmetry|epithelial cilium movement|determination of liver left/right asymmetry|inner dynein arm assembly|regulation of cilium beat frequency|molecular_function|cytoplasm|cilium|axoneme|cell projection|motile cilium assembly|flagellated sp…			mmu-Ccdc40_0001	http://159.226.67.237:8080/new/circ_detail.php?ID=mmu-Ccdc40_0001	mmu_circ_0002813	ENSMUST00000035935	Ccdc40	MMU_CIRCpedia_4703	NM_175430	Ccdc40	species_specific
circRNA_07420|Chr2:91805024_91810209_+	258.588914125671	31.4038974162799	9.45340859448747	3.24083461247653	15.0970718203416	1.69285838202682e-51	2.61730626369017e-49	Up	0	0	0	0	0	0	31.4038974162799	0	27.1271771435954	53.0675699993531	0	69.4018667205164	54.2819443271351	0	54.7103559350713	0	5186	267	sense-overlapping	NM_001080754.1	Chr2:91730138_91918849_+	Ambra1	GeneID:228361,Genbank:NM_001080754.1,MGI:MGI:2443564	autophagy/beclin 1 regulator 1, transcript variant 2	GO:0045335,GO:0010508,GO:0005515,GO:0051020,GO:0010667,GO:0005737,GO:0098780,GO:0021915,GO:0005739,GO:0005829,GO:0005930,GO:0030154,GO:0006914,GO:0031410,GO:0031625,GO:0007275,GO:0043231,GO:0007399,GO:0000045,GO:0043524,GO:0008285,GO:0000422,GO:0043552,GO:0009790,GO:0000423	phagocytic vesicle|positive regulation of autophagy|protein binding|GTPase binding|negative regulation of cardiac muscle cell apoptotic process|cytoplasm|response to mitochondrial depolarisation|neural tube development|mitochondrion|cytosol|axoneme|cell differentiation|autophagy|cytoplasmic vesicle|ubiquitin protein ligase binding|multicellular organism development|intracellular membrane-bounded …	mmu04140,mmu04137	Autophagy - animal|Mitophagy - animal	mmu-Ambra1_0004	http://159.226.67.237:8080/new/circ_detail.php?ID=mmu-Ambra1_0004	mmu_circ_0010255	ENSMUST00000045705	Ambra1	MMU_CIRCpedia_34211	ENSMUST00000099712	Ambra1	HSA_CIRCpedia_4456
circRNA_14063|ChrX:162417517_162471856_-	253.946224758381	30.4362202175714	9.57884443231304	3.25985162335951	14.999203514183	7.4305634194577e-51	1.10096181331632e-48	Up	20.2480778297235	0	10.1881423878479	0	0	0	0	0	27.1271771435954	8.84459499989218	18.8450146795126	46.2679111470109	108.56388865427	0	0	44.2976381341002	54340	493	sense-overlapping	NM_001290633.1	ChrX:162411952_162643658_-	Reps2	GeneID:194590,Genbank:NM_001290633.1,MGI:MGI:2663511	RALBP1 associated Eps domain containing protein 2, transcript variant 2	GO:0005737,GO:0008150,GO:0046872,GO:0003674,GO:0005509,GO:0005575	cytoplasm|biological_process|metal ion binding|molecular_function|calcium ion binding|cellular_component			mmu-Reps2_0014	http://159.226.67.237:8080/new/circ_detail.php?ID=mmu-Reps2_0014	mmu_circ_0016212	ENSMUST00000112334	Reps2
circRNA_03436|Chr13:43077655_43096806_+	339.824927571166	937.175424427095	0.416290421610229	-1.26434	-14.7408	3.52362026222367e-49	5.01199746098694e-47	Down	0	285.880375625419	0	133.948087738553	127.453284547615	0	188.42338449768	201.470292017828	0	0	263.830205513177	0	75.9947220579892	0	0	0	19152	727	sense-overlapping	XM_011244395.2	Chr13:42680571_43138390_+	Phactr1	GeneID:218194,Genbank:XM_011244395.2,MGI:MGI:2659021	phosphatase and actin regulator 1, transcript variant X2	GO:0005737,GO:0005829,GO:0008157,GO:0019888,GO:0030054,GO:0031032,GO:0031532,GO:0042325,GO:0043149,GO:0003779,GO:0045202,GO:0004864,GO:0048870,GO:0005634	cytoplasm|cytosol|protein phosphatase 1 binding|protein phosphatase regulator activity|cell junction|actomyosin structure organization|actin cytoskeleton reorganization|regulation of phosphorylation|stress fiber assembly|actin binding|synapse|protein phosphatase inhibitor activity|cell motility|nucleus			mmu-Phactr1_0002	http://159.226.67.237:8080/new/circ_detail.php?ID=mmu-Phactr1_0002				MMU_CIRCpedia_20004	ENSMUST00000128646	Phactr1	species_specific
circRNA_06122|Chr18:35584515_35584881_+	44.059262351325	333.336408305579	0.15174575373257	-2.72027	-14.6955	6.89263127075563e-49	9.42699876877193e-47	Down	0	73.7755808065596	81.5051391027833	61.8221943408705	0	0	31.4038974162799	84.8295966390853	0	0	0	11.5669777867527	10.856388865427	21.6358956991453	0	0	367	367	exonic	NM_010771.6	Chr18:35562158_35592045_+	Matr3	GeneID:17184,Genbank:NM_010771.6,MGI:MGI:1298379	matrin 3	GO:0003281,GO:0003676,GO:0003723,GO:0005634,GO:0005737,GO:0008270,GO:0010608,GO:0016363,GO:0035198,GO:0042802,GO:0002218,GO:0045087,GO:0002376,GO:0046872,GO:0003170	ventricular septum development|nucleic acid binding|RNA binding|nucleus|cytoplasm|zinc ion binding|posttranscriptional regulation of gene expression|nuclear matrix|miRNA binding|identical protein binding|activation of innate immune response|innate immune response|immune system process|metal ion binding|heart valve development			mmu-Matr3_0009	http://159.226.67.237:8080/new/circ_detail.php?ID=mmu-Matr3_0009	mmu_circ_0007275	ENSMUST00000166793	Matr3	MMU_CIRCpedia_17793	NM_010771	Matr3	HSA_CIRCpedia_174891
circRNA_09938|Chr5:111346483_111349574_+	109.033009810897	489.429017811175	0.255758668894685	-1.96714	-14.6724	9.68443791881888e-49	1.27547634219704e-46	Down	50.6201945743089	27.6658428024599	81.5051391027833	82.429592454494	42.4844281825383	67.961596351749	83.7437264434132	53.0184978994283	27.1271771435954	26.5337849996766	0	0	0	0	0	55.3720476676253	3092	259	sense-overlapping	NM_001301643.1	Chr5:111330697_111388359_+	Pitpnb	GeneID:56305,Genbank:NM_001301643.1,MGI:MGI:1927542	phosphatidylinositol transfer protein, beta, transcript variant 1	GO:0005622,GO:0005737,GO:0005794,GO:0008289,GO:0008525,GO:0008526,GO:0015914,GO:0031210,GO:0035091,GO:0001701,GO:0005543,GO:0005548	intracellular|cytoplasm|Golgi apparatus|lipid binding|phosphatidylcholine transporter activity|phosphatidylinositol transporter activity|phospholipid transport|phosphatidylcholine binding|phosphatidylinositol binding|in utero embryonic development|phospholipid binding|phospholipid transporter activity			mmu-Pitpnb_0002	http://159.226.67.237:8080/new/circ_detail.php?ID=mmu-Pitpnb_0002	mmu_circ_0001390	NM_019640	Pitpnb	MMU_CIRCpedia_3153	NM_001301643	Pitpnb	HSA_CIRCpedia_36224
circRNA_05458|Chr17:6176829_6207057_+	223.208686187242	20.9359316108533	12.2399847621151	3.61352985686934	14.6611340934639	1.1434697061318e-48	1.45220652678738e-46	Up	0	0	0	0	0	0	20.9359316108533	0	36.1695695247939	0	56.5350440385379	0	54.2819443271351	32.4538435487179	43.7682847480571	0	30229	774	sense-overlapping	XM_006523247.3	Chr17:6106828_6240634_+	Tulp4	GeneID:68842,Genbank:XM_006523247.3,MGI:MGI:1916092	tubby like protein 4, transcript variant X1	GO:0061512,GO:0005737,GO:0005929,GO:0035091	protein localization to cilium|cytoplasm|cilium|phosphatidylinositol binding			mmu-Tulp4_0001	http://159.226.67.237:8080/new/circ_detail.php?ID=mmu-Tulp4_0001	mmu_circ_0006898	ENSMUST00000039655	Tulp4	MMU_CIRCpedia_25117	NM_001103181	Tulp4	HSA_CIRCpedia_100478
circRNA_10701|Chr6:93745434_93747374_-	11.5669777867527	233.450008032995	0.0568837324750546	-4.13584	-14.6302	1.80241084932127e-48	2.21012861385739e-46	Down	0	138.329214012299	0	30.9110971704353	0	11.3269327252915	10.4679658054266	42.4147983195427	0	0	0	11.5669777867527	0	0	0	0	1941	804	sense-overlapping	XM_006505595.3	Chr6:93675453_93912715_-	Magi1	GeneID:14924,Genbank:XM_006505595.3,MGI:MGI:1203522	membrane associated guanylate kinase, WW and PDZ domain containing 1, transcript variant X17	GO:0005634,GO:0005654,GO:0005737,GO:0005886,GO:0005912,GO:0005923,GO:0016020,GO:0030054,GO:0032947,GO:0042995,GO:0000166,GO:0051393,GO:0005515,GO:0070997,GO:0005524	nucleus|nucleoplasm|cytoplasm|plasma membrane|adherens junction|bicellular tight junction|membrane|cell junction|protein-containing complex scaffold activity|cell projection|nucleotide binding|alpha-actinin binding|protein binding|neuron death|ATP binding	mmu04015,mmu04530,mmu05165	Rap1 signaling pathway|Tight junction|Human papillomavirus infection	mmu-Magi1_0008	http://159.226.67.237:8080/new/circ_detail.php?ID=mmu-Magi1_0008	mmu_circ_0013616	ENSMUST00000164966	Magi1	MMU_CIRCpedia_34578	NM_001083320	Magi1	HSA_CIRCpedia_46670
circRNA_03682|Chr13:92249827_92265991_-	510.297931865907	178.510716266077	3.28187165179677	1.71451881870018	14.6175735670512	2.16997064087981e-48	2.57213853298953e-46	Up	20.2480778297235	18.4438952016399	20.3762847756958	0	0	56.6346636264575	62.8077948325599	0	117.55110095558	0	37.6900293590253	104.102800080775	97.7074997888432	75.7256349470084	0	77.5208667346754	16165	402	sense-overlapping	NM_001311120.1	Chr13:92211878_92355003_-	Msh3	GeneID:17686,Genbank:NM_001311120.1,MGI:MGI:109519	mutS homolog 3, transcript variant 2	GO:0051096,GO:0032139,GO:0007131,GO:0000406,GO:0032142,GO:0008094,GO:0000710,GO:0032181,GO:0016446,GO:0003677,GO:0032300,GO:0003684,GO:0003697,GO:0005524,GO:0016447,GO:0006281,GO:0032302,GO:0006298,GO:0019237,GO:0043570,GO:0019899,GO:0000166,GO:0030983,GO:0000403,GO:0045910,GO:0006974,GO:0000404	positive regulation of helicase activity|dinucleotide insertion or deletion binding|reciprocal meiotic recombination|double-strand/single-strand DNA junction binding|single guanine insertion binding|DNA-dependent ATPase activity|meiotic mismatch repair|dinucleotide repeat insertion binding|somatic hypermutation of immunoglobulin genes|DNA binding|mismatch repair complex|damaged DNA binding|single…	mmu03430,mmu05200,mmu05210,mmu01524	Mismatch repair|Pathways in cancer|Colorectal cancer|Platinum drug resistance	mmu-Msh3_0017	http://159.226.67.237:8080/new/circ_detail.php?ID=mmu-Msh3_0017	mmu_circ_0000490	NM_010829	Msh3	MMU_CIRCpedia_34331	NM_001311120	Msh3	HSA_CIRCpedia_52812
circRNA_01851|Chr11:29482109_29498612_+	78.1264888219663	416.042416815157	0.215587101171983	-2.21366	-14.5862	3.43874112108316e-48	3.9445688472812e-46	Down	80.9923113188942	0	101.881423878479	0	42.4844281825383	22.653865450583	125.61558966512	42.4147983195427	0	0	0	34.7009333602582	43.4255554617081	0	0	0	16504	1351	sense-overlapping	XM_006514450.3	Chr11:29373641_29506006_+	Ccdc88a	GeneID:108686,Genbank:XM_006514450.3,MGI:MGI:1925177	coiled coil domain containing 88A, transcript variant X1	GO:0005856,GO:0005886,GO:0006260,GO:0006275,GO:0007399,GO:0008017,GO:0035091,GO:0010975,GO:0036064,GO:0016020,GO:0042127,GO:0016477,GO:0042803,GO:0042995,GO:0043422,GO:0045724,GO:0051959,GO:0061024,GO:0001932,GO:0003779,GO:0005515,GO:0005737,GO:0005783,GO:0005794,GO:0005813,GO:0005814,GO:0005829,GO:0030027,GO:0030030,GO:0030032,GO:0030705,GO:0031122,GO:0031252,GO:0031410,GO:1903566,GO:0031929,GO:…	cytoskeleton|plasma membrane|DNA replication|regulation of DNA replication|nervous system development|microtubule binding|phosphatidylinositol binding|regulation of neuron projection development|ciliary basal body|membrane|regulation of cell proliferation|cell migration|protein homodimerization activity|cell projection|protein kinase B binding|positive regulation of cilium assembly|dynein light i…			mmu-Ccdc88a_0036	http://159.226.67.237:8080/new/circ_detail.php?ID=mmu-Ccdc88a_0036	mmu_circ_0002944	ENSMUST00000169616	Ccdc88a	MMU_CIRCpedia_15470	ENSMUST00000040182	Ccdc88a	species_specific
circRNA_13725|Chr9:120432353_120432978_+	287.230003417207	52.3001705445704	6.30505348874157	2.65650860966767	14.4323	3.24090439460853e-47	3.60145500850873e-45	Up	0	0	0	20.6073981136235	10.6211070456346	0	10.4679658054266	10.6036995798857	0	61.9121649992453	47.1125366987816	57.8348889337636	32.5691665962811	0	65.6524271220856	22.1488190670501	626	626	exonic	XM_006512128.3	Chr9:120302956_120453650_+	Myrip	GeneID:245049,Genbank:XM_006512128.3,MGI:MGI:2384407	myosin VIIA and Rab interacting protein, transcript variant X3	GO:0051018,GO:0030667,GO:0003779,GO:0030864,GO:0005515,GO:0031045,GO:0005737,GO:0006886,GO:0015629,GO:0016324,GO:0017022,GO:0031410,GO:0032024,GO:0042470,GO:0017137,GO:0045202,GO:0000145,GO:0046872,GO:0001750,GO:0048471,GO:0030050	protein kinase A binding|secretory granule membrane|actin binding|cortical actin cytoskeleton|protein binding|dense core granule|cytoplasm|intracellular protein transport|actin cytoskeleton|apical plasma membrane|myosin binding|cytoplasmic vesicle|positive regulation of insulin secretion|melanosome|Rab GTPase binding|synapse|exocyst|metal ion binding|photoreceptor outer segment|perinuclear region…			mmu-Myrip_0010	http://159.226.67.237:8080/new/circ_detail.php?ID=mmu-Myrip_0010	mmu_circ_0015382	ENSMUST00000048121	Myrip	MMU_CIRCpedia_5116	ENSMUST00000048121	Myrip	HSA_CIRCpedia_124363
circRNA_08250|Chr3:97706872_97710444_-	0	251.776986528166	0.00227990131985878	-8.77681	-14.4265	3.52335719462338e-47	3.79668429820628e-45	Down	0	73.7755808065596	20.3762847756958	51.5184952840588	42.4844281825383	0	0	63.622197479314	0	0	0	0	0	0	0	0	3573	512	sense-overlapping	NM_001039376.2	Chr3:97689828_97888707_-	Pde4dip	GeneID:83679,Genbank:NM_001039376.2,MGI:MGI:1891434	phosphodiesterase 4D interacting protein (myomegalin), transcript variant 1	GO:0034622,GO:0005794,GO:0090063,GO:1903358,GO:0005813,GO:0005815,GO:0005856,GO:0019899,GO:1903754,GO:0030016,GO:0030953,GO:0005515,GO:0032947,GO:0005634,GO:0005737	cellular protein-containing complex assembly|Golgi apparatus|positive regulation of microtubule nucleation|regulation of Golgi organization|centrosome|microtubule organizing center|cytoskeleton|enzyme binding|cortical microtubule plus-end|myofibril|astral microtubule organization|protein binding|protein-containing complex scaffold activity|nucleus|cytoplasm			mmu-Pde4dip_0003	http://159.226.67.237:8080/new/circ_detail.php?ID=mmu-Pde4dip_0003				MMU_CIRCpedia_35616	ENSMUST00000168438	Pde4dip	species_specific
circRNA_01088|Chr10:5403841_5425760_-	298.090027992042	58.0379595470452	5.89654	2.5598691172954	14.4070394995744	4.67316410661853e-47	4.88757987151044e-45	Up	30.3721167445853	27.6658428024599	0	0	0	0	0	0	0	0	65.9575513782942	57.8348889337636	21.7127777308541	75.7256349470084	54.7103559350713	22.1488190670501	21920	1038	sense-overlapping	XM_011243083.2	Chr10:5020192_5488314_-	Syne1	GeneID:64009,Genbank:XM_011243083.2,MGI:MGI:1927152	spectrin repeat containing, nuclear envelope 1, transcript variant X1	GO:0005635,GO:0005654,GO:0005730,GO:0005737,GO:0005794,GO:0005819,GO:0005856,GO:0042802,GO:0007030,GO:0042803,GO:0007097,GO:0043197,GO:0007283,GO:0044327,GO:0045211,GO:0048260,GO:0048471,GO:0048814,GO:0051015,GO:0051642,GO:0000932,GO:0002053,GO:0003779,GO:0005102,GO:0005515,GO:0005521,GO:0005634,GO:0016020,GO:0016021,GO:0019899,GO:0030017,GO:0030154,GO:0030496,GO:0031965,GO:0061886,GO:0034993,GO:…	nuclear envelope|nucleoplasm|nucleolus|cytoplasm|Golgi apparatus|spindle|cytoskeleton|identical protein binding|Golgi organization|protein homodimerization activity|nuclear migration|dendritic spine|spermatogenesis|dendritic spine head|postsynaptic membrane|positive regulation of receptor-mediated endocytosis|perinuclear region of cytoplasm|regulation of dendrite morphogenesis|actin filament bind…			mmu-Syne1_0002	http://159.226.67.237:8080/new/circ_detail.php?ID=mmu-Syne1_0002	mmu_circ_0002250	ENSMUST00000056571	Syne1	MMU_CIRCpedia_22793	NM_153399	Syne1	HSA_CIRCpedia_136178
circRNA_02299|Chr11:90257520_90267581_+	97.7074997888432	455.290118838439	0.246377901802985	-2.02106	-14.404	4.88332605623027e-47	4.96145927312996e-45	Down	70.8682724040324	27.6658428024599	101.881423878479	113.340689624929	42.4844281825383	56.6346636264575	0	42.4147983195427	0	0	0	0	97.7074997888432	0	0	0	10062	490	sense-overlapping	XM_017314717.1	Chr11:90249430_90274064_+	Mmd	GeneID:67468,Genbank:XM_017314717.1,MGI:MGI:1914718	monocyte to macrophage differentiation-associated, transcript variant X1	GO:0005794,GO:0016020,GO:0016021,GO:0019835,GO:0032880,GO:0045666,GO:0045860,GO:0004672,GO:0005764,GO:0005768	Golgi apparatus|membrane|integral component of membrane|cytolysis|regulation of protein localization|positive regulation of neuron differentiation|positive regulation of protein kinase activity|protein kinase activity|lysosome|endosome			mmu-Mmd_0001	http://159.226.67.237:8080/new/circ_detail.php?ID=mmu-Mmd_0001	mmu_circ_0003541	ENSMUST00000004050	Mmd	MMU_CIRCpedia_33709	uc007kwo.1	Mmd	HSA_CIRCpedia_21493
circRNA_11146|Chr7:51887912_51897372_+	939.077359755437	495.422454080729	2.17614465513928	1.12177446022597	14.3789796094186	7.01207607103229e-47	6.92637291905301e-45	Up	50.6201945743089	64.5536332057397	40.7525695513916	103.036990568118	63.7266422738074	56.6346636264575	41.8718632217066	74.2258970591997	63.2967466683893	88.4459499989218	141.337610096345	69.4018667205164	303.978888231957	162.269217743589	32.8262135610428	77.5208667346754	9461	287	sense-overlapping	XM_017321981.1	Chr7:51862263_51994516_+	Gas2	GeneID:14453,Genbank:XM_017321981.1,MGI:MGI:95657	growth arrest specific 2, transcript variant X7	GO:0007049,GO:0007050,GO:0008017,GO:0008360,GO:0016020,GO:0005737,GO:0005856,GO:0006915	cell cycle|cell cycle arrest|microtubule binding|regulation of cell shape|membrane|cytoplasm|cytoskeleton|apoptotic process			mmu-Gas2_0013	http://159.226.67.237:8080/new/circ_detail.php?ID=mmu-Gas2_0013	mmu_circ_0001569	NM_008087	Gas2	MMU_CIRCpedia_22228	uc009hch.1	Gas2	HSA_CIRCpedia_4011
circRNA_07313|Chr2:70738421_70786995_-	0	245.637371414113	0.00233688660886987	-8.7412	-14.2796	2.93326211525504e-46	2.81910272482349e-44	Down	0	36.8877904032798	40.7525695513916	30.9110971704353	31.8633211369037	0	62.8077948325599	42.4147983195427	0	0	0	0	0	0	0	0	48575	1166	sense-overlapping	XM_006499191.1	Chr2:70712407_70825397_-	Tlk1	GeneID:228012,Genbank:XM_006499191.1,MGI:MGI:2441683	tousled-like kinase 1, transcript variant X4	GO:0004674,GO:0005524,GO:0005622,GO:0005634,GO:0006325,GO:0006468,GO:0006886,GO:0006974,GO:0007049,GO:0016301,GO:0016310,GO:0000166,GO:0016740,GO:0001672,GO:0035556,GO:0004672	protein serine/threonine kinase activity|ATP binding|intracellular|nucleus|chromatin organization|protein phosphorylation|intracellular protein transport|cellular response to DNA damage stimulus|cell cycle|kinase activity|phosphorylation|nucleotide binding|transferase activity|regulation of chromatin assembly or disassembly|intracellular signal transduction|protein kinase activity			mmu-Tlk1_0004	http://159.226.67.237:8080/new/circ_detail.php?ID=mmu-Tlk1_0004	mmu_circ_0010148	ENSMUST00000135128	Tlk1	MMU_CIRCpedia_27578	ENSMUST00000135128	Tlk1	HSA_CIRCpedia_38572
circRNA_07695|Chr2:139947157_139951579_-	218.221643038791	22.653865450583	11.0590438864454	3.46715475714087	14.2665364729571	3.53714718452481e-46	3.31002510215006e-44	Up	0	0	0	0	0	22.653865450583	0	0	0	0	65.9575513782942	0	54.2819443271351	43.2717913982905	54.7103559350713	0	4423	199	sense-overlapping	NM_001159640.2	Chr2:139833479_140066805_-	Tasp1	GeneID:75812,Genbank:NM_001159640.2,MGI:MGI:1923062	taspase, threonine aspartase 1, transcript variant 2	GO:0016787,GO:0042802,GO:0045893,GO:0004298,GO:0006508,GO:0008233	hydrolase activity|identical protein binding|positive regulation of transcription, DNA-templated|threonine-type endopeptidase activity|proteolysis|peptidase activity			mmu-Tasp1_0003	http://159.226.67.237:8080/new/circ_detail.php?ID=mmu-Tasp1_0003	mmu_circ_0001071	NM_001159641	Tasp1	MMU_CIRCpedia_8854	NM_001159640	Tasp1	species_specific
circRNA_07035|Chr2:32204009_32204324_+	252.691543784534	38.6919730313634	7.49776646486994	2.90646089028044	14.1825996175238	1.17415044239039e-45	1.07058435208723e-43	Up	20.2480778297235	18.4438952016399	0	0	0	0	0	0	0	0	56.5350440385379	0	54.2819443271351	32.4538435487179	109.420711870143	0	316	316	exonic	NM_001159634.1	Chr2:32151148_32234537_+	Prrc2b	GeneID:227723,Genbank:NM_001159634.1,MGI:MGI:1923304	proline-rich coiled-coil 2B, transcript variant 1	GO:0005575,GO:0030154	cellular_component|cell differentiation			mmu-Prrc2b_0024	http://159.226.67.237:8080/new/circ_detail.php?ID=mmu-Prrc2b_0024	mmu_circ_0009842	ENSMUST00000069817	Prrc2b	MMU_CIRCpedia_16424	ENSMUST00000036691	Prrc2b	species_specific
circRNA_06270|Chr18:67528864_67587859_-	21.7127777308541	254.351317413631	0.0980039256390911	-3.35102	-14.1759	1.29235000946411e-45	1.14889915841359e-43	Down	70.8682724040324	0	0	30.9110971704353	31.8633211369037	67.961596351749	20.9359316108533	31.811098739657	0	0	0	0	21.7127777308541	0	0	0	58996	638	sense-overlapping	XM_006526205.1	Chr18:67488209_67610846_-	Spire1	GeneID:68166,Genbank:XM_006526205.1,MGI:MGI:1915416	spire homolog 1 (Drosophila), transcript variant X3	GO:0060996,GO:0031410,GO:0005654,GO:0070649,GO:0032154,GO:0005737,GO:0036089,GO:0005794,GO:0005829,GO:0005856,GO:0005886,GO:0005938,GO:0040038,GO:0015031,GO:0045010,GO:0016020,GO:0046907,GO:0016192,GO:0048193,GO:0030036,GO:0001662,GO:0051295,GO:0003674,GO:0030659,GO:0003779	dendritic spine development|cytoplasmic vesicle|nucleoplasm|formin-nucleated actin cable assembly|cleavage furrow|cytoplasm|cleavage furrow formation|Golgi apparatus|cytosol|cytoskeleton|plasma membrane|cell cortex|polar body extrusion after meiotic divisions|protein transport|actin nucleation|membrane|intracellular transport|vesicle-mediated transport|Golgi vesicle transport|actin cytoskeleton o…			mmu-Gm17669_0003	http://159.226.67.237:8080/new/circ_detail.php?ID=mmu-Gm17669_0003				MMU_CIRCpedia_26789	uc008fmp.1	Spire1	HSA_CIRCpedia_144822
circRNA_04696|Chr15:72999972_73031643_-	639.356476504158	279.004029782351	2.63084141344609	1.39552428577841	14.0750576644133	5.40607775275161e-45	4.68878353384993e-43	Up	30.3721167445853	27.6658428024599	20.3762847756958	0	42.4844281825383	0	73.2757606379865	84.8295966390853	90.4239238119847	44.2229749994609	84.8025660578069	69.4018667205164	108.56388865427	32.4538435487179	76.5944983090999	132.892914402301	31672	609	sense-overlapping	XM_017316788.1	Chr15:72589620_73055807_-	Trappc9	GeneID:76510,Genbank:XM_017316788.1,MGI:MGI:1923760	trafficking protein particle complex 9, transcript variant X3	GO:0005770,GO:0005783,GO:0005794,GO:0005802,GO:0021987,GO:0030008,GO:0030154,GO:0030182,GO:0051092,GO:0005515,GO:0005737,GO:0005769	late endosome|endoplasmic reticulum|Golgi apparatus|trans-Golgi network|cerebral cortex development|TRAPP complex|cell differentiation|neuron differentiation|positive regulation of NF-kappaB transcription factor activity|protein binding|cytoplasm|early endosome			mmu-Trappc9_0009	http://159.226.67.237:8080/new/circ_detail.php?ID=mmu-Trappc9_0009	mmu_circ_0005762	ENSMUST00000170633	Trappc9	MMU_CIRCpedia_28258	NM_029640	Trappc9	HSA_CIRCpedia_60172
circRNA_07245|Chr2:61613651_61627839_+	132.327977632894	518.32892426966	0.29309493115498	-1.77056	-14.0615	6.54873227369173e-45	5.544593325059e-43	Down	70.8682724040324	46.1097380040998	71.3169967149354	92.7332915113058	53.1055352281728	67.961596351749	31.4038974162799	84.8295966390853	36.1695695247939	17.6891899997844	0	34.7009333602582	0	0	43.7682847480571	0	14189	376	sense-overlapping	XM_006499087.2	Chr2:61578567_61654132_+	Tank	GeneID:21353,Genbank:XM_006499087.2,MGI:MGI:107676	TRAF family member-associated Nf-kappa B activator, transcript variant X1	GO:2000158,GO:0005829,GO:0006974,GO:0007249,GO:0031625,GO:0032991,GO:0035800,GO:0043124,GO:0046872,GO:0071347,GO:0071356,GO:0004843,GO:0071479,GO:0005515,GO:1903003,GO:0005737	positive regulation of ubiquitin-specific protease activity|cytosol|cellular response to DNA damage stimulus|I-kappaB kinase/NF-kappaB signaling|ubiquitin protein ligase binding|protein-containing complex|deubiquitinase activator activity|negative regulation of I-kappaB kinase/NF-kappaB signaling|metal ion binding|cellular response to interleukin-1|cellular response to tumor necrosis factor|thiol…	mmu04621,mmu04622	NOD-like receptor signaling pathway|RIG-I-like receptor signaling pathway	mmu-Tank_0001	http://159.226.67.237:8080/new/circ_detail.php?ID=mmu-Tank_0001	mmu_circ_0001023	NM_011529	Tank	MMU_CIRCpedia_25081	ENSMUST00000112502	Tank	HSA_CIRCpedia_38380
circRNA_12312|Chr8:18668946_18689059_+	585.428676253369	242.294231880984	2.77391400594465	1.47192306339323	14.0187307448236	1.19736976776078e-44	9.9019695212961e-43	Up	60.7442334891706	9.22194760081996	10.1881423878479	0	116.83217750198	45.307730901166	0	0	81.3815314307862	26.5337849996766	56.5350440385379	104.102800080775	173.702221846832	0	65.6524271220856	77.5208667346754	20114	279	sense-overlapping	XM_006508786.2	Chr8:18595136_18801688_+	Mcph1	GeneID:244329,Genbank:XM_006508786.2,MGI:MGI:2443308	microcephaly, primary autosomal recessive 1, transcript variant X4	GO:0005856,GO:0010468,GO:0021987,GO:0042802,GO:0043549,GO:0046605,GO:0050727,GO:0060348,GO:0060623,GO:0071539,GO:0000122,GO:0071850,GO:0000132,GO:0097150,GO:0005737	cytoskeleton|regulation of gene expression|cerebral cortex development|identical protein binding|regulation of kinase activity|regulation of centrosome cycle|regulation of inflammatory response|bone development|regulation of chromosome condensation|protein localization to centrosome|negative regulation of transcription by RNA polymerase II|mitotic cell cycle arrest|establishment of mitotic spindl…			mmu-Mcph1_0001	http://159.226.67.237:8080/new/circ_detail.php?ID=mmu-Mcph1_0001	mmu_circ_0001663	NM_173189	Mcph1	MMU_CIRCpedia_12550	ENSMUST00000039412	Mcph1	HSA_CIRCpedia_61452
circRNA_08864|Chr4:87073188_87076157_-	850.523507971747	438.313330576114	2.22774	1.15557826288691	14.0140100183564	1.27970322799223e-44	1.03423288153191e-42	Up	70.8682724040324	55.3316856049197	40.7525695513916	0	74.3477493194419	113.269327252915	83.7437264434132	0	144.678278099176	44.2229749994609	65.9575513782942	104.102800080775	195.414999577686	64.9076870974358	109.420711870143	121.818504868776	2970	148	sense-overlapping	NM_001110240.1	Chr4:86983124_87227963_-	Slc24a2	GeneID:76376,Genbank:NM_001110240.1,MGI:MGI:1923626	solute carrier family 24 (sodium/potassium/calcium exchanger), member 2, transcript variant 2	GO:0060292,GO:0030955,GO:0005509,GO:0031226,GO:0005887,GO:0070588,GO:0031402,GO:0006816,GO:0006874,GO:0007612,GO:0007613,GO:0008273,GO:0034220,GO:0046870,GO:0016020,GO:0046983,GO:0016151,GO:0005262,GO:0060291,GO:0030145	long term synaptic depression|potassium ion binding|calcium ion binding|intrinsic component of plasma membrane|integral component of plasma membrane|calcium ion transmembrane transport|sodium ion binding|calcium ion transport|cellular calcium ion homeostasis|learning|memory|calcium, potassium:sodium antiporter activity|ion transmembrane transport|cadmium ion binding|membrane|protein dimerization …			mmu-Slc24a2_0003	http://159.226.67.237:8080/new/circ_detail.php?ID=mmu-Slc24a2_0003	mmu_circ_0001229	NM_001110240	Slc24a2	MMU_CIRCpedia_32726	ENSMUST00000107157	Slc24a2	HSA_CIRCpedia_125505
circRNA_00633|Chr1:128190638_128221703_+	204.919363538499	20.3762847756958	11.5456948126592	3.52928309109295	13.9218885480075	4.66414954661429e-44	3.60559038864357e-42	Up	0	0	20.3762847756958	0	0	0	0	0	0	44.2229749994609	18.8450146795126	0	54.2819443271351	43.2717913982905	0	44.2976381341002	31066	934	sense-overlapping	XM_006529418.2	Chr1:128103295_128237301_+	R3hdm1	GeneID:226412,Genbank:XM_006529418.2,MGI:MGI:2448514	R3H domain containing 1, transcript variant X3	GO:0005575,GO:0008150	cellular_component|biological_process			mmu-R3hdm1_0076	http://159.226.67.237:8080/new/circ_detail.php?ID=mmu-R3hdm1_0076	mmu_circ_0008144	ENSMUST00000036288	R3hdm1	MMU_CIRCpedia_7107	NM_181750	R3hdm1	species_specific
circRNA_10095|Chr5:132258924_132259136_-	423.379780981903	137.367131179537	3.53841984787268	1.82310523980545	13.8937424221285	6.91269791343263e-44	5.23011782556733e-42	Up	0	0	0	0	10.6211070456346	11.3269327252915	94.2116922488398	21.2073991597713	63.2967466683893	35.3783799995687	84.8025660578069	11.5669777867527	184.558610712259	10.8179478495726	21.8841423740285	11.0744095335251	213	213	exonic	NM_177047.3	Chr5:131437682_132542343_-	Auts2	GeneID:319974,Genbank:NM_177047.3,MGI:MGI:1919847	autism susceptibility candidate 2	GO:0051571,GO:0005634,GO:0060013,GO:0005737,GO:0097484,GO:0005856,GO:0006351,GO:0006355,GO:0010592,GO:0015629,GO:0098582,GO:0030426,GO:2000620,GO:0031532,GO:0035022,GO:0042995,GO:0001764,GO:0045944,GO:0003682,GO:0048675,GO:0005515	positive regulation of histone H3-K4 methylation|nucleus|righting reflex|cytoplasm|dendrite extension|cytoskeleton|transcription, DNA-templated|regulation of transcription, DNA-templated|positive regulation of lamellipodium assembly|actin cytoskeleton|innate vocalization behavior|growth cone|positive regulation of histone H4-K16 acetylation|actin cytoskeleton reorganization|positive regulation of…			mmu-Auts2_0004	http://159.226.67.237:8080/new/circ_detail.php?ID=mmu-Auts2_0004	mmu_circ_0001419	NM_177047	Auts2	MMU_CIRCpedia_7790	ENSMUST00000161226	Auts2	HSA_CIRCpedia_58642
circRNA_06286|Chr18:71321031_71342777_-	218.245743247077	679.462175276977	0.368758953268853	-1.43925	-13.8607	1.09643881623851e-43	8.12278423030027e-42	Down	101.240389148618	110.663371209839	20.3762847756958	123.644388681741	84.9688563650765	101.942394527624	94.2116922488398	42.4147983195427	36.1695695247939	26.5337849996766	0	57.8348889337636	97.7074997888432	0	0	0	21747	573	sense-overlapping	XM_006525588.3	Chr18:71253613_72351240_-	Dcc	GeneID:13176,Genbank:XM_006525588.3,MGI:MGI:94869	deleted in colorectal carcinoma, transcript variant X1	GO:0033564,GO:0005515,GO:0042802,GO:0006915,GO:0045121,GO:0007275,GO:0007399,GO:0007411,GO:0010976,GO:0016020,GO:0070374,GO:0016021,GO:1901214,GO:0021965,GO:0030424,GO:0001764,GO:0032584,GO:0003713,GO:0033563,GO:0005042	anterior/posterior axon guidance|protein binding|identical protein binding|apoptotic process|membrane raft|multicellular organism development|nervous system development|axon guidance|positive regulation of neuron projection development|membrane|positive regulation of ERK1 and ERK2 cascade|integral component of membrane|regulation of neuron death|spinal cord ventral commissure morphogenesis|axon|n…	mmu04360,mmu05200,mmu05210	Axon guidance|Pathways in cancer|Colorectal cancer	mmu-Dcc_0002	http://159.226.67.237:8080/new/circ_detail.php?ID=mmu-Dcc_0002	mmu_circ_0000893	NM_007831	Dcc	MMU_CIRCpedia_27766	NM_007831	Dcc	HSA_CIRCpedia_355506
circRNA_04838|Chr15:89525160_89549882_+	18.0847847623969	234.061033055126	0.0887046330661967	-3.49485	-13.8332	1.60652168407578e-43	1.16587573644356e-41	Down	20.2480778297235	55.3316856049197	0	0	63.7266422738074	0	52.3398290271332	42.4147983195427	18.0847847623969	0	0	0	0	0	0	0	24723	3109	sense-overlapping	XM_006521221.2	Chr15:89499708_89557619_+	Shank3	GeneID:58234,Genbank:XM_006521221.2,MGI:MGI:1930016	SH3/ankyrin domain gene 3, transcript variant X2	GO:0007416,GO:0007610,GO:0007611,GO:0007612,GO:0007613,GO:0007626,GO:0030425,GO:0008022,GO:0030534,GO:0032232,GO:0008270,GO:0035176,GO:0035255,GO:0045211,GO:0035640,GO:0035641,GO:0045794,GO:0040011,GO:0048167,GO:0048170,GO:0048854,GO:0000165,GO:0060997,GO:0050885,GO:0001838,GO:0060999,GO:0051124,GO:0003779,GO:0051259,GO:0005515,GO:0061001,GO:0005737,GO:0071625,GO:0005886,GO:0097107,GO:2000463,GO:…	synapse assembly|behavior|learning or memory|learning|memory|locomotory behavior|dendrite|protein C-terminus binding|adult behavior|negative regulation of actin filament bundle assembly|zinc ion binding|social behavior|ionotropic glutamate receptor binding|postsynaptic membrane|exploration behavior|locomotory exploration behavior|negative regulation of cell volume|locomotion|regulation of synapti…	mmu04724	Glutamatergic synapse	mmu-Shank3_0002	http://159.226.67.237:8080/new/circ_detail.php?ID=mmu-Shank3_0002				MMU_CIRCpedia_33457	ENSMUST00000109309	Shank3	species_specific
circRNA_03872|Chr14:13951206_13954656_-	124.650593347661	493.65190486398	0.289891585710365	-1.78641	-13.8075	2.29558828810263e-43	1.63262239049859e-41	Down	0	64.5536332057397	112.069566266327	41.214796227247	127.453284547615	11.3269327252915	62.8077948325599	74.2258970591997	36.1695695247939	0	0	11.5669777867527	10.856388865427	10.8179478495726	10.9420711870143	44.2976381341002	3451	391	sense-overlapping	XM_006518076.3	Chr14:13949012_13961155_-	Thoc7	GeneID:66231,Genbank:XM_006518076.3,MGI:MGI:1913481	THO complex 7, transcript variant X1	GO:0046784,GO:0000445,GO:0051028,GO:0000781,GO:0000784,GO:0003723,GO:0005515,GO:0005634,GO:0005737,GO:0005829,GO:0006397,GO:0006406,GO:0000346,GO:0008380,GO:0000347,GO:0016607	viral mRNA export from host cell nucleus|THO complex part of transcription export complex|mRNA transport|chromosome, telomeric region|nuclear chromosome, telomeric region|RNA binding|protein binding|nucleus|cytoplasm|cytosol|mRNA processing|mRNA export from nucleus|transcription export complex|RNA splicing|THO complex|nuclear speck	mmu03013	RNA transport	mmu-Thoc7_0001	http://159.226.67.237:8080/new/circ_detail.php?ID=mmu-Thoc7_0001	mmu_circ_0005062	ENSMUST00000065865	Thoc7	MMU_CIRCpedia_8823	NM_001285780	Thoc7	HSA_CIRCpedia_165193
circRNA_01424|Chr10:76797795_76800914_-	173.520604204983	591.47450607958	0.336803889248108	-1.57002	-13.7908	2.8948439513037e-43	2.01844413545803e-41	Down	60.7442334891706	64.5536332057397	71.3169967149354	51.5184952840588	138.074391593249	67.961596351749	41.8718632217066	95.433296218971	9.04239238119847	35.3783799995687	9.42250733975632	0	86.8511109234162	0	32.8262135610428	0	3120	329	sense-overlapping	XM_017314036.1	Chr10:76761854_76849808_-	Pcbp3	GeneID:59093,Genbank:XM_017314036.1,MGI:MGI:1890470	poly(rC) binding protein 3, transcript variant X6	GO:0003677,GO:0003690,GO:0003723,GO:0005737,GO:1990829,GO:0000122,GO:0001227,GO:0003676	DNA binding|double-stranded DNA binding|RNA binding|cytoplasm|C-rich single-stranded DNA binding|negative regulation of transcription by RNA polymerase II|transcriptional repressor activity, RNA polymerase II transcription regulatory region sequence-specific DNA binding|nucleic acid binding			mmu-Pcbp3_0001	http://159.226.67.237:8080/new/circ_detail.php?ID=mmu-Pcbp3_0001	mmu_circ_0002426	ENSMUST00000105411	Pcbp3	MMU_CIRCpedia_29429	uc007fuy.2	Pcbp3	species_specific
circRNA_07732|Chr2:144254726_144259178_-	0	221.57260131417	0.00259069343633202	-8.59245	-13.6794	1.34804749536325e-42	9.04463564813529e-41	Down	80.9923113188942	0	0	41.214796227247	0	67.961596351749	31.4038974162799	0	0	0	0	0	0	0	0	0	4453	651	sense-overlapping	NM_024225.5	Chr2:144250123_144270572_-	Snx5	GeneID:69178,Genbank:NM_024225.5,MGI:MGI:1916428	sorting nexin 5, transcript variant 2	GO:0034452,GO:0006886,GO:0035091,GO:0006897,GO:0006907,GO:0008289,GO:0015031,GO:0016020,GO:0016050,GO:0042147,GO:0019898,GO:0042995,GO:0030904,GO:0045296,GO:0031234,GO:0070685,GO:0031313,GO:0005737,GO:0097422,GO:0031410,GO:0005768,GO:0031901,GO:0005886	dynactin binding|intracellular protein transport|phosphatidylinositol binding|endocytosis|pinocytosis|lipid binding|protein transport|membrane|vesicle organization|retrograde transport, endosome to Golgi|extrinsic component of membrane|cell projection|retromer complex|cadherin binding|extrinsic component of cytoplasmic side of plasma membrane|macropinocytic cup|extrinsic component of endosome mem…	mmu04144	Endocytosis	mmu-Snx5_0012	http://159.226.67.237:8080/new/circ_detail.php?ID=mmu-Snx5_0012	mmu_circ_0001081	NM_001199188	Snx5	MMU_CIRCpedia_9461	ENSMUST00000028909	Snx5	HSA_CIRCpedia_350640
circRNA_05883|Chr17:86474317_86476891_+	449.434210500888	157.986977202256	3.26593031972248	1.70749401059856	13.6784889166871	1.36499870442926e-42	8.98876924620457e-41	Up	20.2480778297235	0	20.3762847756958	51.5184952840588	31.8633211369037	33.9807981758745	0	0	54.2543542871908	61.9121649992453	56.5350440385379	57.8348889337636	65.1383331925622	54.0897392478631	0	99.6696858017254	2575	281	sense-overlapping	XM_017317328.1	Chr17:86167554_86657919_+	Prkce	GeneID:18754,Genbank:XM_017317328.1,MGI:MGI:97599	protein kinase C, epsilon, transcript variant X1	GO:0004697,GO:0004699,GO:0005102,GO:0005515,GO:0005524,GO:0005634,GO:0005737,GO:0008047,GO:0010634,GO:0005739,GO:0010763,GO:0005783,GO:0010811,GO:0010917,GO:0016020,GO:0032024,GO:0016301,GO:0032230,GO:0016310,GO:0032467,GO:0016740,GO:0035276,GO:0035556,GO:0035641,GO:0000139,GO:0051280,GO:0035669,GO:0000166,GO:0051301,GO:0036120,GO:0002281,GO:0051562,GO:0043066,GO:0002376,GO:0061178,GO:0003785,GO:…	protein kinase C activity|calcium-independent protein kinase C activity|signaling receptor binding|protein binding|ATP binding|nucleus|cytoplasm|enzyme activator activity|positive regulation of epithelial cell migration|mitochondrion|positive regulation of fibroblast migration|endoplasmic reticulum|positive regulation of cell-substrate adhesion|negative regulation of mitochondrial membrane potent…	mmu04371,mmu04071,mmu04022,mmu04530,mmu04666,mmu04925,mmu04270,mmu04750,mmu05206,mmu04930,mmu04931,mmu04933	Apelin signaling pathway|Sphingolipid signaling pathway|cGMP - PKG signaling pathway|Tight junction|Fc gamma R-mediated phagocytosis|Aldosterone synthesis and secretion|Vascular smooth muscle contraction|Inflammatory mediator regulation of TRP channels|MicroRNAs in cancer|Type II diabetes mellitus|Insulin resistance|AGE-RAGE signaling pathway in diabetic complications	mmu-Prkce_0012	http://159.226.67.237:8080/new/circ_detail.php?ID=mmu-Prkce_0012	mmu_circ_0007078	ENSMUST00000097275	Prkce	MMU_CIRCpedia_32455	NM_011104	Prkce	HSA_CIRCpedia_41492
circRNA_13591|Chr9:106930020_106933123_-	197.91872795268	0	454.442524350075	8.82795403077597	13.6632140314266	1.68384496921757e-42	1.08868231100685e-40	Up	0	0	0	0	0	0	0	0	27.1271771435954	0	37.6900293590253	34.7009333602582	43.4255554617081	0	32.8262135610428	22.1488190670501	3104	341	sense-overlapping	XM_011242874.2	Chr9:106892825_107108442_-	Dock3	GeneID:208869,Genbank:XM_011242874.2,MGI:MGI:2429763	dedicator of cyto-kinesis 3, transcript variant X9	GO:0005829,GO:0007264,GO:0017124,GO:0005085,GO:0005515,GO:0005737	cytosol|small GTPase mediated signal transduction|SH3 domain binding|guanyl-nucleotide exchange factor activity|protein binding|cytoplasm			mmu-Dock3_0011	http://159.226.67.237:8080/new/circ_detail.php?ID=mmu-Dock3_0011	mmu_circ_0015220	ENSMUST00000044532	Dock3	MMU_CIRCpedia_1926	NM_153413	Dock3	HSA_CIRCpedia_46244
circRNA_10032|Chr5:123709382_123719528_-	0	218.897335872205	0.0026223557340632	-8.57492	-13.6101	3.48756249934281e-42	2.21460218708268e-40	Down	0	0	81.5051391027833	0	53.1055352281728	0	41.8718632217066	42.4147983195427	0	0	0	0	0	0	0	0	10147	400	sense-overlapping	NM_027494.3	Chr5:123698302_123721044_-	Zcchc8	GeneID:70650,Genbank:NM_027494.3,MGI:MGI:1917900	zinc finger, CCHC domain containing 8	GO:0005681,GO:0006397,GO:0008150,GO:0008270,GO:0008380,GO:0016604,GO:0046872,GO:0071013,GO:0003676,GO:0005634,GO:0005654	spliceosomal complex|mRNA processing|biological_process|zinc ion binding|RNA splicing|nuclear body|metal ion binding|catalytic step 2 spliceosome|nucleic acid binding|nucleus|nucleoplasm			mmu-Zcchc8_0001	http://159.226.67.237:8080/new/circ_detail.php?ID=mmu-Zcchc8_0001	mmu_circ_0012109	ENSMUST00000031376	Zcchc8
circRNA_08129|Chr3:79195935_79215027_-	197.796655403104	20.3762847756958	11.1443827406769	3.47824480644908	13.5997418006935	4.01849578180929e-42	2.50697736844102e-40	Up	0	0	20.3762847756958	0	0	0	0	0	0	26.5337849996766	18.8450146795126	0	97.7074997888432	0	54.7103559350713	0	19093	212	sense-overlapping	XM_006502250.3	Chr3:79062511_79287241_-	Rapgef2	GeneID:76089,Genbank:XM_006502250.3,MGI:MGI:2659071	Rap guanine nucleotide exchange factor (GEF) 2, transcript variant X2	GO:0005829,GO:0005886,GO:0005923,GO:0007165,GO:0007186,GO:0007218,GO:0019933,GO:0007264,GO:0021591,GO:0007275,GO:0021884,GO:0030033,GO:0030054,GO:0030139,GO:0043547,GO:0030154,GO:0030165,GO:0031175,GO:0043950,GO:0045202,GO:0045860,GO:0001568,GO:0071320,GO:0048022,GO:0001764,GO:0071321,GO:0048167,GO:0005085,GO:0071880,GO:0048471,GO:0005088,GO:0072659,GO:0090557,GO:0005096,GO:1901888,GO:0005737,GO:…	cytosol|plasma membrane|bicellular tight junction|signal transduction|G-protein coupled receptor signaling pathway|neuropeptide signaling pathway|cAMP-mediated signaling|small GTPase mediated signal transduction|ventricular system development|multicellular organism development|forebrain neuron development|microvillus assembly|cell junction|endocytic vesicle|positive regulation of GTPase activity|…	mmu04015,mmu04010,mmu04530	Rap1 signaling pathway|MAPK signaling pathway|Tight junction	mmu-Gm24150_0001	http://159.226.67.237:8080/new/circ_detail.php?ID=mmu-Gm24150_0001	mmu_circ_0010794	ENSMUST00000082759	U6
circRNA_00688|Chr1:136292880_136304456_-	0	218.384508088316	0.0026285137573197	-8.57154	-13.5968	4.1859233343944e-42	2.5664040305356e-40	Down	80.9923113188942	0	0	0	53.1055352281728	0	41.8718632217066	42.4147983195427	0	0	0	0	0	0	0	0	11577	579	sense-overlapping	NM_001081360.1	Chr1:136268123_136346104_-	Camsap2	GeneID:67886,Genbank:NM_001081360.1,MGI:MGI:1922434	calmodulin regulated spectrin-associated protein family, member 2	GO:1903358,GO:0033043,GO:0005516,GO:1990752,GO:0005737,GO:0036449,GO:0005794,GO:0005813,GO:0005829,GO:0005856,GO:0005874,GO:0007026,GO:0008017,GO:0050773,GO:0030507,GO:0051011,GO:0031113,GO:0000226,GO:0031122,GO:0061564,GO:0031175,GO:0005515	regulation of Golgi organization|regulation of organelle organization|calmodulin binding|microtubule end|cytoplasm|microtubule minus-end|Golgi apparatus|centrosome|cytosol|cytoskeleton|microtubule|negative regulation of microtubule depolymerization|microtubule binding|regulation of dendrite development|spectrin binding|microtubule minus-end binding|regulation of microtubule polymerization|microtu…			mmu-Camsap2_0002	http://159.226.67.237:8080/new/circ_detail.php?ID=mmu-Camsap2_0002	mmu_circ_0008207	ENSMUST00000048309	Camsap1l1	MMU_CIRCpedia_8383	NM_001081360	Camsap2	HSA_CIRCpedia_29431
circRNA_00980|Chr1:180733166_180738637_+	112.857379883741	459.014090737492	0.28227084455611	-1.82485	-13.5104	1.35767940863522e-41	8.18289487645225e-40	Down	91.116350233756	73.7755808065596	0	61.8221943408705	63.7266422738074	0	83.7437264434132	84.8295966390853	36.1695695247939	0	0	0	21.7127777308541	0	32.8262135610428	22.1488190670501	5472	617	sense-overlapping	NM_133225.3	Chr1:180726043_180754204_+	Acbd3	GeneID:170760,Genbank:NM_133225.3,MGI:MGI:2181074	acyl-Coenzyme A binding domain containing 3	GO:0005794,GO:0006629,GO:0006694,GO:0016020,GO:0034237,GO:0000062,GO:0000139,GO:0005739	Golgi apparatus|lipid metabolic process|steroid biosynthetic process|membrane|protein kinase A regulatory subunit binding|fatty-acyl-CoA binding|Golgi membrane|mitochondrion			mmu-Acbd3_0001	http://159.226.67.237:8080/new/circ_detail.php?ID=mmu-Acbd3_0001	mmu_circ_0008517	ENSMUST00000027780	Acbd3	MMU_CIRCpedia_12308	ENSMUST00000027780	Acbd3	HSA_CIRCpedia_351427
circRNA_12649|Chr8:85669534_85674130_-	170.212827728668	10.1881423878479	19.1804749753258	4.26156654183686	13.495009745091	1.67333035837701e-41	9.91727125731439e-40	Up	0	0	10.1881423878479	0	0	0	0	0	27.1271771435954	0	18.8450146795126	80.9688445072691	0	43.2717913982905	0	0	4597	447	sense-overlapping	NM_001081324.1	Chr8:85636588_85691009_-	Neto2	GeneID:74513,Genbank:NM_001081324.1,MGI:MGI:1921763	neuropilin (NRP) and tolloid (TLL)-like 2	GO:0016021,GO:0035255,GO:0045202,GO:2000312,GO:2000463,GO:0005886,GO:0014069,GO:0016020	integral component of membrane|ionotropic glutamate receptor binding|synapse|regulation of kainate selective glutamate receptor activity|positive regulation of excitatory postsynaptic potential|plasma membrane|postsynaptic density|membrane			mmu-Neto2_0001	http://159.226.67.237:8080/new/circ_detail.php?ID=mmu-Neto2_0001	mmu_circ_0015070	ENSMUST00000109686	Neto2	MMU_CIRCpedia_32123	ENSMUST00000109686	Neto2	HSA_CIRCpedia_17662
circRNA_01010|Chr1:185386246_185397267_+	658.778750905608	311.16828102339	2.43055995655823	1.28128872267303	13.3800736915022	7.90689424319141e-41	4.60933048012929e-39	Up	0	46.1097380040998	50.9407119392395	82.429592454494	63.7266422738074	67.961596351749	0	0	108.508708574382	53.0675699993531	75.3800587180505	115.669777867527	97.7074997888432	21.6358956991453	120.362783057157	66.4464572011503	11022	622	sense-overlapping	XM_006497117.3	Chr1:185363027_185428355_+	Eprs	GeneID:107508,Genbank:XM_006497117.3,MGI:MGI:97838	glutamyl-prolyl-tRNA synthetase, transcript variant X1	GO:0071346,GO:0017148,GO:0006433,GO:0004812,GO:0097452,GO:0004818,GO:0035613,GO:0004827,GO:0042802,GO:0005524,GO:0005737,GO:0008152,GO:0042803,GO:0008270,GO:0005829,GO:0043039,GO:0016874,GO:0006412,GO:0046872,GO:0017101,GO:0006417,GO:0000166,GO:0051020,GO:0006418,GO:0003723,GO:0006424,GO:0003824	cellular response to interferon-gamma|negative regulation of translation|prolyl-tRNA aminoacylation|aminoacyl-tRNA ligase activity|GAIT complex|glutamate-tRNA ligase activity|RNA stem-loop binding|proline-tRNA ligase activity|identical protein binding|ATP binding|cytoplasm|metabolic process|protein homodimerization activity|zinc ion binding|cytosol|tRNA aminoacylation|ligase activity|translation|…	mmu00860,mmu00970	Porphyrin and chlorophyll metabolism|Aminoacyl-tRNA biosynthesis	mmu-Eprs_0002	http://159.226.67.237:8080/new/circ_detail.php?ID=mmu-Eprs_0002	mmu_circ_0000129	NM_029735	Eprs	MMU_CIRCpedia_12532	uc007dze.1	Eprs	species_specific
circRNA_00631|Chr1:128190638_128197097_+	810.231587482351	426.88361020746	2.17902276043796	1.12368126584321	13.3741323668625	8.56472557011271e-41	4.91228453666465e-39	Up	50.6201945743089	36.8877904032798	30.5644271635437	61.8221943408705	74.3477493194419	67.961596351749	104.679658054266	0	117.55110095558	88.4459499989218	84.8025660578069	138.803733441033	130.276666385124	183.905113442735	0	66.4464572011503	6460	523	sense-overlapping	XM_006529418.2	Chr1:128103295_128237301_+	R3hdm1	GeneID:226412,Genbank:XM_006529418.2,MGI:MGI:2448514	R3H domain containing 1, transcript variant X3	GO:0005575,GO:0008150	cellular_component|biological_process			mmu-R3hdm1_0074	http://159.226.67.237:8080/new/circ_detail.php?ID=mmu-R3hdm1_0074	mmu_circ_0008143	ENSMUST00000036288	R3hdm1	MMU_CIRCpedia_7105	NM_181750	R3hdm1	species_specific
circRNA_04566|Chr15:39345310_39345620_+	113.77923402848	455.488316793575	0.286779326702919	-1.80199	-13.3426	1.308682977468e-40	7.38678836170829e-39	Down	60.7442334891706	73.7755808065596	0	30.9110971704353	31.8633211369037	79.2885290770405	104.679658054266	74.2258970591997	0	0	37.6900293590253	0	32.5691665962811	21.6358956991453	21.8841423740285	0	311	311	exonic	NM_001256382.1	Chr15:39198286_39684372_+	Rims2	GeneID:116838,Genbank:NM_001256382.1,MGI:MGI:2152972	regulating synaptic membrane exocytosis 2, transcript variant 1	GO:0017156,GO:0017157,GO:0019904,GO:0019933,GO:0030054,GO:0030073,GO:0048786,GO:0030154,GO:0048788,GO:0032991,GO:0048791,GO:0042391,GO:0050806,GO:0060077,GO:0061669,GO:0097151,GO:0098831,GO:1903861,GO:0005515,GO:0006836,GO:0006886,GO:0006887,GO:0007269,GO:0010628,GO:0016082,GO:0017137,GO:0042734,GO:0043005,GO:0044325,GO:0045202,GO:2000300,GO:0046872,GO:0046982,GO:2000463,GO:0048167	calcium ion regulated exocytosis|regulation of exocytosis|protein domain specific binding|cAMP-mediated signaling|cell junction|insulin secretion|presynaptic active zone|cell differentiation|cytoskeleton of presynaptic active zone|protein-containing complex|calcium ion-regulated exocytosis of neurotransmitter|regulation of membrane potential|positive regulation of synaptic transmission|inhibitory…	mmu04911	Insulin secretion	mmu-Rims2_0029	http://159.226.67.237:8080/new/circ_detail.php?ID=mmu-Rims2_0029	mmu_circ_0005633	ENSMUST00000110312	Rims2	MMU_CIRCpedia_19111	NM_001256382	Rims2	HSA_CIRCpedia_89560
circRNA_07720|Chr2:142702623_142715094_-	167.408564055194	10.4679658054266	18.3602019086681	4.19851001916373	13.3302199422923	1.54441672067864e-40	8.58116540427068e-39	Up	0	0	0	0	0	0	10.4679658054266	0	99.4663161931832	0	0	46.2679111470109	10.856388865427	10.8179478495726	0	0	12472	1732	sense-overlapping	XM_006498817.3	Chr2:142618340_142901587_-	Kif16b	GeneID:16558,Genbank:XM_006498817.3,MGI:MGI:1098240	kinesin family member 16B, transcript variant X4	GO:0080025,GO:0016887,GO:0007492,GO:0003777,GO:0017137,GO:0008017,GO:0005524,GO:0032266,GO:0005547,GO:0032801,GO:0005737,GO:0005768,GO:0005769,GO:0005856,GO:0008289,GO:0005871,GO:0035091,GO:0008543,GO:0005874,GO:0043325,GO:0008574,GO:0045022,GO:0006895,GO:0000166,GO:0045335,GO:0016020,GO:0007018,GO:0001704,GO:0071346,GO:0016192,GO:0007173,GO:0001919	phosphatidylinositol-3,5-bisphosphate binding|ATPase activity|endoderm development|microtubule motor activity|Rab GTPase binding|microtubule binding|ATP binding|phosphatidylinositol-3-phosphate binding|phosphatidylinositol-3,4,5-trisphosphate binding|receptor catabolic process|cytoplasm|endosome|early endosome|cytoskeleton|lipid binding|kinesin complex|phosphatidylinositol binding|fibroblast grow…			mmu-Kif16b_0004	http://159.226.67.237:8080/new/circ_detail.php?ID=mmu-Kif16b_0004
circRNA_01018|Chr1:188043334_188066457_+	21.7127777308541	231.972857928247	0.107458380349484	-3.21815	-13.3039	2.19628298123056e-40	1.20153573557783e-38	Down	0	0	61.1288543270875	41.214796227247	21.2422140912691	45.307730901166	41.8718632217066	21.2073991597713	0	0	0	0	21.7127777308541	0	0	0	23124	533	sense-overlapping	XM_006497165.3	Chr1:187608791_188214884_+	Esrrg	GeneID:26381,Genbank:XM_006497165.3,MGI:MGI:1347056	estrogen-related receptor gamma, transcript variant X9	GO:0008270,GO:0003677,GO:0043401,GO:0003700,GO:0043565,GO:0003707,GO:0003708,GO:0004879,GO:0005496,GO:0005515,GO:0045893,GO:0005516,GO:0045944,GO:0005634,GO:0046872,GO:0006351,GO:0048384,GO:0006355,GO:0000977,GO:0001228,GO:0007275	zinc ion binding|DNA binding|steroid hormone mediated signaling pathway|DNA binding transcription factor activity|sequence-specific DNA binding|steroid hormone receptor activity|retinoic acid receptor activity|nuclear receptor activity|steroid binding|protein binding|positive regulation of transcription, DNA-templated|calmodulin binding|positive regulation of transcription by RNA polymerase II|nu…			mmu-Esrrg_0003	http://159.226.67.237:8080/new/circ_detail.php?ID=mmu-Esrrg_0003	mmu_circ_0008546	ENSMUST00000110938	Esrrg	MMU_CIRCpedia_12568	NM_001243792	Esrrg	HSA_CIRCpedia_30025
circRNA_00555|Chr1:119548894_119579077_-	186.137332273217	18.4438952016399	11.5862505643032	3.53434186507608	13.2759031604343	3.19396773153372e-40	1.72087109898998e-38	Up	0	18.4438952016399	0	0	0	0	0	0	18.0847847623969	17.6891899997844	9.42250733975632	0	86.8511109234162	54.0897392478631	0	0	30184	1097	sense-overlapping	XM_006529397.1	Chr1:119545032_119648778_-	Epb41l5	GeneID:226352,Genbank:XM_006529397.1,MGI:MGI:103006	erythrocyte membrane protein band 4.1 like 5, transcript variant X1	GO:0005515,GO:0005634,GO:0005737,GO:0005829,GO:0005856,GO:0005886,GO:0022408,GO:0005912,GO:0030036,GO:0005925,GO:0006931,GO:0030054,GO:0031032,GO:0031252,GO:0032091,GO:0032092,GO:0032525,GO:0000904,GO:0001701,GO:0001756,GO:0001837,GO:0001839,GO:0001954,GO:0003382,GO:0003383,GO:0005200,GO:0007398,GO:0007492,GO:0007498,GO:0007509,GO:0008092,GO:0009826,GO:0010608,GO:0032587,GO:0010634,GO:0048318,GO:…	protein binding|nucleus|cytoplasm|cytosol|cytoskeleton|plasma membrane|negative regulation of cell-cell adhesion|adherens junction|actin cytoskeleton organization|focal adhesion|substrate-dependent cell migration, cell attachment to substrate|cell junction|actomyosin structure organization|cell leading edge|negative regulation of protein binding|positive regulation of protein binding|somite rostr…			mmu-Epb4_0122	http://159.226.67.237:8080/new/circ_detail.php?ID=mmu-Epb4_0122	mmu_circ_0008098	ENSMUST00000163147	Epb4.1l5
circRNA_10926|Chr6:134758619_134761434_-	165.718492366104	557.040351611231	0.341543790707247	-1.54986	-13.2577	4.07321552944445e-40	2.16184394368723e-38	Down	91.116350233756	73.7755808065596	50.9407119392395	92.7332915113058	42.4844281825383	79.2885290770405	41.8718632217066	84.8295966390853	0	44.2229749994609	0	23.1339555735054	65.1383331925622	0	0	33.2232286005752	2816	728	sense-overlapping	NM_001048054.2	Chr6:134715468_134792628_-	Dusp16	GeneID:70686,Genbank:NM_001048054.2,MGI:MGI:1917936	dual specificity phosphatase 16, transcript variant B1	GO:0005634,GO:0005654,GO:0005737,GO:0005829,GO:0006470,GO:0008138,GO:0016311,GO:0016791,GO:0043409,GO:0000188,GO:0005515	nucleus|nucleoplasm|cytoplasm|cytosol|protein dephosphorylation|protein tyrosine/serine/threonine phosphatase activity|dephosphorylation|phosphatase activity|negative regulation of MAPK cascade|inactivation of MAPK activity|protein binding	mmu04010	MAPK signaling pathway	mmu-Dusp16_0001	http://159.226.67.237:8080/new/circ_detail.php?ID=mmu-Dusp16_0001	mmu_circ_0013121	ENSMUST00000100857	Dusp16	MMU_CIRCpedia_8165	NM_001048054	Dusp16	HSA_CIRCpedia_7627
circRNA_05377|Chr16:91926459_91926982_-	62.5055571431641	337.759002870449	0.212458335008182	-2.23475	-13.2192	6.80265227310101e-40	3.55738698281576e-38	Down	40.4961556594471	18.4438952016399	0	61.8221943408705	53.1055352281728	90.615461802332	73.2757606379865	0	27.1271771435954	35.3783799995687	0	0	0	0	0	0	524	243	sense-overlapping	NM_138597.2	Chr16:91925223_91931630_-	Atp5o	GeneID:28080,Genbank:NM_138597.2,MGI:MGI:106341	ATP synthase, H+ transporting, mitochondrial F1 complex, O subunit	GO:0044877,GO:0005739,GO:0046034,GO:0005743,GO:0046933,GO:0005753,GO:0005886,GO:0006754,GO:0006811,GO:0008144,GO:0015986,GO:0016020,GO:0016887,GO:0000276,GO:0042776,GO:0005496,GO:0043209	protein-containing complex binding|mitochondrion|ATP metabolic process|mitochondrial inner membrane|proton-transporting ATP synthase activity, rotational mechanism|mitochondrial proton-transporting ATP synthase complex|plasma membrane|ATP biosynthetic process|ion transport|drug binding|ATP synthesis coupled proton transport|membrane|ATPase activity|mitochondrial proton-transporting ATP synthase c…	mmu00190,mmu04714,mmu05010,mmu05012,mmu05016	Oxidative phosphorylation|Thermogenesis|Alzheimer's disease|Parkinson's disease|Huntington's disease	mmu-Atp5o_0001	http://159.226.67.237:8080/new/circ_detail.php?ID=mmu-Atp5o_0001	mmu_circ_0006468	ENSMUST00000023677	Atp5o	MMU_CIRCpedia_34246	ENSMUST00000023677	Atp5o	HSA_CIRCpedia_35346
circRNA_00630|Chr1:128190638_128193756_+	768.527202497703	399.218047347821	2.21009608390268	1.14410909213101	13.2152019098384	7.16936803359278e-40	3.6948221344139e-38	Up	111.36442806348	0	71.3169967149354	20.6073981136235	0	79.2885290770405	0	116.640695378742	0	106.135139998706	131.915102756588	115.669777867527	54.2819443271351	129.815374194872	153.189	77.5208667346754	3119	399	sense-overlapping	XM_006529418.2	Chr1:128103295_128237301_+	R3hdm1	GeneID:226412,Genbank:XM_006529418.2,MGI:MGI:2448514	R3H domain containing 1, transcript variant X3	GO:0005575,GO:0008150	cellular_component|biological_process			mmu-R3hdm1_0055	http://159.226.67.237:8080/new/circ_detail.php?ID=mmu-R3hdm1_0055				MMU_CIRCpedia_7104	NM_181750	R3hdm1	species_specific
circRNA_07740|Chr2:146143013_146153917_+	10.856388865427	195.002255148335	0.0639157418437244	-3.96768	-13.2069	8.00497268422359e-40	4.06652612358558e-38	Down	0	110.663371209839	0	0	31.8633211369037	0	41.8718632217066	10.6036995798857	0	0	0	0	10.856388865427	0	0	0	10905	10905	intergenic										mmu-4930529M08Rik_0002	http://159.226.67.237:8080/new/circ_detail.php?ID=mmu-4930529M08Rik_0002	mmu_circ_0009410	ENSMUST00000133433	4930529M08Rik	MMU_CIRCpedia_9631	ENSMUST00000133433	4930529M08Rik	HSA_CIRCpedia_122032
circRNA_11389|Chr7:59449384_59536888_-	181.832740459819	0	417.507380119223	8.70565788955854	13.1913929485575	9.83509831341278e-40	4.92586050739378e-38	Up	0	0	0	0	0	0	0	0	0	61.9121649992453	0	0	43.4255554617081	43.2717913982905	0	33.2232286005752	87505	87505	intergenic										mmu-RP24-439I22_0681	http://159.226.67.237:8080/new/circ_detail.php?ID=mmu-RP24-439I22_0681
circRNA_05133|Chr16:31386059_31388005_-	0	200.149207611012	0.00286799378697141	-8.44574	-13.1083	2.95020404044609e-39	1.43711309148305e-37	Down	0	0	0	30.9110971704353	74.3477493194419	0	41.8718632217066	53.0184978994283	0	0	0	0	0	0	0	0	1947	1947	intergenic										mmu-intergenic_000756	http://159.226.67.237:8080/new/circ_detail.php?ID=mmu-intergenic_000756
circRNA_12915|Chr9:7825615_7827009_-	0	200.096985213765	0.00286874229155625	-8.44537	-13.1069	3.00672097483377e-39	1.4448513225012e-37	Down	0	0	0	30.9110971704353	42.4844281825383	0	41.8718632217066	84.8295966390853	0	0	0	0	0	0	0	0	1395	128	sense-overlapping	NM_001291503.1	Chr9:7818226_7836806_-	Birc2	GeneID:11797,Genbank:NM_001291503.1,MGI:MGI:1197009	baculoviral IAP repeat-containing 2, transcript variant 2	GO:0005634,GO:0005737,GO:0006351,GO:0006355,GO:0006915,GO:0043161,GO:0008270,GO:0045121,GO:0009898,GO:0046872,GO:0009966,GO:0047485,GO:0051087,GO:0051291,GO:0051726,GO:1990001,GO:0060544,GO:2000377,GO:0060546,GO:0000209,GO:0000910,GO:0001666,GO:0001741,GO:0001890,GO:0003713,GO:0004842,GO:0005515,GO:0016567,GO:0016740,GO:0032991,GO:0034121,GO:0035631,GO:0042802,GO:0042981,GO:0070266,GO:0043027,GO:…	nucleus|cytoplasm|transcription, DNA-templated|regulation of transcription, DNA-templated|apoptotic process|proteasome-mediated ubiquitin-dependent protein catabolic process|zinc ion binding|membrane raft|cytoplasmic side of plasma membrane|metal ion binding|regulation of signal transduction|protein N-terminus binding|chaperone binding|protein heterooligomerization|regulation of cell cycle|inhibi…	mmu04120,mmu04390,mmu04064,mmu04668,mmu04210,mmu04215,mmu04217,mmu04510,mmu04621,mmu05200,mmu05222,mmu05145,mmu01524	Ubiquitin mediated proteolysis|Hippo signaling pathway|NF-kappa B signaling pathway|TNF signaling pathway|Apoptosis|Apoptosis - multiple species|Necroptosis|Focal adhesion|NOD-like receptor signaling pathway|Pathways in cancer|Small cell lung cancer|Toxoplasmosis|Platinum drug resistance	mmu-Birc2_0004	http://159.226.67.237:8080/new/circ_detail.php?ID=mmu-Birc2_0004	mmu_circ_0015908	ENSMUST00000074246	Birc2	MMU_CIRCpedia_29846	uc009ocz.2	Birc2	species_specific
circRNA_00408|Chr1:80605791_80606625_-	304.339247462555	79.0687814175548	4.41890834456283	2.14369000753393	13.1022972046246	3.1944056539999e-39	1.51457420074982e-37	Up	0	27.6658428024599	10.1881423878479	41.214796227247	0	0	0	0	45.2119619059924	8.84459499989218	37.6900293590253	80.9688445072691	43.4255554617081	0	32.8262135610428	55.3720476676253	835	331	sense-overlapping	NM_001285927.1	Chr1:80501068_80665352_-	Dock10	GeneID:210293,Genbank:NM_001285927.1,MGI:MGI:2146320	dedicator of cytokinesis 10, transcript variant 2	GO:0005089,GO:0005634,GO:0005654,GO:0005737,GO:0005829,GO:0007264,GO:0017048,GO:0030334,GO:0042995,GO:0043197,GO:0043547,GO:0001782,GO:0060997,GO:0002315,GO:0005085	Rho guanyl-nucleotide exchange factor activity|nucleus|nucleoplasm|cytoplasm|cytosol|small GTPase mediated signal transduction|Rho GTPase binding|regulation of cell migration|cell projection|dendritic spine|positive regulation of GTPase activity|B cell homeostasis|dendritic spine morphogenesis|marginal zone B cell differentiation|guanyl-nucleotide exchange factor activity			mmu-Dock10_0003	http://159.226.67.237:8080/new/circ_detail.php?ID=mmu-Dock10_0003	mmu_circ_0008989	ENSMUST00000169279	Dock10	MMU_CIRCpedia_30552	NM_001285927	Dock10	HSA_CIRCpedia_93795
circRNA_09091|Chr4:124556021_124557384_-	77.7750592051278	369.189303069377	0.241854024231665	-2.04779	-13.0814	4.20589637816689e-39	1.96791677904756e-37	Down	70.8682724040324	55.3316856049197	40.7525695513916	51.5184952840588	31.8633211369037	45.307730901166	52.3398290271332	21.2073991597713	0	0	0	23.1339555735054	10.856388865427	21.6358956991453	0	22.1488190670501	1364	1364	intergenic										mmu-Gm27247_0003	http://159.226.67.237:8080/new/circ_detail.php?ID=mmu-Gm27247_0003	mmu_circ_0011140
circRNA_13061|Chr9:42437115_42451762_-	479.703096298398	190.454429176065	2.89163532519457	1.53188562016349	13.070081482205	4.88132137052679e-39	2.25428296020692e-37	Up	0	46.1097380040998	0	20.6073981136235	0	113.269327252915	10.4679658054266	0	63.2967466683893	0	84.8025660578069	92.5358222940218	162.845832981405	32.4538435487179	43.7682847480571	0	14648	973	sense-overlapping	XM_006510394.3	Chr9:42412316_42458673_-	Tbcel	GeneID:272589,Genbank:XM_006510394.3,MGI:MGI:1925543	tubulin folding cofactor E-like, transcript variant X2	GO:0005856,GO:0008150,GO:0003674,GO:0005575,GO:0005737	cytoskeleton|biological_process|molecular_function|cellular_component|cytoplasm			mmu-Tbcel_0006	http://159.226.67.237:8080/new/circ_detail.php?ID=mmu-Tbcel_0006	mmu_circ_0001767	NM_173038	Tbcel	MMU_CIRCpedia_19867	ENSMUST00000125995	Tbcel	HSA_CIRCpedia_3522
circRNA_12527|Chr8:73048294_73132132_-	18.0847847623969	214.68635169716	0.0967099114038586	-3.37019	-13.0547	5.97060323423339e-39	2.72198270524794e-37	Down	50.6201945743089	27.6658428024599	0	51.5184952840588	31.8633211369037	0	0	53.0184978994283	18.0847847623969	0	0	0	0	0	0	0	83839	681	sense-overlapping	NM_001317391.1	Chr8:72814598_73353540_-	Large	GeneID:16795,Genbank:NM_001317391.1,MGI:MGI:1342270	like-glycosyltransferase, transcript variant 1	GO:0042285,GO:0008152,GO:0043231,GO:0009101,GO:0043403,GO:0015020,GO:0016020,GO:0016021,GO:0016740,GO:0046716,GO:0016757,GO:0046872,GO:0060538,GO:0030145,GO:0035269,GO:0003824,GO:0005515,GO:0005794	xylosyltransferase activity|metabolic process|intracellular membrane-bounded organelle|glycoprotein biosynthetic process|skeletal muscle tissue regeneration|glucuronosyltransferase activity|membrane|integral component of membrane|transferase activity|muscle cell cellular homeostasis|transferase activity, transferring glycosyl groups|metal ion binding|skeletal muscle organ development|manganese io…			mmu-Large_0015	http://159.226.67.237:8080/new/circ_detail.php?ID=mmu-Large_0015	mmu_circ_0014970	ENSMUST00000119826	Large	MMU_CIRCpedia_28272	NM_001317391	Large	HSA_CIRCpedia_36523
circRNA_09206|Chr4:134909613_134913195_-	187.542109967448	21.0890728510612	10.2094744738849	3.35183670121738	13.0438677974109	6.8872516981267e-39	3.10013506816944e-37	Up	0	0	0	0	10.6211070456346	0	10.4679658054266	0	99.4663161931832	0	0	11.5669777867527	10.856388865427	0	65.6524271220856	0	3583	218	sense-overlapping	NM_027935.2	Chr4:134897849_134914916_-	Tmem50a	GeneID:71817,Genbank:NM_027935.2,MGI:MGI:1919067	transmembrane protein 50A	GO:0006623,GO:0016020,GO:0016021,GO:0032511,GO:0005737,GO:0005774,GO:0005783	protein targeting to vacuole|membrane|integral component of membrane|late endosome to vacuole transport via multivesicular body sorting pathway|cytoplasm|vacuolar membrane|endoplasmic reticulum			mmu-Tmem50a_0002	http://159.226.67.237:8080/new/circ_detail.php?ID=mmu-Tmem50a_0002	mmu_circ_0011298	ENSMUST00000030626	Tmem50a	MMU_CIRCpedia_8193	NM_027935	Tmem50a	HSA_CIRCpedia_31071
circRNA_11674|Chr7:59774540_59802452_-	323.298043173237	92.0621003185108	4.03166347477664	2.01137522129494	12.9646479344878	1.94119625537086e-38	8.62861735512347e-37	Up	10.1240389148618	9.22194760081996	20.3762847756958	0	0	0	52.3398290271332	0	9.04239238119847	17.6891899997844	84.8025660578069	92.5358222940218	65.1383331925622	54.0897392478631	0	0	27913	8919	sense-overlapping	XM_017312430.1	Chr7:59681067_59794856_-	LOC102640399	GeneID:102640399,Genbank:XM_017312430.1	uncharacterized LOC102640399, transcript variant X1					mmu-RP24-439I22_0448	http://159.226.67.237:8080/new/circ_detail.php?ID=mmu-RP24-439I22_0448
circRNA_11671|Chr7:59774540_59792338_-	158.783533661884	10.1240389148618	18.0058543930254	4.17039415314011	12.9583245631314	2.10801535904677e-38	9.25444767502507e-37	Up	10.1240389148618	0	0	0	0	0	0	0	9.04239238119847	17.6891899997844	18.8450146795126	57.8348889337636	0	0	0	55.3720476676253	17799	1176	sense-overlapping	XM_017312430.1	Chr7:59681067_59794856_-	LOC102640399	GeneID:102640399,Genbank:XM_017312430.1	uncharacterized LOC102640399, transcript variant X1					mmu-RP24-439I22_0295	http://159.226.67.237:8080/new/circ_detail.php?ID=mmu-RP24-439I22_0295
circRNA_02689|Chr12:29866828_29886185_+	0	194.41612218348	0.00295256729456776	-8.40381	-12.9488	2.38556174614415e-38	1.0345192157669e-36	Down	0	119.885318810659	0	10.3036990568118	10.6211070456346	11.3269327252915	10.4679658054266	31.811098739657	0	0	0	0	0	0	0	0	19358	19358	sense-overlapping	XM_011243819.2	Chr12:29528328_29923216_+	Myt1l	GeneID:17933,Genbank:XM_011243819.2,MGI:MGI:1100511	myelin transcription factor 1-like, transcript variant X2	GO:0030154,GO:0001105,GO:0030182,GO:0001228,GO:0044323,GO:0003677,GO:0003700,GO:0005515,GO:0005634,GO:0005694,GO:0045944,GO:0006351,GO:0046872,GO:0006355,GO:0048663,GO:0006357,GO:0048665,GO:0007275,GO:0000122,GO:0048666,GO:0007399,GO:0000977,GO:0050897,GO:0008270,GO:0001078	cell differentiation|RNA polymerase II transcription coactivator activity|neuron differentiation|transcriptional activator activity, RNA polymerase II transcription regulatory region sequence-specific DNA binding|retinoic acid-responsive element binding|DNA binding|DNA binding transcription factor activity|protein binding|nucleus|chromosome|positive regulation of transcription by RNA polymerase I…			mmu-Myt1l_0038	http://159.226.67.237:8080/new/circ_detail.php?ID=mmu-Myt1l_0038
circRNA_04815|Chr15:85375322_85393506_+	535.82528793046	233.216795852948	2.63770035990104	1.39928068519685	12.9112219090631	3.89077488673236e-38	1.66693921653256e-36	Up	0	64.5536332057397	61.1288543270875	10.3036990568118	21.2422140912691	33.9807981758745	31.4038974162799	10.6036995798857	45.2119619059924	97.290544998814	0	23.1339555735054	108.56388865427	97.3615306461536	153.189	11.0744095335251	18185	782	sense-overlapping	NM_016843.3	Chr15:85336381_85463836_+	Atxn10	GeneID:54138,Genbank:NM_016843.3,MGI:MGI:1859293	ataxin 10	GO:0005886,GO:0007399,GO:0019899,GO:0030425,GO:0031175,GO:0042802,GO:0043025,GO:0048471,GO:0060271,GO:0070207,GO:0005515,GO:0005737,GO:0005829	plasma membrane|nervous system development|enzyme binding|dendrite|neuron projection development|identical protein binding|neuronal cell body|perinuclear region of cytoplasm|cilium assembly|protein homotrimerization|protein binding|cytoplasm|cytosol			mmu-Atxn10_0003	http://159.226.67.237:8080/new/circ_detail.php?ID=mmu-Atxn10_0003	mmu_circ_0005924	ENSMUST00000163242	Atxn10	MMU_CIRCpedia_32056	NM_016843	Atxn10	HSA_CIRCpedia_37042
circRNA_11852|Chr7:75259770_75260005_-	172.668909673122	0	396.466246526147	8.6310542359255	12.9103612664397	3.93450782924152e-38	1.66560831437891e-36	Up	0	0	0	0	0	0	0	0	18.0847847623969	26.5337849996766	18.8450146795126	0	0	64.9076870974358	0	44.2976381341002	236	236	intronic	XM_006541061.2	Chr7:75114894_75302713_-	Sv2b	GeneID:64176,Genbank:XM_006541061.2,MGI:MGI:1927338	synaptic vesicle glycoprotein 2 b, transcript variant X3	GO:0008021,GO:0016020,GO:0016021,GO:0022857,GO:0030054,GO:0030672,GO:0031410,GO:0043005,GO:0043195,GO:0005215,GO:0045202,GO:0006836,GO:0055085,GO:0007268	synaptic vesicle|membrane|integral component of membrane|transmembrane transporter activity|cell junction|synaptic vesicle membrane|cytoplasmic vesicle|neuron projection|terminal bouton|transporter activity|synapse|neurotransmitter transport|transmembrane transport|chemical synaptic transmission	mmu04512	ECM-receptor interaction	mmu-Sv2b_0014	http://159.226.67.237:8080/new/circ_detail.php?ID=mmu-Sv2b_0014
circRNA_02863|Chr12:57325524_57364234_+	376.345	125.676599052059	3.43790704449557	1.78153053717832	12.8930341150793	4.92666756212432e-38	2.06108586481342e-36	Up	40.4961556594471	0	0	0	21.2422140912691	11.3269327252915	31.4038974162799	21.2073991597713	108.508708574382	35.3783799995687	0	57.8348889337636	10.856388865427	43.2717913982905	109.420711870143	11.0744095335251	38711	443	sense-overlapping	NM_001164370.1	Chr12:57230425_57457241_+	Mipol1	GeneID:73490,Genbank:NM_001164370.1,MGI:MGI:1920740	mirror-image polydactyly 1	GO:0005634,GO:0008150,GO:0042802	nucleus|biological_process|identical protein binding			mmu-Mipol1_0002	http://159.226.67.237:8080/new/circ_detail.php?ID=mmu-Mipol1_0002	mmu_circ_0004100	ENSMUST00000130447	Mipol1	MMU_CIRCpedia_23809	uc007npq.2	Mipol1	HSA_CIRCpedia_12082
circRNA_12147|Chr7:128679717_128690698_+	76.3841073692617	360.041760579252	0.243563500994791	-2.03763	-12.8769	6.07516158438171e-38	2.51200867372807e-36	Down	0	92.2194760081996	101.881423878479	123.644388681741	10.6211070456346	0	10.4679658054266	21.2073991597713	0	0	0	0	43.4255554617081	0	21.8841423740285	11.0744095335251	10982	518	sense-overlapping	NM_178641.5	Chr7:128611365_128696436_+	Inpp5f	GeneID:101490,Genbank:NM_178641.5,MGI:MGI:2141867	inositol polyphosphate-5-phosphatase F	GO:0008934,GO:0014898,GO:0016020,GO:0016787,GO:0030424,GO:0030425,GO:0031161,GO:0048015,GO:0033137,GO:0048681,GO:0034596,GO:0051896,GO:0052832,GO:0052833,GO:0052834,GO:0055037,GO:0072583,GO:2000145,GO:0001921,GO:0005515,GO:0005737,GO:0005768,GO:0005769,GO:0005905,GO:0008344,GO:0042532,GO:0042578,GO:0042803,GO:0043025,GO:0045334,GO:2001135,GO:0046856	inositol monophosphate 1-phosphatase activity|cardiac muscle hypertrophy in response to stress|membrane|hydrolase activity|axon|dendrite|phosphatidylinositol catabolic process|phosphatidylinositol-mediated signaling|negative regulation of peptidyl-serine phosphorylation|negative regulation of axon regeneration|phosphatidylinositol phosphate 4-phosphatase activity|regulation of protein kinase B si…	mmu00562,mmu04070	Inositol phosphate metabolism|Phosphatidylinositol signaling system	mmu-Inpp5f_0007	http://159.226.67.237:8080/new/circ_detail.php?ID=mmu-Inpp5f_0007	mmu_circ_0013917	ENSMUST00000043138	Inpp5f	MMU_CIRCpedia_7254	ENSMUST00000043138	Inpp5f	HSA_CIRCpedia_659
circRNA_02311|Chr11:93905159_93933958_+	0	191.08597300615	0.00300402313610512	-8.37889	-12.8548	8.08548228407864e-38	3.30482471289467e-36	Down	0	73.7755808065596	0	51.5184952840588	0	33.9807981758745	0	31.811098739657	0	0	0	0	0	0	0	0	28800	1823	sense-overlapping	XM_006531910.3	Chr11:93885850_93945332_+	Mbtd1	GeneID:103537,Genbank:XM_006531910.3,MGI:MGI:2143977	mbt domain containing 1, transcript variant X25	GO:0006355,GO:0008270,GO:0035064,GO:0046872,GO:0048706,GO:0005634,GO:0006325,GO:0006351	regulation of transcription, DNA-templated|zinc ion binding|methylated histone binding|metal ion binding|embryonic skeletal system development|nucleus|chromatin organization|transcription, DNA-templated			mmu-Mbtd1_0001	http://159.226.67.237:8080/new/circ_detail.php?ID=mmu-Mbtd1_0001				MMU_CIRCpedia_34648	ENSMUST00000107853	Mbtd1	HSA_CIRCpedia_21397
circRNA_13103|Chr9:47797407_47813945_+	10.856388865427	186.599673910721	0.0667938669869724	-3.90414	-12.8531	8.26595978581375e-38	3.34019920435838e-36	Down	0	0	91.6932814906312	10.3036990568118	0	11.3269327252915	73.2757606379865	0	0	0	0	0	10.856388865427	0	0	0	16539	570	sense-overlapping	NM_001310841.1	Chr9:47530170_47853391_+	Cadm1	GeneID:54725,Genbank:NM_001310841.1,MGI:MGI:1889272	cell adhesion molecule 1, transcript variant 5	GO:0005911,GO:0005913,GO:0006915,GO:0007155,GO:0007156,GO:0007157,GO:0016338,GO:0030054,GO:0007275,GO:0030154,GO:0007283,GO:0030165,GO:0030424,GO:0030425,GO:0038023,GO:0051606,GO:0042271,GO:0060348,GO:0070852,GO:0001889,GO:0002376,GO:0005102,GO:0005515,GO:0005886,GO:0005887,GO:0007416,GO:0008021,GO:0008037,GO:0009826,GO:0014069,GO:0042803,GO:0016020,GO:0016021,GO:0043005,GO:0016323,GO:0043196,GO:…	cell-cell junction|cell-cell adherens junction|apoptotic process|cell adhesion|homophilic cell adhesion via plasma membrane adhesion molecules|heterophilic cell-cell adhesion via plasma membrane cell adhesion molecules|calcium-independent cell-cell adhesion via plasma membrane cell-adhesion molecules|cell junction|multicellular organism development|cell differentiation|spermatogenesis|PDZ domain …	mmu04514	Cell adhesion molecules (CAMs)	mmu-Cadm1_0002	http://159.226.67.237:8080/new/circ_detail.php?ID=mmu-Cadm1_0002	mmu_circ_0015634	ENSMUST00000114548	Cadm1	MMU_CIRCpedia_21186	NM_001310841	Cadm1	HSA_CIRCpedia_119724
circRNA_13143|Chr9:54472192_54480465_-	11.5669777867527	188.084420501204	0.0706039754268921	-3.82411	-12.8161	1.33237196759246e-37	5.26434968528755e-36	Down	0	0	122.257708654175	0	21.2422140912691	33.9807981758745	0	10.6036995798857	0	0	0	11.5669777867527	0	0	0	0	8274	480	sense-overlapping	NM_172771.2	Chr9:54365158_54501626_-	Dmxl2	GeneID:235380,Genbank:NM_172771.2,MGI:MGI:2444630	Dmx-like 2	GO:0017137,GO:0030054,GO:0031410,GO:0043291,GO:0045202,GO:0070072,GO:0007035,GO:0008021,GO:0016020	Rab GTPase binding|cell junction|cytoplasmic vesicle|RAVE complex|synapse|vacuolar proton-transporting V-type ATPase complex assembly|vacuolar acidification|synaptic vesicle|membrane			mmu-Dmxl2_0001	http://159.226.67.237:8080/new/circ_detail.php?ID=mmu-Dmxl2_0001	mmu_circ_0015686	ENSMUST00000118163	Dmxl2	MMU_CIRCpedia_22850	NM_172771	Dmxl2	HSA_CIRCpedia_14732
circRNA_00451|Chr1:87364104_87380593_+	0	189.479659011721	0.00302948974517694	-8.36671	-12.809	1.45938912627193e-37	5.70284366266263e-36	Down	60.7442334891706	0	0	0	0	33.9807981758745	52.3398290271332	42.4147983195427	0	0	0	0	0	0	0	0	16490	1079	sense-overlapping	XM_006529466.1	Chr1:87326981_87450796_+	Gigyf2	GeneID:227331,Genbank:XM_006529466.1,MGI:MGI:2138584	GRB10 interacting GYF protein 2, transcript variant X3	GO:0050881,GO:0032991,GO:0005783,GO:0050885,GO:0035264,GO:0005794,GO:0061157,GO:0043204,GO:0005829,GO:0070064,GO:0007631,GO:0008344,GO:0009791,GO:0010494,GO:0016021,GO:1990635,GO:0044267,GO:0016441,GO:0045296,GO:0017148,GO:0048009,GO:0021522,GO:0005515,GO:0031571,GO:0005737,GO:0048873,GO:0031982,GO:0005768	musculoskeletal movement|protein-containing complex|endoplasmic reticulum|neuromuscular process controlling balance|multicellular organism growth|Golgi apparatus|mRNA destabilization|perikaryon|cytosol|proline-rich region binding|feeding behavior|adult locomotory behavior|post-embryonic development|cytoplasmic stress granule|integral component of membrane|proximal dendrite|cellular protein metabo…			mmu-Gigyf2_0047	http://159.226.67.237:8080/new/circ_detail.php?ID=mmu-Gigyf2_0047
circRNA_02170|Chr11:78009401_78009794_+	363.595678945567	119.383798028992	3.49651502648996	1.80591770527258	12.7920339935751	1.8165646371077e-37	7.02141722777717e-36	Up	50.6201945743089	46.1097380040998	0	0	0	22.653865450583	0	0	0	0	84.8025660578069	92.5358222940218	21.7127777308541	21.6358956991453	87.5365694961141	55.3720476676253	394	394	exonic	XM_006533400.1	Chr11:77982754_78030539_+	Phf12	GeneID:268448,Genbank:XM_006533400.1,MGI:MGI:1924057	PHD finger protein 12, transcript variant X1	GO:0042393,GO:0001106,GO:0045892,GO:0001222,GO:0046872,GO:0003682,GO:0003712,GO:0005515,GO:0005634,GO:0070822,GO:0005654,GO:0006351,GO:0006355,GO:0016580,GO:0000122,GO:0017053,GO:0035091,GO:0000977	histone binding|RNA polymerase II transcription corepressor activity|negative regulation of transcription, DNA-templated|transcription corepressor binding|metal ion binding|chromatin binding|transcription cofactor activity|protein binding|nucleus|Sin3-type complex|nucleoplasm|transcription, DNA-templated|regulation of transcription, DNA-templated|Sin3 complex|negative regulation of transcription …			mmu-Phf12_0007	http://159.226.67.237:8080/new/circ_detail.php?ID=mmu-Phf12_0007	mmu_circ_0003399	ENSMUST00000049167	Phf12	MMU_CIRCpedia_29805	ENSMUST00000108360	Phf12	HSA_CIRCpedia_363495
circRNA_13496|Chr9:96202131_96273942_+	54.9925332484608	307.287522133639	0.205456969293441	-2.28309	-12.774	2.29025299808221e-37	8.75713942062402e-36	Down	0	55.3316856049197	91.6932814906312	20.6073981136235	0	45.307730901166	83.7437264434132	10.6036995798857	0	0	0	11.5669777867527	43.4255554617081	0	0	0	71812	373	sense-overlapping	XM_006510970.3	Chr9:96196245_96323646_+	Tfdp2	GeneID:211586,Genbank:XM_006510970.3,MGI:MGI:107167	transcription factor Dp 2, transcript variant X10	GO:0008134,GO:0001228,GO:0019904,GO:0003677,GO:0045892,GO:0003700,GO:0003712,GO:0005515,GO:0005634,GO:0045944,GO:0005635,GO:0090575,GO:0005667,GO:0006351,GO:0006355,GO:0000278,GO:0006357,GO:0000977,GO:0007049,GO:0000981	transcription factor binding|transcriptional activator activity, RNA polymerase II transcription regulatory region sequence-specific DNA binding|protein domain specific binding|DNA binding|negative regulation of transcription, DNA-templated|DNA binding transcription factor activity|transcription cofactor activity|protein binding|nucleus|positive regulation of transcription by RNA polymerase II|nu…	mmu04110	Cell cycle	mmu-Tfdp2_0025	http://159.226.67.237:8080/new/circ_detail.php?ID=mmu-Tfdp2_0025				MMU_CIRCpedia_35318	uc009rcc.2	Tfdp2	species_specific
circRNA_01776|Chr11:12365105_12378359_-	166.742655169223	0	382.858933642969	8.58066911137056	12.7234189659697	4.38256025870315e-37	1.65791322127111e-35	Up	0	0	0	0	0	0	0	0	0	44.2229749994609	0	46.2679111470109	43.4255554617081	0	32.8262135610428	0	13255	658	sense-overlapping	XM_011243652.2	Chr11:12236676_12429414_-	Cobl	GeneID:12808,Genbank:XM_011243652.2,MGI:MGI:105056	cordon-bleu WH2 repeat, transcript variant X3	GO:1990357,GO:0044295,GO:0030041,GO:0001843,GO:0048471,GO:0001889,GO:0048565,GO:0030424,GO:0003779,GO:0048669,GO:0003785,GO:0005515,GO:0005737,GO:0030425,GO:0005856,GO:0051639,GO:0030903,GO:0005884,GO:0033504,GO:0005886,GO:0051764,GO:0042995,GO:0005938,GO:0000578,GO:1900006,GO:0043025,GO:0001726,GO:1900029,GO:0044294,GO:0016020,GO:0001757	terminal web|axonal growth cone|actin filament polymerization|neural tube closure|perinuclear region of cytoplasm|liver development|digestive tract development|axon|actin binding|collateral sprouting in absence of injury|actin monomer binding|protein binding|cytoplasm|dendrite|cytoskeleton|actin filament network formation|notochord development|actin filament|floor plate development|plasma membran…			mmu-Cobl_0001	http://159.226.67.237:8080/new/circ_detail.php?ID=mmu-Cobl_0001	mmu_circ_0002858	ENSMUST00000093315	Cobl	MMU_CIRCpedia_6175	ENSMUST00000172919	Cobl	species_specific
circRNA_00037|Chr1:10209425_10216559_-	9.04239238119847	177.305949439584	0.0585493552750879	-4.0942	-12.7131	4.99839005845752e-37	1.87097632082894e-35	Down	0	9.22194760081996	40.7525695513916	0	53.1055352281728	0	0	74.2258970591997	9.04239238119847	0	0	0	0	0	0	0	7135	792	sense-overlapping	NM_001102430.1	Chr1:10137507_10232670_-	Arfgef1	GeneID:211673,Genbank:NM_001102430.1,MGI:MGI:2442988	ADP-ribosylation factor guanine nucleotide-exchange factor 1(brefeldin A-inhibited)	GO:0090284,GO:0017022,GO:0005634,GO:0090303,GO:0030532,GO:0005654,GO:2000114,GO:0030837,GO:0005730,GO:0005737,GO:0005794,GO:0005802,GO:0031175,GO:0005829,GO:0032012,GO:0007030,GO:0034237,GO:0010256,GO:0034260,GO:0015031,GO:0000139,GO:0048471,GO:0016020,GO:0005085,GO:0051897,GO:0016192,GO:0005086	positive regulation of protein glycosylation in Golgi|myosin binding|nucleus|positive regulation of wound healing|small nuclear ribonucleoprotein complex|nucleoplasm|regulation of establishment of cell polarity|negative regulation of actin filament polymerization|nucleolus|cytoplasm|Golgi apparatus|trans-Golgi network|neuron projection development|cytosol|regulation of ARF protein signal transduc…	mmu04144	Endocytosis	mmu-Arfgef1_0001	http://159.226.67.237:8080/new/circ_detail.php?ID=mmu-Arfgef1_0001				MMU_CIRCpedia_648	NM_001102430	Arfgef1	HSA_CIRCpedia_151381
circRNA_00716|Chr1:140351208_140383095_+	166.264552015197	0	381.761157770707	8.57652651320216	12.7081503604677	5.32797762798859e-37	1.97357171303411e-35	Up	0	0	0	0	0	0	0	0	27.1271771435954	0	18.8450146795126	0	75.9947220579892	0	0	44.2976381341002	31888	543	sense-overlapping	XM_011247999.2	Chr1:140245657_140533954_+	Kcnt2	GeneID:240776,Genbank:XM_011247999.2,MGI:MGI:3036273	potassium channel, subfamily T, member 2, transcript variant X18	GO:0005886,GO:0006813,GO:0008076,GO:0015269,GO:0015271,GO:0016021,GO:0042391,GO:0005228,GO:0005249,GO:0005267	plasma membrane|potassium ion transport|voltage-gated potassium channel complex|calcium-activated potassium channel activity|outward rectifier potassium channel activity|integral component of membrane|regulation of membrane potential|intracellular sodium activated potassium channel activity|voltage-gated potassium channel activity|potassium channel activity			mmu-Kcnt2_0001	http://159.226.67.237:8080/new/circ_detail.php?ID=mmu-Kcnt2_0001	mmu_circ_0008232	ENSMUST00000120709	Kcnt2	MMU_CIRCpedia_8924	ENSMUST00000119786	Kcnt2	HSA_CIRCpedia_29325
circRNA_02718|Chr12:34373878_34431989_-	21.8841423740285	217.776211012413	0.115366886203632	-3.1157	-12.7036	5.64960777124831e-37	2.07113456026381e-35	Down	70.8682724040324	0	0	30.9110971704353	21.2422140912691	0	52.3398290271332	42.4147983195427	0	0	0	0	0	0	21.8841423740285	0	58112	1310	sense-overlapping	XM_011243918.2	Chr12:34047580_34529641_-	Hdac9	GeneID:79221,Genbank:XM_011243918.2,MGI:MGI:1931221	histone deacetylase 9, transcript variant X11	GO:0005634,GO:0005667,GO:0005737,GO:0006325,GO:0006351,GO:0035097,GO:0006355,GO:0042113,GO:0006954,GO:0042826,GO:0007399,GO:0045843,GO:0045892,GO:0048742,GO:0051153,GO:0070491,GO:0000118,GO:0000122,GO:0003714,GO:0004407,GO:0005080,GO:0005515,GO:0007507,GO:0008134,GO:0016575,GO:0016787,GO:0030183,GO:0032041,GO:0032869,GO:0070932,GO:0033558,GO:0070933,GO:0034983,GO:0090050	nucleus|transcription factor complex|cytoplasm|chromatin organization|transcription, DNA-templated|histone methyltransferase complex|regulation of transcription, DNA-templated|B cell activation|inflammatory response|histone deacetylase binding|nervous system development|negative regulation of striated muscle tissue development|negative regulation of transcription, DNA-templated|regulation of skel…	mmu05203,mmu05034,mmu05165	Viral carcinogenesis|Alcoholism|Human papillomavirus infection	mmu-Hdac9_0005	http://159.226.67.237:8080/new/circ_detail.php?ID=mmu-Hdac9_0005	mmu_circ_0003922	ENSMUST00000085463	Hdac9	MMU_CIRCpedia_17268	NM_001271386	Hdac9	HSA_CIRCpedia_97307
circRNA_13260|Chr9:63329908_63343456_-	165.618820237946	0	380.278488687581	8.57091252174482	12.6874830708985	6.93796999928858e-37	2.51749197117043e-35	Up	0	0	0	0	0	0	0	0	18.0847847623969	0	28.267522019269	0	75.9947220579892	43.2717913982905	0	0	13549	228	sense-overlapping	XM_006511145.2	Chr9:63163768_63381682_-	Map2k5	GeneID:23938,Genbank:XM_006511145.2,MGI:MGI:1346345	mitogen-activated protein kinase kinase 5, transcript variant X1	GO:0071363,GO:0042981,GO:0016301,GO:0000187,GO:0090051,GO:0043154,GO:0016310,GO:0004672,GO:2000342,GO:0045415,GO:0016740,GO:0004674,GO:2001240,GO:0045944,GO:0004713,GO:0005515,GO:0005524,GO:0005634,GO:0023014,GO:0005737,GO:0046872,GO:0030307,GO:0005819,GO:0050679,GO:0031098,GO:0005829,GO:0051247,GO:0032088,GO:0006468,GO:0000122,GO:0060761,GO:0032147,GO:0007346,GO:0000165,GO:0070375,GO:0034115,GO:…	cellular response to growth factor stimulus|regulation of apoptotic process|kinase activity|activation of MAPK activity|negative regulation of cell migration involved in sprouting angiogenesis|negative regulation of cysteine-type endopeptidase activity involved in apoptotic process|phosphorylation|protein kinase activity|negative regulation of chemokine (C-X-C motif) ligand 2 production|negative …	mmu04010,mmu04540,mmu04921,mmu04722,mmu05418	MAPK signaling pathway|Gap junction|Oxytocin signaling pathway|Neurotrophin signaling pathway|Fluid shear stress and atherosclerosis	mmu-Map2k5_0003	http://159.226.67.237:8080/new/circ_detail.php?ID=mmu-Map2k5_0003	mmu_circ_0015776	ENSMUST00000034920	Map2k5	MMU_CIRCpedia_25559	ENSMUST00000034920	Map2k5	HSA_CIRCpedia_368526
circRNA_02721|Chr12:34429498_34437378_-	284.665232752909	73.7755808065596	4.42979744221823	2.1472407313337	12.6848717391905	7.17311780545036e-37	2.57652595112944e-35	Up	0	73.7755808065596	0	0	0	0	0	0	0	53.0675699993531	0	46.2679111470109	86.8511109234162	0	98.4786406831284	0	7881	642	sense-overlapping	XM_011243918.2	Chr12:34047580_34529641_-	Hdac9	GeneID:79221,Genbank:XM_011243918.2,MGI:MGI:1931221	histone deacetylase 9, transcript variant X11	GO:0005634,GO:0005667,GO:0005737,GO:0006325,GO:0006351,GO:0035097,GO:0006355,GO:0042113,GO:0006954,GO:0042826,GO:0007399,GO:0045843,GO:0045892,GO:0048742,GO:0051153,GO:0070491,GO:0000118,GO:0000122,GO:0003714,GO:0004407,GO:0005080,GO:0005515,GO:0007507,GO:0008134,GO:0016575,GO:0016787,GO:0030183,GO:0032041,GO:0032869,GO:0070932,GO:0033558,GO:0070933,GO:0034983,GO:0090050	nucleus|transcription factor complex|cytoplasm|chromatin organization|transcription, DNA-templated|histone methyltransferase complex|regulation of transcription, DNA-templated|B cell activation|inflammatory response|histone deacetylase binding|nervous system development|negative regulation of striated muscle tissue development|negative regulation of transcription, DNA-templated|regulation of skel…	mmu05203,mmu05034,mmu05165	Viral carcinogenesis|Alcoholism|Human papillomavirus infection	mmu-Hdac9_0002	http://159.226.67.237:8080/new/circ_detail.php?ID=mmu-Hdac9_0002	mmu_circ_0003927	ENSMUST00000110819	Hdac9	MMU_CIRCpedia_17316	NM_001271386	Hdac9	HSA_CIRCpedia_57551
circRNA_10334|Chr6:29870568_29890744_+	264.603806631136	63.2212781132788	4.80501660831592	2.2645414176158	12.6382503645801	1.29912666883386e-36	4.61969443437319e-35	Up	0	0	0	10.3036990568118	21.2422140912691	0	10.4679658054266	21.2073991597713	0	0	65.9575513782942	34.7009333602582	43.4255554617081	32.4538435487179	43.7682847480571	44.2976381341002	20177	731	sense-overlapping	XM_011241082.2	Chr6:29768379_29903162_+	Ahcyl2	GeneID:74340,Genbank:XM_011241082.2,MGI:MGI:1921590	S-adenosylhomocysteine hydrolase-like 2, transcript variant X3	GO:0005737,GO:0005783,GO:0005829,GO:0006730,GO:0016787,GO:0033353,GO:0043005,GO:0043231,GO:0004013	cytoplasm|endoplasmic reticulum|cytosol|one-carbon metabolic process|hydrolase activity|S-adenosylmethionine cycle|neuron projection|intracellular membrane-bounded organelle|adenosylhomocysteinase activity	mmu00270	Cysteine and methionine metabolism	mmu-Ahcyl2_0041	http://159.226.67.237:8080/new/circ_detail.php?ID=mmu-Ahcyl2_0041	mmu_circ_0013263	ENSMUST00000166718	Ahcyl2	MMU_CIRCpedia_15628	ENSMUST00000166718	Ahcyl2	species_specific
circRNA_08222|Chr3:94519048_94531389_-	17.6891899997844	203.205463368145	0.0999389180593046	-3.32281	-12.6256	1.52664241830138e-36	5.37499053413834e-35	Down	30.3721167445853	9.22194760081996	10.1881423878479	0	0	90.615461802332	62.8077948325599	0	0	17.6891899997844	0	0	0	0	0	0	12342	606	sense-overlapping	NM_001082484.2	Chr3:94497542_94582716_-	Snx27	GeneID:76742,Genbank:NM_001082484.2,MGI:MGI:1923992	sorting nexin family member 27, transcript variant 1	GO:0016020,GO:0005623,GO:0016197,GO:0005654,GO:0005737,GO:0005768,GO:0005769,GO:0005829,GO:0030904,GO:0006886,GO:0032266,GO:0035091,GO:0007165,GO:0071203,GO:0008289,GO:0001772,GO:1990126,GO:0008333,GO:0005515,GO:0015031,GO:0005622	membrane|cell|endosomal transport|nucleoplasm|cytoplasm|endosome|early endosome|cytosol|retromer complex|intracellular protein transport|phosphatidylinositol-3-phosphate binding|phosphatidylinositol binding|signal transduction|WASH complex|lipid binding|immunological synapse|retrograde transport, endosome to plasma membrane|endosome to lysosome transport|protein binding|protein transport|intracel…			mmu-Snx27_0001	http://159.226.67.237:8080/new/circ_detail.php?ID=mmu-Snx27_0001	mmu_circ_0010928	ENSMUST00000029783	Snx27	MMU_CIRCpedia_34881	NM_001082484	Snx27	HSA_CIRCpedia_27994
circRNA_07030|Chr2:32182458_32187553_+	273.586428638838	68.7511115401835	4.56853443885375	2.19173143073218	12.5957379925911	2.22865661701557e-36	7.76970875500721e-35	Up	0	36.8877904032798	0	0	31.8633211369037	0	0	0	45.2119619059924	0	28.267522019269	69.4018667205164	75.9947220579892	0	54.7103559350713	0	5096	523	sense-overlapping	NM_001159634.1	Chr2:32151148_32234537_+	Prrc2b	GeneID:227723,Genbank:NM_001159634.1,MGI:MGI:1923304	proline-rich coiled-coil 2B, transcript variant 1	GO:0005575,GO:0030154	cellular_component|cell differentiation			mmu-Prrc2b_0001	http://159.226.67.237:8080/new/circ_detail.php?ID=mmu-Prrc2b_0001	mmu_circ_0009836	ENSMUST00000036691	Prrc2b	MMU_CIRCpedia_16404	ENSMUST00000036691	Prrc2b	HSA_CIRCpedia_63222
circRNA_13961|ChrX:113064847_113080215_-	160.295391850374	0	368.055328910487	8.52377884938498	12.5150735977373	6.17506157981405e-36	2.1113960555595e-34	Up	0	0	0	0	0	0	0	0	0	0	37.6900293590253	46.2679111470109	32.5691665962811	0	43.7682847480571	0	15369	344	sense-overlapping	XM_006528382.3	ChrX:113040592_113185416_-	Chm	GeneID:12662,Genbank:XM_006528382.3,MGI:MGI:892979	choroidermia (RAB escort protein 1), transcript variant X2	GO:0005737,GO:0005829,GO:0005968,GO:0006612,GO:0006886,GO:0007264,GO:0017137,GO:0018344,GO:0044877,GO:0065003,GO:0001568,GO:0005092,GO:0005096	cytoplasm|cytosol|Rab-protein geranylgeranyltransferase complex|protein targeting to membrane|intracellular protein transport|small GTPase mediated signal transduction|Rab GTPase binding|protein geranylgeranylation|protein-containing complex binding|protein-containing complex assembly|blood vessel development|GDP-dissociation inhibitor activity|GTPase activator activity			mmu-Chm_0003	http://159.226.67.237:8080/new/circ_detail.php?ID=mmu-Chm_0003				MMU_CIRCpedia_3492	NM_018818	Chm	HSA_CIRCpedia_66373
circRNA_07633|Chr2:127284095_127284581_+	0	178.831127929561	0.0032098812468584	-8.28326	-12.4992	7.53758587361952e-36	2.55272908253248e-34	Down	0	0	61.1288543270875	20.6073981136235	21.2422140912691	33.9807981758745	41.8718632217066	0	0	0	0	0	0	0	0	0	487	259	exonic	NM_139308.2	Chr2:127270229_127298934_+	Stard7	GeneID:99138,Genbank:NM_139308.2,MGI:MGI:2139090	START domain containing 7	GO:0008289,GO:0015914,GO:1903955,GO:0005215,GO:0005575,GO:0005739	lipid binding|phospholipid transport|positive regulation of protein targeting to mitochondrion|transporter activity|cellular_component|mitochondrion			mmu-Stard7_0002	http://159.226.67.237:8080/new/circ_detail.php?ID=mmu-Stard7_0002	mmu_circ_0009314	ENSMUST00000069099	Stard7	MMU_CIRCpedia_6892	ENSMUST00000110375	Stard7	HSA_CIRCpedia_42672
circRNA_08512|Chr3:158240449_158292022_-	32.7405312394555	243.014679176304	0.154673278503735	-2.6927	-12.4797	9.62991276720094e-36	3.20037100936136e-34	Down	60.7442334891706	0	50.9407119392395	0	10.6211070456346	67.961596351749	20.9359316108533	31.811098739657	0	0	0	0	10.856388865427	0	21.8841423740285	0	51574	211	sense-overlapping	XM_006501504.3	Chr3:158069460_158363114_-	Lrrc7	GeneID:242274,Genbank:XM_006501504.3,MGI:MGI:2676665	leucine rich repeat containing 7, transcript variant X3	GO:0043194,GO:0005886,GO:0043197,GO:0045202,GO:0007165,GO:0008022,GO:0010976,GO:0014069,GO:0045211,GO:0015629,GO:0016020,GO:0030054,GO:0030175,GO:0005737,GO:0043005,GO:0005789	axon initial segment|plasma membrane|dendritic spine|synapse|signal transduction|protein C-terminus binding|positive regulation of neuron projection development|postsynaptic density|postsynaptic membrane|actin cytoskeleton|membrane|cell junction|filopodium|cytoplasm|neuron projection|endoplasmic reticulum membrane			mmu-Lrrc7_0055	http://159.226.67.237:8080/new/circ_detail.php?ID=mmu-Lrrc7_0055	mmu_circ_0010576	ENSMUST00000029826	Lrrc7	MMU_CIRCpedia_220034	NM_001081358	Lrrc7	species_specific
circRNA_12346|Chr8:25735745_25739585_-	158.788531686136	0	364.595417137796	8.51015261699344	12.4655975684148	1.15006434704279e-35	3.78669335007794e-34	Up	0	0	0	0	0	0	0	0	0	0	37.6900293590253	23.1339555735054	65.1383331925622	0	32.8262135610428	0	3841	459	sense-overlapping	NM_028102.1	Chr8:25725324_25754280_-	Ddhd2	GeneID:72108,Genbank:NM_028102.1,MGI:MGI:1919358	DDHD domain containing 2	GO:0016787,GO:0004806,GO:0019433,GO:0005737,GO:0030134,GO:0005794,GO:0005815,GO:0005829,GO:0006629,GO:0034389,GO:0006888,GO:0046872,GO:0007626,GO:0090141,GO:0008542,GO:0016020,GO:0004620,GO:0016042	hydrolase activity|triglyceride lipase activity|triglyceride catabolic process|cytoplasm|COPII-coated ER to Golgi transport vesicle|Golgi apparatus|microtubule organizing center|cytosol|lipid metabolic process|lipid particle organization|ER to Golgi vesicle-mediated transport|metal ion binding|locomotory behavior|positive regulation of mitochondrial fission|visual learning|membrane|phospholipase …			mmu-Ddhd2_0018	http://159.226.67.237:8080/new/circ_detail.php?ID=mmu-Ddhd2_0018	mmu_circ_0014748	ENSMUST00000033975	Ddhd2	MMU_CIRCpedia_14613	NM_028102	Ddhd2	HSA_CIRCpedia_60959
circRNA_11932|Chr7:96694770_96704161_+	26.5337849996766	225.387642882897	0.135154708747521	-2.88732	-12.4598	1.23605195434445e-35	4.03247775197143e-34	Down	0	73.7755808065596	0	0	53.1055352281728	56.6346636264575	41.8718632217066	0	0	26.5337849996766	0	0	0	0	0	0	9392	591	sense-overlapping	NM_001310762.1	Chr7:96171244_96911093_+	Tenm4	GeneID:23966,Genbank:NM_001310762.1,MGI:MGI:2447063	teneurin transmembrane protein 4, transcript variant 3	GO:0060912,GO:0042803,GO:0005737,GO:0097264,GO:0042995,GO:0005886,GO:2000543,GO:0043005,GO:0005887,GO:0007157,GO:0007165,GO:0007275,GO:0016020,GO:0046982,GO:0016021,GO:0048666,GO:0030154,GO:0031641,GO:0048714,GO:0031643,GO:0000902,GO:0050839,GO:0032289,GO:0001702,GO:0060038,GO:0005634	cardiac cell fate specification|protein homodimerization activity|cytoplasm|self proteolysis|cell projection|plasma membrane|positive regulation of gastrulation|neuron projection|integral component of plasma membrane|heterophilic cell-cell adhesion via plasma membrane cell adhesion molecules|signal transduction|multicellular organism development|membrane|protein heterodimerization activity|integr…			mmu-Tenm4_0022	http://159.226.67.237:8080/new/circ_detail.php?ID=mmu-Tenm4_0022	mmu_circ_0013658	ENSMUST00000107162	Odz4	MMU_CIRCpedia_35439	NM_001310762	Tenm4	HSA_CIRCpedia_75038
circRNA_12631|Chr8:84601389_84602039_+	0	176.879125682788	0.00324530484691045	-8.26743	-12.4412	1.56227718417102e-35	5.05041606082922e-34	Down	20.2480778297235	18.4438952016399	30.5644271635437	30.9110971704353	0	45.307730901166	31.4038974162799	0	0	0	0	0	0	0	0	0	651	299	sense-overlapping	XM_006530605.3	Chr8:84338636_84617880_+	Cacna1a	GeneID:12286,Genbank:XM_006530605.3,MGI:MGI:109482	calcium channel, voltage-dependent, P/Q type, alpha 1A subunit, transcript variant X21	GO:0005515,GO:0005516,GO:0005634,GO:0005737,GO:0005886,GO:0005891,GO:0007416,GO:0007628,GO:0006811,GO:0006816,GO:0008219,GO:0008331,GO:0021680,GO:0010817,GO:0021702,GO:0014051,GO:0021750,GO:0014056,GO:0021953,GO:0030425,GO:0030644,GO:0031335,GO:0001505,GO:0048265,GO:0032353,GO:0005216,GO:0048266,GO:0032991,GO:0005244,GO:0048791,GO:0034765,GO:0005245,GO:0048813,GO:0050770,GO:0050877,GO:0050883,GO:…	protein binding|calmodulin binding|nucleus|cytoplasm|plasma membrane|voltage-gated calcium channel complex|synapse assembly|adult walking behavior|ion transport|calcium ion transport|cell death|high voltage-gated calcium channel activity|cerebellar Purkinje cell layer development|regulation of hormone levels|cerebellar Purkinje cell differentiation|gamma-aminobutyric acid secretion|vestibular nuc…	mmu04010,mmu04020,mmu04724,mmu04727,mmu04725,mmu04728,mmu04726,mmu04730,mmu04723,mmu04721,mmu04742,mmu05032,mmu05033,mmu04930	MAPK signaling pathway|Calcium signaling pathway|Glutamatergic synapse|GABAergic synapse|Cholinergic synapse|Dopaminergic synapse|Serotonergic synapse|Long-term depression|Retrograde endocannabinoid signaling|Synaptic vesicle cycle|Taste transduction|Morphine addiction|Nicotine addiction|Type II diabetes mellitus	mmu-Cacna1a_0026	http://159.226.67.237:8080/new/circ_detail.php?ID=mmu-Cacna1a_0026				MMU_CIRCpedia_31729	ENSMUST00000121390	Cacna1a	HSA_CIRCpedia_86538
circRNA_02829|Chr12:53139381_53147983_+	21.8841423740285	211.375808823958	0.118860164242595	-3.07266	-12.435	1.68719455928847e-35	5.40510257011695e-34	Down	30.3721167445853	55.3316856049197	0	41.214796227247	21.2422140912691	0	31.4038974162799	31.811098739657	0	0	0	0	0	0	21.8841423740285	0	8603	3561	sense-overlapping	XM_006515821.3	Chr12:52699013_53155568_+	Akap6	GeneID:238161,Genbank:XM_006515821.3,MGI:MGI:3050566	A kinase (PRKA) anchor protein 6, transcript variant X1	GO:0008179,GO:0010738,GO:0014701,GO:0014704,GO:0016529,GO:0035556,GO:0042383,GO:0019899,GO:0043495,GO:0030307,GO:0044325,GO:0047485,GO:0048471,GO:0086004,GO:1901381,GO:1901897,GO:0051018,GO:1902261,GO:2000481,GO:0001934,GO:0005515,GO:0005634,GO:0005635,GO:0005640,GO:0005737,GO:0005901,GO:0007194,GO:0030315,GO:0031965,GO:0032516,GO:0032947,GO:0032991,GO:0034237,GO:0034629,GO:0051281,GO:0034704,GO:…	adenylate cyclase binding|regulation of protein kinase A signaling|junctional sarcoplasmic reticulum membrane|intercalated disc|sarcoplasmic reticulum|intracellular signal transduction|sarcolemma|enzyme binding|protein membrane anchor|positive regulation of cell growth|ion channel binding|protein N-terminus binding|perinuclear region of cytoplasm|regulation of cardiac muscle cell contraction|posi…			mmu-Akap6_0032	http://159.226.67.237:8080/new/circ_detail.php?ID=mmu-Akap6_0032
circRNA_03229|Chr12:111336026_111345623_-	193.893366007168	29.5982323765158	7.52071708219751	2.91087022594662	12.4327133245499	1.73638854286923e-35	5.51303362360979e-34	Up	0	9.22194760081996	20.3762847756958	0	0	0	0	0	18.0847847623969	0	18.8450146795126	80.9688445072691	75.9947220579892	0	0	0	9598	421	sense-overlapping	NM_183016.2	Chr12:111292972_111377718_-	Cdc42bpb	GeneID:217866,Genbank:NM_183016.2,MGI:MGI:2136459	CDC42 binding protein kinase beta	GO:0031032,GO:0005515,GO:0035556,GO:0005524,GO:0042641,GO:0005737,GO:0005886,GO:0006468,GO:0016020,GO:0016301,GO:0042995,GO:0016310,GO:0044877,GO:0016477,GO:0046872,GO:0016740,GO:0017048,GO:0000166,GO:0030036,GO:0004672,GO:0030054,GO:0004674	actomyosin structure organization|protein binding|intracellular signal transduction|ATP binding|actomyosin|cytoplasm|plasma membrane|protein phosphorylation|membrane|kinase activity|cell projection|phosphorylation|protein-containing complex binding|cell migration|metal ion binding|transferase activity|Rho GTPase binding|nucleotide binding|actin cytoskeleton organization|protein kinase activity|ce…			mmu-Cdc42bpb_0005	http://159.226.67.237:8080/new/circ_detail.php?ID=mmu-Cdc42bpb_0005	mmu_circ_0003759	ENSMUST00000041965	Cdc42bpb	MMU_CIRCpedia_3148	NM_183016	Cdc42bpb	HSA_CIRCpedia_11504
circRNA_03205|Chr12:109546477_109549536_-	63.5549509349635	317.531333123612	0.229786694569413	-2.12163	-12.4093	2.32661786668848e-35	7.32163994154356e-34	Down	0	46.1097380040998	81.5051391027833	0	0	0	73.2757606379865	116.640695378742	0	8.84459499989218	0	0	0	0	54.7103559350713	0	3060	3060	intergenic										mmu-Meg3_0016	http://159.226.67.237:8080/new/circ_detail.php?ID=mmu-Meg3_0016
circRNA_09585|Chr5:34419998_34444913_+	51.4141812757937	287.712854759818	0.205156714374757	-2.2852	-12.3673	3.92639642614579e-35	1.22476014836618e-33	Down	40.4961556594471	55.3316856049197	20.3762847756958	0	53.1055352281728	33.9807981758745	31.4038974162799	53.0184978994283	0	0	18.8450146795126	0	32.5691665962811	0	0	0	24916	1854	sense-overlapping	NM_001243123.1	Chr5:34369933_34486458_+	Fam193a	GeneID:231128,Genbank:NM_001243123.1,MGI:MGI:2447768	family with sequence similarity 193, member A	GO:0003674,GO:0008150	molecular_function|biological_process			mmu-Fam193a_0026	http://159.226.67.237:8080/new/circ_detail.php?ID=mmu-Fam193a_0026	mmu_circ_0001340	NM_001243123	Fam193a	MMU_CIRCpedia_17294	NM_001243123	Fam193a	HSA_CIRCpedia_48310
circRNA_10625|Chr6:84746901_84747784_-	44.4014063568647	270.175619271826	0.188674256544891	-2.40603	-12.3567	4.48340181042607e-35	1.38634581198914e-33	Down	0	0	132.445851042023	0	10.6211070456346	0	10.4679658054266	116.640695378742	0	0	0	11.5669777867527	0	10.8179478495726	10.9420711870143	11.0744095335251	884	884	sense-overlapping	NM_177077.2	Chr6:84618486_85069513_-	Exoc6b	GeneID:75914,Genbank:NM_177077.2,MGI:MGI:1923164	exocyst complex component 6B	GO:0005575,GO:0006887,GO:0006893,GO:0006904,GO:0008150,GO:0016020,GO:0000145,GO:0003674	cellular_component|exocytosis|Golgi to plasma membrane transport|vesicle docking involved in exocytosis|biological_process|membrane|exocyst|molecular_function			mmu-Exoc6b_0010	http://159.226.67.237:8080/new/circ_detail.php?ID=mmu-Exoc6b_0010	mmu_circ_0013551	ENSMUST00000160197	Exoc6b
circRNA_05439|Chr17:5264032_5291283_+	155.376422772661	0	356.760850879026	8.47881349970363	12.352427741022	4.72632980870503e-35	1.44886455170302e-33	Up	0	0	0	0	0	0	0	0	0	35.3783799995687	0	0	32.5691665962811	32.4538435487179	32.8262135610428	22.1488190670501	27252	598	sense-overlapping	XM_006523223.3	Chr17:4994191_5343743_+	Arid1b	GeneID:239985,Genbank:XM_006523223.3,MGI:MGI:1926129	AT rich interactive domain 1B (SWI-like), transcript variant X3	GO:0070603,GO:0005634,GO:0071565,GO:0005654,GO:0097026,GO:0005737,GO:0005829,GO:0005886,GO:0006325,GO:0006338,GO:0006351,GO:0006355,GO:0007270,GO:0007399,GO:0003677,GO:0016514,GO:0005515,GO:0060996	SWI/SNF superfamily-type complex|nucleus|nBAF complex|nucleoplasm|dendritic cell dendrite assembly|cytoplasm|cytosol|plasma membrane|chromatin organization|chromatin remodeling|transcription, DNA-templated|regulation of transcription, DNA-templated|neuron-neuron synaptic transmission|nervous system development|DNA binding|SWI/SNF complex|protein binding|dendritic spine development	mmu04714,mmu05225	Thermogenesis|Hepatocellular carcinoma	mmu-Arid1b_0009	http://159.226.67.237:8080/new/circ_detail.php?ID=mmu-Arid1b_0009	mmu_circ_0006833	ENSMUST00000115797	Arid1b	MMU_CIRCpedia_22410	ENSMUST00000092723	Arid1b	HSA_CIRCpedia_54103
circRNA_11453|Chr7:59468304_59549998_-	155.004729809067	0	355.907404161751	8.47535813621143	12.3400027116121	5.51540255120448e-35	1.6763052540242e-33	Up	0	0	0	0	0	0	0	0	54.2543542871908	0	0	34.7009333602582	0	0	32.8262135610428	33.2232286005752	81695	81695	intergenic										mmu-RP24-439I22_0430	http://159.226.67.237:8080/new/circ_detail.php?ID=mmu-RP24-439I22_0430
circRNA_02238|Chr11:85326864_85339796_+	66.5886664397692	322.478771263077	0.237061628780957	-2.07667	-12.3363	5.77322662879365e-35	1.73979609254154e-33	Down	80.9923113188942	0	71.3169967149354	10.3036990568118	53.1055352281728	11.3269327252915	0	95.433296218971	0	0	0	11.5669777867527	10.856388865427	0	10.9420711870143	33.2232286005752	12933	788	sense-overlapping	NM_016910.3	Chr11:85311254_85347071_+	Ppm1d	GeneID:53892,Genbank:NM_016910.3,MGI:MGI:1858214	protein phosphatase 1D magnesium-dependent, delta isoform	GO:0045814,GO:0004722,GO:0046872,GO:0004724,GO:0051019,GO:0005634,GO:0005737,GO:0005829,GO:0006306,GO:0006342,GO:0006470,GO:0007049,GO:0009617,GO:0016787,GO:0000086,GO:0035970,GO:0003824,GO:0043169,GO:0004721	negative regulation of gene expression, epigenetic|protein serine/threonine phosphatase activity|metal ion binding|magnesium-dependent protein serine/threonine phosphatase activity|mitogen-activated protein kinase binding|nucleus|cytoplasm|cytosol|DNA methylation|chromatin silencing|protein dephosphorylation|cell cycle|response to bacterium|hydrolase activity|G2/M transition of mitotic cell cycle…	mmu04115	p53 signaling pathway	mmu-Ppm1d_0001	http://159.226.67.237:8080/new/circ_detail.php?ID=mmu-Ppm1d_0001	mmu_circ_0003486	ENSMUST00000020835	Ppm1d	MMU_CIRCpedia_32036	ENSMUST00000020835	Ppm1d	species_specific
circRNA_08731|Chr4:57244975_57258019_-	154.757772263882	0	355.340363278846	8.47305776415961	12.3317366726624	6.11151668520825e-35	1.82626498593282e-33	Up	0	0	0	0	0	0	0	0	0	0	0	23.1339555735054	43.4255554617081	0	32.8262135610428	55.3720476676253	13045	396	sense-overlapping	XM_006538101.3	Chr4:57190841_57300448_-	Ptpn3	GeneID:545622,Genbank:XM_006538101.3,MGI:MGI:105307	protein tyrosine phosphatase, non-receptor type 3, transcript variant X5	GO:0051117,GO:0005737,GO:0098902,GO:0005856,GO:2000649,GO:0005886,GO:0006470,GO:0008092,GO:0009898,GO:0016020,GO:0016311,GO:0016787,GO:0016791,GO:0017080,GO:0001784,GO:0045930,GO:0004721,GO:0051045,GO:0004725	ATPase binding|cytoplasm|regulation of membrane depolarization during action potential|cytoskeleton|regulation of sodium ion transmembrane transporter activity|plasma membrane|protein dephosphorylation|cytoskeletal protein binding|cytoplasmic side of plasma membrane|membrane|dephosphorylation|hydrolase activity|phosphatase activity|sodium channel regulator activity|phosphotyrosine residue binding…			mmu-Ptpn3_0012	http://159.226.67.237:8080/new/circ_detail.php?ID=mmu-Ptpn3_0012				MMU_CIRCpedia_23792	NM_011207	Ptpn3	species_specific
circRNA_09021|Chr4:109883636_109890990_+	484.14986059755	209.467227927325	2.65354100244998	1.40791884140987	12.3300389931237	6.24165137757764e-35	1.84960935822217e-33	Up	0	0	61.1288543270875	20.6073981136235	21.2422140912691	11.3269327252915	20.9359316108533	74.2258970591997	63.2967466683893	44.2229749994609	47.1125366987816	46.2679111470109	162.845832981405	54.0897392478631	10.9420711870143	55.3720476676253	7355	226	sense-overlapping	NM_007983.2	Chr4:109676627_109963960_+	Faf1	GeneID:14084,Genbank:NM_007983.2,MGI:MGI:109419	Fas-associated factor 1	GO:0042176,GO:0005737,GO:0043130,GO:0005829,GO:0048471,GO:0006915,GO:0007253,GO:0008219,GO:0010942,GO:0019901,GO:0051059,GO:0019904,GO:1902043,GO:0030155,GO:0031072,GO:0031334,GO:0005515,GO:0031625,GO:0005634,GO:0034098,GO:0005635	regulation of protein catabolic process|cytoplasm|ubiquitin binding|cytosol|perinuclear region of cytoplasm|apoptotic process|cytoplasmic sequestering of NF-kappaB|cell death|positive regulation of cell death|protein kinase binding|NF-kappaB binding|protein domain specific binding|positive regulation of extrinsic apoptotic signaling pathway via death domain receptors|regulation of cell adhesion|h…	mmu04217	Necroptosis	mmu-Faf1_0041	http://159.226.67.237:8080/new/circ_detail.php?ID=mmu-Faf1_0041	mmu_circ_0001245	NM_007983	Faf1	MMU_CIRCpedia_2695	ENSMUST00000102724	Faf1	species_specific
circRNA_02309|Chr11:93905159_93918947_+	17.6891899997844	196.17715751955	0.103519361833593	-3.27203	-12.3237	6.75487695411106e-35	1.98515226849743e-33	Down	0	55.3316856049197	0	0	63.7266422738074	45.307730901166	0	31.811098739657	0	17.6891899997844	0	0	0	0	0	0	13789	7030	sense-overlapping	XM_006531910.3	Chr11:93885850_93945332_+	Mbtd1	GeneID:103537,Genbank:XM_006531910.3,MGI:MGI:2143977	mbt domain containing 1, transcript variant X25	GO:0006355,GO:0008270,GO:0035064,GO:0046872,GO:0048706,GO:0005634,GO:0006325,GO:0006351	regulation of transcription, DNA-templated|zinc ion binding|methylated histone binding|metal ion binding|embryonic skeletal system development|nucleus|chromatin organization|transcription, DNA-templated			mmu-Mbtd1_0012	http://159.226.67.237:8080/new/circ_detail.php?ID=mmu-Mbtd1_0012	mmu_circ_0003550	ENSMUST00000107853	Mbtd1
circRNA_10953|Chr6:140556804_140568881_+	18.8450146795126	199.563623613049	0.108411954930426	-3.2054	-12.3179	7.2562023256933e-35	2.11500454673487e-33	Down	30.3721167445853	0	30.5644271635437	30.9110971704353	31.8633211369037	33.9807981758745	41.8718632217066	0	0	0	18.8450146795126	0	0	0	0	0	12078	171	sense-overlapping	XM_011241564.2	Chr6:140423639_140577217_+	Plekha5	GeneID:109135,Genbank:XM_011241564.2,MGI:MGI:1923802	pleckstrin homology domain containing, family A member 5, transcript variant X36	GO:0010314,GO:0032266,GO:0061458,GO:0070273,GO:0080025,GO:0005654,GO:0005829	phosphatidylinositol-5-phosphate binding|phosphatidylinositol-3-phosphate binding|reproductive system development|phosphatidylinositol-4-phosphate binding|phosphatidylinositol-3,5-bisphosphate binding|nucleoplasm|cytosol			mmu-Plekha5_0064	http://159.226.67.237:8080/new/circ_detail.php?ID=mmu-Plekha5_0064				MMU_CIRCpedia_218984	NM_144920	Plekha5	species_specific
circRNA_02269|Chr11:87145464_87163869_+	237.881198314635	53.3234042130502	5.12158431911409	2.35659016486653	12.2727968962543	1.26796391072605e-34	3.66575582645676e-33	Up	0	0	0	10.3036990568118	10.6211070456346	11.3269327252915	10.4679658054266	10.6036995798857	171.805455242771	0	0	11.5669777867527	10.856388865427	21.6358956991453	10.9420711870143	11.0744095335251	18406	491	sense-overlapping	XM_006534072.2	Chr11:87127051_87220684_+	Trim37	GeneID:68729,Genbank:XM_006534072.2,MGI:MGI:2153072	tripartite motif-containing 37, transcript variant X4	GO:0061630,GO:0035518,GO:0005164,GO:0070842,GO:0036353,GO:0005622,GO:0005737,GO:0005777,GO:0005829,GO:0008270,GO:0016235,GO:0042803,GO:0016567,GO:0046600,GO:0016740,GO:0046872,GO:0031625,GO:0051091,GO:0032088,GO:0000122,GO:0051092,GO:0035098,GO:0003682,GO:0051865,GO:0004842	ubiquitin protein ligase activity|histone H2A monoubiquitination|tumor necrosis factor receptor binding|aggresome assembly|histone H2A-K119 monoubiquitination|intracellular|cytoplasm|peroxisome|cytosol|zinc ion binding|aggresome|protein homodimerization activity|protein ubiquitination|negative regulation of centriole replication|transferase activity|metal ion binding|ubiquitin protein ligase bind…	mmu04120	Ubiquitin mediated proteolysis	mmu-Trim37_0074	http://159.226.67.237:8080/new/circ_detail.php?ID=mmu-Trim37_0074				MMU_CIRCpedia_32745	NM_197987	Trim37	HSA_CIRCpedia_129852
circRNA_05292|Chr16:60205472_60205807_-	33.2232286005752	238.766305620085	0.159746323438448	-2.64615	-12.2548	1.58418768732939e-34	4.54304146463171e-33	Down	91.116350233756	0	0	20.6073981136235	42.4844281825383	0	20.9359316108533	63.622197479314	0	0	0	0	0	0	0	33.2232286005752	336	336	exonic	XM_006521787.2	Chr16:59641433_60605047_-	Epha6	GeneID:13840,Genbank:XM_006521787.2,MGI:MGI:108034	Eph receptor A6, transcript variant X1	GO:0030154,GO:0006468,GO:0004713,GO:0031434,GO:0007169,GO:0033674,GO:0007275,GO:0004714,GO:0043005,GO:0004871,GO:0004888,GO:0005003,GO:0009968,GO:0005005,GO:0043066,GO:0016020,GO:0005524,GO:0043235,GO:0016021,GO:0005654,GO:0043410,GO:0016301,GO:0005737,GO:0000166,GO:0070374,GO:0016310,GO:0005887,GO:0004672,GO:0016740,GO:0004709	cell differentiation|protein phosphorylation|protein tyrosine kinase activity|mitogen-activated protein kinase kinase binding|transmembrane receptor protein tyrosine kinase signaling pathway|positive regulation of kinase activity|multicellular organism development|transmembrane receptor protein tyrosine kinase activity|neuron projection|signal transducer activity|transmembrane signaling receptor …	mmu04360	Axon guidance	mmu-Epha6_0001	http://159.226.67.237:8080/new/circ_detail.php?ID=mmu-Epha6_0001	mmu_circ_0006357	ENSMUST00000068860	Epha6	MMU_CIRCpedia_24806	ENSMUST00000068860	Epha6	HSA_CIRCpedia_138566
circRNA_13556|Chr9:101125023_101148738_-	23.1339555735054	210.410747071509	0.126224615311452	-2.98593	-12.239	1.9245041140048e-34	5.47482930352085e-33	Down	60.7442334891706	0	0	20.6073981136235	31.8633211369037	33.9807981758745	31.4038974162799	31.811098739657	0	0	0	23.1339555735054	0	0	0	0	23716	698	sense-overlapping	NM_172144.3	Chr9:101104989_101199073_-	Ppp2r3a	GeneID:235542,Genbank:NM_172144.3,MGI:MGI:2442104	protein phosphatase 2, regulatory subunit B'', alpha, transcript variant 2	GO:0007525,GO:0030674,GO:0045732,GO:0090090,GO:0090249,GO:0090263,GO:0000159,GO:0001754	somatic muscle development|protein binding, bridging|positive regulation of protein catabolic process|negative regulation of canonical Wnt signaling pathway|regulation of cell motility involved in somitogenic axis elongation|positive regulation of canonical Wnt signaling pathway|protein phosphatase type 2A complex|eye photoreceptor cell differentiation	mmu03015,mmu04071,mmu04151,mmu04152,mmu04261,mmu04728,mmu05165	mRNA surveillance pathway|Sphingolipid signaling pathway|PI3K-Akt signaling pathway|AMPK signaling pathway|Adrenergic signaling in cardiomyocytes|Dopaminergic synapse|Human papillomavirus infection	mmu-Ppp2r3a_0009	http://159.226.67.237:8080/new/circ_detail.php?ID=mmu-Ppp2r3a_0009	mmu_circ_0015165	ENSMUST00000075941	Ppp2r3a	MMU_CIRCpedia_37959	NM_172144	Ppp2r3a	HSA_CIRCpedia_43677
circRNA_02295|Chr11:89042162_89049900_-	0	169.588636420025	0.00338481808694969	-8.20671	-12.2205	2.41586684121815e-34	6.81811308521567e-33	Down	50.6201945743089	0	0	20.6073981136235	21.2422140912691	45.307730901166	0	31.811098739657	0	0	0	0	0	0	0	0	7739	366	sense-overlapping	NM_019505.3	Chr11:89037582_89060748_-	Dgke	GeneID:56077,Genbank:NM_019505.3,MGI:MGI:1889276	diacylglycerol kinase, epsilon	GO:0046872,GO:0005524,GO:0005634,GO:0005737,GO:0005829,GO:0007205,GO:0008152,GO:0016020,GO:0016021,GO:0016301,GO:0016310,GO:0016740,GO:0000166,GO:0035556,GO:0003951,GO:0046834,GO:0004143	metal ion binding|ATP binding|nucleus|cytoplasm|cytosol|protein kinase C-activating G-protein coupled receptor signaling pathway|metabolic process|membrane|integral component of membrane|kinase activity|phosphorylation|transferase activity|nucleotide binding|intracellular signal transduction|NAD+ kinase activity|lipid phosphorylation|diacylglycerol kinase activity	mmu00561,mmu00564,mmu04070,mmu04072,mmu05231	Glycerolipid metabolism|Glycerophospholipid metabolism|Phosphatidylinositol signaling system|Phospholipase D signaling pathway|Choline metabolism in cancer	mmu-Dgke_0011	http://159.226.67.237:8080/new/circ_detail.php?ID=mmu-Dgke_0011	mmu_circ_0003537	ENSMUST00000152772	Dgke	MMU_CIRCpedia_33307	ENSMUST00000107894	Dgke	species_specific
circRNA_09043|Chr4:117489589_117490330_-	276.672581646219	75.6897708157603	4.19653654266724	2.06919914358712	12.2150900309254	2.58215472692617e-34	7.23003323539329e-33	Up	0	0	0	0	10.6211070456346	22.653865450583	0	42.4147983195427	63.2967466683893	70.7567599991375	0	23.1339555735054	32.5691665962811	54.0897392478631	32.8262135610428	0	742	742	exonic	NM_025739.3	Chr4:117271463_117497052_-	Rnf220	GeneID:66743,Genbank:NM_025739.3,MGI:MGI:1913993	ring finger protein 220, transcript variant 1	GO:0016567,GO:0016740,GO:0046872,GO:0051865,GO:0061630,GO:0090263,GO:0004842,GO:0005515,GO:0005737	protein ubiquitination|transferase activity|metal ion binding|protein autoubiquitination|ubiquitin protein ligase activity|positive regulation of canonical Wnt signaling pathway|ubiquitin-protein transferase activity|protein binding|cytoplasm			mmu-Rnf220_0004	http://159.226.67.237:8080/new/circ_detail.php?ID=mmu-Rnf220_0004	mmu_circ_0011087	ENSMUST00000030439	Rnf220	MMU_CIRCpedia_4265	NM_025739	Rnf220	HSA_CIRCpedia_32031
circRNA_04759|Chr15:78671856_78685965_-	430.396974249474	174.847203193267	2.82600285706662	1.49876292422591	12.1821198662061	3.87087991999454e-34	1.07537882777348e-32	Up	20.2480778297235	27.6658428024599	10.1881423878479	0	63.7266422738074	0	0	53.0184978994283	9.04239238119847	88.4459499989218	56.5350440385379	46.2679111470109	0	75.7256349470084	54.7103559350713	99.6696858017254	14110	7338	sense-overlapping	XM_017316526.1	Chr15:78667331_78711102_-	Elfn2	GeneID:207393,Genbank:XM_017316526.1,MGI:MGI:3608416	leucine rich repeat and fibronectin type III, extracellular 2, transcript variant X2	GO:0016021,GO:0004864,GO:0010923,GO:0016020	integral component of membrane|protein phosphatase inhibitor activity|negative regulation of phosphatase activity|membrane			mmu-Elfn2_0002	http://159.226.67.237:8080/new/circ_detail.php?ID=mmu-Elfn2_0002
circRNA_07933|Chr3:20064566_20108123_+	0	167.85530918696	0.00341977079352477	-8.19188	-12.1671	4.65079841241086e-34	1.28203404298705e-32	Down	60.7442334891706	0	0	0	21.2422140912691	22.653865450583	31.4038974162799	31.811098739657	0	0	0	0	0	0	0	0	43558	20392	sense-overlapping	NM_009210.3	Chr3:20057811_20118491_+	Hltf	GeneID:20585,Genbank:NM_009210.3,MGI:MGI:1196437	helicase-like transcription factor, transcript variant 1	GO:0016567,GO:0003676,GO:0016740,GO:0003677,GO:0016787,GO:0003824,GO:0004386,GO:0005524,GO:0005634,GO:0005654,GO:0016818,GO:0005737,GO:0016887,GO:0006325,GO:0031625,GO:0006351,GO:0045944,GO:0006357,GO:0000166,GO:0046872,GO:0008152,GO:0000978,GO:0061630,GO:0008270,GO:0001077	protein ubiquitination|nucleic acid binding|transferase activity|DNA binding|hydrolase activity|catalytic activity|helicase activity|ATP binding|nucleus|nucleoplasm|hydrolase activity, acting on acid anhydrides, in phosphorus-containing anhydrides|cytoplasm|ATPase activity|chromatin organization|ubiquitin protein ligase binding|transcription, DNA-templated|positive regulation of transcription by …			mmu-Hltf_0018	http://159.226.67.237:8080/new/circ_detail.php?ID=mmu-Hltf_0018	mmu_circ_0010594	ENSMUST00000002502	Hltf	MMU_CIRCpedia_12806	ENSMUST00000143005	Hltf	species_specific
circRNA_11880|Chr7:82260132_82285130_+	213.804077140683	42.1433307706246	5.82437330700871	2.54210282650336	12.1539472461475	5.4661376339902e-34	1.49519887895916e-32	Up	0	0	0	0	0	0	20.9359316108533	21.2073991597713	0	53.0675699993531	28.267522019269	23.1339555735054	10.856388865427	0	98.4786406831284	0	24999	786	sense-overlapping	NM_001277954.1	Chr7:82259908_82307420_+	Sh3gl3	GeneID:20408,Genbank:NM_001277954.1,MGI:MGI:700011	SH3-domain GRB2-like 3, transcript variant 2	GO:0005769,GO:0006897,GO:0008022,GO:0008289,GO:0016020,GO:0016191,GO:0042802,GO:0005515,GO:0005737,GO:0005768	early endosome|endocytosis|protein C-terminus binding|lipid binding|membrane|synaptic vesicle uncoating|identical protein binding|protein binding|cytoplasm|endosome	mmu04144	Endocytosis	mmu-Sh3gl3_0007	http://159.226.67.237:8080/new/circ_detail.php?ID=mmu-Sh3gl3_0007				MMU_CIRCpedia_31020	ENSMUST00000179318	Sh3gl3	HSA_CIRCpedia_120801
circRNA_01257|Chr10:42783442_42791291_+	18.2671023396485	194.021148944116	0.108089290651823	-3.2097	-12.1529	5.5387029253763e-34	1.50348302310215e-32	Down	30.3721167445853	0	10.1881423878479	51.5184952840588	0	101.942394527624	0	0	0	8.84459499989218	9.42250733975632	0	0	0	0	0	7850	328	sense-overlapping	NM_153055.3	Chr10:42761496_42832514_+	Sec63	GeneID:140740,Genbank:NM_153055.3,MGI:MGI:2155302	SEC63-like (S. cerevisiae)	GO:0006614,GO:0006620,GO:0006807,GO:0010259,GO:0015031,GO:0016020,GO:0016021,GO:0030176,GO:0031204,GO:0001889,GO:0072001,GO:0005783	SRP-dependent cotranslational protein targeting to membrane|posttranslational protein targeting to endoplasmic reticulum membrane|nitrogen compound metabolic process|multicellular organism aging|protein transport|membrane|integral component of membrane|integral component of endoplasmic reticulum membrane|posttranslational protein targeting to membrane, translocation|liver development|renal system…	mmu03060,mmu04141	Protein export|Protein processing in endoplasmic reticulum	mmu-Sec63_0001	http://159.226.67.237:8080/new/circ_detail.php?ID=mmu-Sec63_0001	mmu_circ_0002211	ENSMUST00000019937	Sec63	MMU_CIRCpedia_19916	NM_153055	Sec63	HSA_CIRCpedia_53233
circRNA_09680|Chr5:54053376_54075394_+	147.837859524045	0	339.451505027263	8.40706167159665	12.0965516890805	1.10141297764151e-33	2.96713980946454e-32	Up	0	0	0	0	0	0	0	0	81.3815314307862	0	0	11.5669777867527	10.856388865427	0	21.8841423740285	22.1488190670501	22019	246	sense-overlapping	XM_006503682.3	Chr5:53998444_54119934_+	Stim2	GeneID:116873,Genbank:XM_006503682.3,MGI:MGI:2151156	stromal interaction molecule 2, transcript variant X1	GO:0016021,GO:0005509,GO:0032237,GO:0005515,GO:0005783,GO:0005886,GO:0046872,GO:0006811,GO:0051928,GO:0006816,GO:0006874,GO:0002115,GO:0015279,GO:0005246,GO:0016020	integral component of membrane|calcium ion binding|activation of store-operated calcium channel activity|protein binding|endoplasmic reticulum|plasma membrane|metal ion binding|ion transport|positive regulation of calcium ion transport|calcium ion transport|cellular calcium ion homeostasis|store-operated calcium entry|store-operated calcium channel activity|calcium channel regulator activity|memb…	mmu04020	Calcium signaling pathway	mmu-Stim2_0003	http://159.226.67.237:8080/new/circ_detail.php?ID=mmu-Stim2_0003				MMU_CIRCpedia_22796	ENSMUST00000117661	Stim2	HSA_CIRCpedia_48349
circRNA_04884|Chr15:95346762_95435430_-	168.500178191031	21.2422140912691	9.10673417631888	3.18693377275901	12.096429543682	1.10305254276313e-33	2.94921416696668e-32	Up	0	0	0	0	21.2422140912691	0	0	0	27.1271771435954	17.6891899997844	0	69.4018667205164	54.2819443271351	0	0	0	88669	1109	sense-overlapping	NM_001289653.1	Chr15:95219440_95528252_-	Nell2	GeneID:54003,Genbank:NM_001289653.1,MGI:MGI:1858510	NEL-like 2	GO:0005615,GO:0005737,GO:0008201,GO:0016020,GO:0030425,GO:0040008,GO:0042802,GO:0043204,GO:0046543,GO:0046887,GO:0070050,GO:0005080,GO:0070207,GO:0005509,GO:0005576	extracellular space|cytoplasm|heparin binding|membrane|dendrite|regulation of growth|identical protein binding|perikaryon|development of secondary female sexual characteristics|positive regulation of hormone secretion|neuron cellular homeostasis|protein kinase C binding|protein homotrimerization|calcium ion binding|extracellular region			mmu-Nell2_0008	http://159.226.67.237:8080/new/circ_detail.php?ID=mmu-Nell2_0008				MMU_CIRCpedia_35062	uc056zad.1	Nell2	HSA_CIRCpedia_127358
circRNA_06325|Chr18:75114790_75162631_+	519.894241273375	240.726699837358	2.47943553827824	1.3100117178639	12.0921012734489	1.16274288291758e-33	3.08560723257829e-32	Up	50.6201945743089	9.22194760081996	40.7525695513916	0	42.4844281825383	45.307730901166	52.3398290271332	0	63.2967466683893	44.2229749994609	47.1125366987816	80.9688445072691	97.7074997888432	54.0897392478631	32.8262135610428	99.6696858017254	47842	862	sense-overlapping	XM_006526217.3	Chr18:75018698_75163348_+	Dym	GeneID:69190,Genbank:XM_006526217.3,MGI:MGI:1918480	dymeclin, transcript variant X2	GO:0007030,GO:0016020,GO:0019899,GO:0060348,GO:0005737,GO:0005794	Golgi organization|membrane|enzyme binding|bone development|cytoplasm|Golgi apparatus			mmu-Dym_0015	http://159.226.67.237:8080/new/circ_detail.php?ID=mmu-Dym_0015	mmu_circ_0007512	ENSMUST00000039608	Dym
circRNA_09470|Chr5:23450152_23471806_+	0	164.782524363189	0.00348354102544546	-8.16523	-12.0717	1.49086429836339e-33	3.89817165072074e-32	Down	0	0	91.6932814906312	30.9110971704353	21.2422140912691	0	20.9359316108533	0	0	0	0	0	0	0	0	0	21655	670	sense-overlapping	XM_006535805.3	Chr5:23433129_23503818_+	Kmt2e	GeneID:69188,Genbank:XM_006535805.3,MGI:MGI:1924825	lysine (K)-specific methyltransferase 2E, transcript variant X1	GO:0035064,GO:0006306,GO:0035327,GO:0006325,GO:0042119,GO:0006351,GO:0006355,GO:0007049,GO:0007050,GO:0008168,GO:0045893,GO:0016740,GO:0046872,GO:0018024,GO:1900087,GO:0019899,GO:1905437,GO:0030218,GO:0000785,GO:0032259,GO:0002446,GO:0032991,GO:0005634	methylated histone binding|DNA methylation|transcriptionally active chromatin|chromatin organization|neutrophil activation|transcription, DNA-templated|regulation of transcription, DNA-templated|cell cycle|cell cycle arrest|methyltransferase activity|positive regulation of transcription, DNA-templated|transferase activity|metal ion binding|histone-lysine N-methyltransferase activity|positive regu…	mmu00310	Lysine degradation	mmu-Kmt2e_0011	http://159.226.67.237:8080/new/circ_detail.php?ID=mmu-Kmt2e_0011	mmu_circ_0012438	ENSMUST00000115128	Mll5	MMU_CIRCpedia_13874	uc008wpz.2	Kmt2e	species_specific
circRNA_01608|Chr10:109816254_109841818_-	146.72809742211	0	336.903372790119	8.3961910613428	12.0581745544282	1.75632566264756e-33	4.55875478567498e-32	Up	0	0	0	0	0	0	0	0	0	35.3783799995687	0	34.7009333602582	43.4255554617081	0	0	33.2232286005752	25565	729	sense-overlapping	XM_011243454.1	Chr10:109681573_109852770_-	Nav3	GeneID:260315,Genbank:XM_011243454.1,MGI:MGI:2183703	neuron navigator 3, transcript variant X11	GO:0007026,GO:0007399,GO:0008017,GO:0016020,GO:0030336,GO:0031116,GO:0032703,GO:1905929,GO:1990752,GO:0005524,GO:0005634,GO:0005635	negative regulation of microtubule depolymerization|nervous system development|microtubule binding|membrane|negative regulation of cell migration|positive regulation of microtubule polymerization|negative regulation of interleukin-2 production|positive regulation of invadopodium disassembly|microtubule end|ATP binding|nucleus|nuclear envelope			mmu-Nav3_0004	http://159.226.67.237:8080/new/circ_detail.php?ID=mmu-Nav3_0004	mmu_circ_0001947	ENSMUST00000032719	Nav3	MMU_CIRCpedia_2662	ENSMUST00000032719	Nav3	HSA_CIRCpedia_9641
circRNA_03660|Chr13:89940962_90001084_-	77.6729468654023	338.395204479803	0.263516406422419	-1.92404	-12.0221	2.71816762362269e-33	7.00420584753789e-32	Down	50.6201945743089	82.9975284073796	0	30.9110971704353	84.9688563650765	67.961596351749	20.9359316108533	0	0	0	0	23.1339555735054	21.7127777308541	0	32.8262135610428	0	60123	560	sense-overlapping	XM_006517042.2	Chr13:89848914_90077092_-	Xrcc4	GeneID:108138,Genbank:XM_006517042.2,MGI:MGI:1333799	X-ray repair complementing defective repair in Chinese hamster cells 4, transcript variant X2	GO:0005958,GO:0006266,GO:0006281,GO:0006302,GO:0006303,GO:0042802,GO:0043524,GO:0006310,GO:0045190,GO:0006974,GO:0048146,GO:0050769,GO:0051103,GO:0051351,GO:0061819,GO:0070419,GO:0070522,GO:0000784,GO:0001701,GO:0002328,GO:0003677,GO:0005634,GO:0005654,GO:0005829,GO:0007417,GO:0008022,GO:0010165,GO:0010212,GO:0010332,GO:0032807,GO:1905765,GO:0033077,GO:1990599,GO:0033151,GO:0033152	DNA-dependent protein kinase-DNA ligase 4 complex|DNA ligation|DNA repair|double-strand break repair|double-strand break repair via nonhomologous end joining|identical protein binding|negative regulation of neuron apoptotic process|DNA recombination|isotype switching|cellular response to DNA damage stimulus|positive regulation of fibroblast proliferation|positive regulation of neurogenesis|DNA li…	mmu03450	Non-homologous end-joining	mmu-Xrcc4_0001	http://159.226.67.237:8080/new/circ_detail.php?ID=mmu-Xrcc4_0001	mmu_circ_0004858	ENSMUST00000159199	Xrcc4	MMU_CIRCpedia_33565	ENSMUST00000159199	Xrcc4	HSA_CIRCpedia_136650
circRNA_06825|Chr2:6600034_6615822_-	21.9307983989521	201.801618071373	0.124764742725519	-3.00272	-12.0183	2.84663351386675e-33	7.28246674482744e-32	Down	0	101.44142360902	0	0	0	79.2885290770405	10.4679658054266	10.6036995798857	0	0	0	0	10.856388865427	0	0	11.0744095335251	15789	438	sense-overlapping	NM_001310447.1	Chr2:6539694_6721662_-	Celf2	GeneID:14007,Genbank:NM_001310447.1,MGI:MGI:1338822	CUGBP, Elav-like family member 2, transcript variant 9	GO:0005634,GO:0005737,GO:0006376,GO:0006397,GO:0036002,GO:0003676,GO:0003723	nucleus|cytoplasm|mRNA splice site selection|mRNA processing|pre-mRNA binding|nucleic acid binding|RNA binding			mmu-Celf2_0002	http://159.226.67.237:8080/new/circ_detail.php?ID=mmu-Celf2_0002	mmu_circ_0010096	ENSMUST00000100429	Celf2	MMU_CIRCpedia_26391	ENSMUST00000002176	Celf2	HSA_CIRCpedia_155700
circRNA_03528|Chr13:58871736_58878262_+	361.311108764437	131.421085053029	3.15630049067114	1.65823456142371	12.0125231759549	3.05383036943652e-33	7.70171687497608e-32	Up	0	36.8877904032798	0	30.9110971704353	0	0	0	63.622197479314	45.2119619059924	53.0675699993531	18.8450146795126	69.4018667205164	86.8511109234162	0	54.7103559350713	33.2232286005752	6527	234	sense-overlapping	NM_008745.3	Chr13:58806569_58937031_+	Ntrk2	GeneID:18212,Genbank:NM_008745.3,MGI:MGI:97384	neurotrophic tyrosine kinase, receptor, type 2, transcript variant 2	GO:0071230,GO:0099551,GO:1990090,GO:0004871,GO:2000324,GO:0004888,GO:2000811,GO:0005030,GO:0005515,GO:0005524,GO:0005737,GO:0007399,GO:0007528,GO:0005768,GO:0007612,GO:0005769,GO:0007616,GO:0007623,GO:0007631,GO:0008284,GO:0016740,GO:0009968,GO:0019222,GO:0009986,GO:0021954,GO:0010628,GO:0021987,GO:0030154,GO:0030182,GO:0000166,GO:0043025,GO:0030424,GO:0001570,GO:0043066,GO:0001764,GO:0043087,GO:…	cellular response to amino acid stimulus|trans-synaptic signaling by neuropeptide, modulating synaptic transmission|cellular response to nerve growth factor stimulus|signal transducer activity|positive regulation of glucocorticoid receptor signaling pathway|transmembrane signaling receptor activity|negative regulation of anoikis|neurotrophin receptor activity|protein binding|ATP binding|cytoplasm…	mmu04014,mmu04010,mmu04151,mmu04722,mmu05034	Ras signaling pathway|MAPK signaling pathway|PI3K-Akt signaling pathway|Neurotrophin signaling pathway|Alcoholism	mmu-Ntrk2_0001	http://159.226.67.237:8080/new/circ_detail.php?ID=mmu-Ntrk2_0001				MMU_CIRCpedia_24300	NM_008745	Ntrk2	HSA_CIRCpedia_64550
circRNA_13530|Chr9:99535795_99551619_-	256.315580535307	67.0456696149531	4.38900777844277	2.13389482702391	11.9895114413561	4.03276652036351e-33	1.00989561594455e-31	Up	0	46.1097380040998	0	0	0	0	20.9359316108533	0	81.3815314307862	0	0	0	54.2819443271351	32.4538435487179	32.8262135610428	55.3720476676253	15825	390	sense-overlapping	XM_006511515.3	Chr9:99478385_99568930_-	Armc8	GeneID:74125,Genbank:XM_006511515.3,MGI:MGI:1921375	armadillo repeat containing 8, transcript variant X4	GO:0034657,GO:0043161,GO:0003674,GO:0005575,GO:0008150	GID complex|proteasome-mediated ubiquitin-dependent protein catabolic process|molecular_function|cellular_component|biological_process			mmu-Armc8_0005	http://159.226.67.237:8080/new/circ_detail.php?ID=mmu-Armc8_0005	mmu_circ_0016040	ENSMUST00000035043	Armc8	MMU_CIRCpedia_36158	NM_028768	Armc8	HSA_CIRCpedia_43755
circRNA_10725|Chr6:99003200_99016665_-	180.216541356897	539.422846577986	0.383554772566661	-1.3825	-11.98	4.52321579870781e-33	1.12479408253182e-31	Down	60.7442334891706	73.7755808065596	50.9407119392395	72.1258933976823	106.211070456346	101.942394527624	41.8718632217066	31.811098739657	18.0847847623969	53.0675699993531	0	0	32.5691665962811	43.2717913982905	0	33.2232286005752	13466	587	sense-overlapping	XM_006505321.1	Chr6:98925342_99027986_-	Foxp1	GeneID:108655,Genbank:XM_006505321.1,MGI:MGI:1914004	forkhead box P1, transcript variant X18	GO:0003677,GO:0003682,GO:0003700,GO:0003705,GO:0005515,GO:0009790,GO:0005634,GO:0021517,GO:0030154,GO:0030324,GO:0033152,GO:0042803,GO:0061052,GO:0043565,GO:0061140,GO:0044212,GO:0061470,GO:0045214,GO:0072358,GO:0072619,GO:1901249,GO:0000122,GO:1901250,GO:1904637,GO:1905206,GO:0000978,GO:0000981,GO:0001701,GO:0002053,GO:0002329,GO:0002639,GO:0005737,GO:0006351,GO:0006355,GO:0006357,GO:0007507,GO:…	DNA binding|chromatin binding|DNA binding transcription factor activity|transcription factor activity, RNA polymerase II distal enhancer sequence-specific binding|protein binding|embryo development|nucleus|ventral spinal cord development|cell differentiation|lung development|immunoglobulin V(D)J recombination|protein homodimerization activity|negative regulation of cell growth involved in cardiac…			mmu-Foxp1_0001	http://159.226.67.237:8080/new/circ_detail.php?ID=mmu-Foxp1_0001	mmu_circ_0013639	ENSMUST00000113324	Foxp1	MMU_CIRCpedia_35992	ENSMUST00000113326	Foxp1	HSA_CIRCpedia_46750
circRNA_11716|Chr7:59862081_59897656_-	144.421400856769	0	331.606951269491	8.37333043924081	11.9777996156449	4.64488801669666e-33	1.14702929078981e-31	Up	0	0	0	0	0	0	0	0	0	44.2229749994609	0	34.7009333602582	21.7127777308541	21.6358956991453	0	22.1488190670501	35576	9363	sense-overlapping	XM_011250952.1	Chr7:59869731_59905152_-	LOC102640292	GeneID:102640292,Genbank:XM_011250952.1	uncharacterized LOC102640292, transcript variant X1
circRNA_13837|ChrX:48558269_48567113_-	43.7682847480571	258.728403115455	0.194212641914817	-2.36429	-11.9685	5.19351531419096e-33	1.27366485912159e-31	Down	70.8682724040324	36.8877904032798	0	0	21.2422140912691	45.307730901166	31.4038974162799	53.0184978994283	0	0	0	0	0	0	43.7682847480571	0	8845	902	sense-overlapping	NM_001166650.1	ChrX:48541626_48591761_-	Zfp280c	GeneID:208968,Genbank:NM_001166650.1,MGI:MGI:2387585	zinc finger protein 280C, transcript variant 4	GO:0006351,GO:0006355,GO:0046872,GO:0003676,GO:0003677,GO:0005634	transcription, DNA-templated|regulation of transcription, DNA-templated|metal ion binding|nucleic acid binding|DNA binding|nucleus			mmu-Zfp280c_0010	http://159.226.67.237:8080/new/circ_detail.php?ID=mmu-Zfp280c_0010	mmu_circ_0016291	ENSMUST00000076635	Zfp280c	MMU_CIRCpedia_21352	ENSMUST00000076635	Zfp280c	HSA_CIRCpedia_65196
circRNA_05837|Chr17:78315549_78315746_+	0	161.383910729417	0.00355690156039204	-8.13516	-11.9647	5.4384880551942e-33	1.32460709070346e-31	Down	20.2480778297235	46.1097380040998	0	0	0	0	31.4038974162799	63.622197479314	0	0	0	0	0	0	0	0	198	198	exonic	XM_006524601.3	Chr17:78200232_78376592_+	Crim1	GeneID:50766,Genbank:XM_006524601.3,MGI:MGI:1354756	cysteine rich transmembrane BMP regulator 1 (chordin like), transcript variant X1	GO:0005520,GO:0005576,GO:0016020,GO:0016021,GO:0030165,GO:0001558,GO:0004857,GO:0004867	insulin-like growth factor binding|extracellular region|membrane|integral component of membrane|PDZ domain binding|regulation of cell growth|enzyme inhibitor activity|serine-type endopeptidase inhibitor activity			mmu-Crim1_0022	http://159.226.67.237:8080/new/circ_detail.php?ID=mmu-Crim1_0022	mmu_circ_0007027	ENSMUST00000112498	Crim1	MMU_CIRCpedia_214632	NM_015800	Crim1	HSA_CIRCpedia_41067
circRNA_01448|Chr10:82368571_82383844_+	301.307505043006	94.172033766277	3.67324652628751	1.87705572436176	11.9551858378098	6.0996970951068e-33	1.47554577348298e-31	Up	0	0	0	20.6073981136235	10.6211070456346	0	52.3398290271332	10.6036995798857	99.4663161931832	44.2229749994609	0	80.9688445072691	10.856388865427	10.8179478495726	32.8262135610428	22.1488190670501	15274	7508	sense-overlapping	XM_017314183.1	Chr10:82354217_82379643_+	Gm4924	GeneID:237412,Genbank:XM_017314183.1,MGI:MGI:3643133	predicted gene 4924, transcript variant X3	GO:0005634,GO:0005737,GO:0043565,GO:0000122,GO:0003700,GO:0005515	nucleus|cytoplasm|sequence-specific DNA binding|negative regulation of transcription by RNA polymerase II|DNA binding transcription factor activity|protein binding			mmu-Gm4924_0001	http://159.226.67.237:8080/new/circ_detail.php?ID=mmu-Gm4924_0001	mmu_circ_0000193			MMU_CIRCpedia_31054	uc007gjn.1	Mif1	species_specific
circRNA_06215|Chr18:59408884_59416439_+	187.928136377797	551.664038269075	0.391092249819685	-1.35442	-11.927	8.55542545415002e-33	2.05561438614578e-31	Down	50.6201945743089	101.44142360902	40.7525695513916	144.251786795365	106.211070456346	45.307730901166	41.8718632217066	21.2073991597713	0	0	65.9575513782942	23.1339555735054	21.7127777308541	0	32.8262135610428	44.2976381341002	7556	7556	sense-overlapping	NM_001081328.1	Chr18:59175340_59411336_+	Chsy3	GeneID:78923,Genbank:NM_001081328.1,MGI:MGI:1926173	chondroitin sulfate synthase 3	GO:0008150,GO:0008376,GO:0016020,GO:0016021,GO:0016740,GO:0032580,GO:0046872,GO:0047238,GO:0050510,GO:0003674,GO:0005575,GO:0005794	biological_process|acetylgalactosaminyltransferase activity|membrane|integral component of membrane|transferase activity|Golgi cisterna membrane|metal ion binding|glucuronosyl-N-acetylgalactosaminyl-proteoglycan 4-beta-N-acetylgalactosaminyltransferase activity|N-acetylgalactosaminyl-proteoglycan 3-beta-glucuronosyltransferase activity|molecular_function|cellular_component|Golgi apparatus	mmu00532	Glycosaminoglycan biosynthesis - chondroitin sulfate / dermatan sulfate	mmu-Chsy3_0002	http://159.226.67.237:8080/new/circ_detail.php?ID=mmu-Chsy3_0002	mmu_circ_0007411	ENSMUST00000080721	Chsy3
circRNA_05898|Chr17:88462713_88463263_+	290.649996164235	730.276479406944	0.456925173347843	-1.12997	-11.9031	1.14032385493297e-32	2.70332775209442e-31	Down	60.7442334891706	101.44142360902	91.6932814906312	103.036990568118	148.695498638884	56.6346636264575	125.61558966512	42.4147983195427	90.4239238119847	0	0	69.4018667205164	32.5691665962811	54.0897392478631	10.9420711870143	33.2232286005752	551	551	exonic	NM_180974.4	Chr17:88440712_88490533_+	Foxn2	GeneID:14236,Genbank:NM_180974.4,MGI:MGI:1347478	forkhead box N2	GO:0035914,GO:0043231,GO:0043565,GO:0045893,GO:0003700,GO:0005634	skeletal muscle cell differentiation|intracellular membrane-bounded organelle|sequence-specific DNA binding|positive regulation of transcription, DNA-templated|DNA binding transcription factor activity|nucleus			mmu-Foxn2_0001	http://159.226.67.237:8080/new/circ_detail.php?ID=mmu-Foxn2_0001	mmu_circ_0007088	ENSMUST00000112238	Foxn2	MMU_CIRCpedia_33118	ENSMUST00000112238	Foxn2	HSA_CIRCpedia_41572
circRNA_13731|Chr9:121044686_121081730_-	221.310541886715	48.9442188921975	5.19114041845006	2.37605151263085	11.8951731474168	1.25392691894342e-32	2.95295637335285e-31	Up	10.1240389148618	18.4438952016399	20.3762847756958	0	0	0	0	0	0	35.3783799995687	0	0	0	64.9076870974358	65.6524271220856	55.3720476676253	37045	452	sense-overlapping	XM_006512026.3	Chr9:120964454_121248946_-	Ulk4	GeneID:209012,Genbank:XM_006512026.3,MGI:MGI:1921622	unc-51-like kinase 4, transcript variant X7	GO:0046328,GO:0004672,GO:0090036,GO:0004674,GO:1900744,GO:0005524,GO:0005575,GO:0006468,GO:0010975,GO:0016301,GO:2001222,GO:0016310,GO:0016740,GO:0021591,GO:0022038,GO:0000166,GO:0043408,GO:0000226,GO:0044458,GO:0003351	regulation of JNK cascade|protein kinase activity|regulation of protein kinase C signaling|protein serine/threonine kinase activity|regulation of p38MAPK cascade|ATP binding|cellular_component|protein phosphorylation|regulation of neuron projection development|kinase activity|regulation of neuron migration|phosphorylation|transferase activity|ventricular system development|corpus callosum develop…			mmu-Ulk4_0014	http://159.226.67.237:8080/new/circ_detail.php?ID=mmu-Ulk4_0014	mmu_circ_0015389	ENSMUST00000171923	Ulk4	MMU_CIRCpedia_5309	ENSMUST00000170406	Ulk4	HSA_CIRCpedia_104317
circRNA_10388|Chr6:35077981_35080226_-	32.5691665962811	228.176295287617	0.163869526191946	-2.60938	-11.889	1.35082695701713e-32	3.16022411786376e-31	Down	0	27.6658428024599	61.1288543270875	0	53.1055352281728	22.653865450583	0	63.622197479314	0	0	0	0	32.5691665962811	0	0	0	2246	464	sense-overlapping	XM_011241407.1	Chr6:35022065_35133732_-	Cnot4	GeneID:53621,Genbank:XM_011241407.1,MGI:MGI:1859026	CCR4-NOT transcription complex, subunit 4, transcript variant X1	GO:0004842,GO:0005634,GO:0005737,GO:0006351,GO:0006355,GO:0016567,GO:0016740,GO:0030014,GO:0046872,GO:0000288,GO:0051865,GO:0003676,GO:0003723	ubiquitin-protein transferase activity|nucleus|cytoplasm|transcription, DNA-templated|regulation of transcription, DNA-templated|protein ubiquitination|transferase activity|CCR4-NOT complex|metal ion binding|nuclear-transcribed mRNA catabolic process, deadenylation-dependent decay|protein autoubiquitination|nucleic acid binding|RNA binding	mmu03018	RNA degradation	mmu-Cnot4_0001	http://159.226.67.237:8080/new/circ_detail.php?ID=mmu-Cnot4_0001	mmu_circ_0013310	ENSMUST00000044163	Cnot4	MMU_CIRCpedia_17600	NM_001164412	Cnot4	species_specific
circRNA_08359|Chr3:122794260_122818067_+	32.5691665962811	227.871145721818	0.164088969134608	-2.60745	-11.8762	1.57385147303708e-32	3.65791884844435e-31	Down	30.3721167445853	46.1097380040998	0	0	0	56.6346636264575	52.3398290271332	42.4147983195427	0	0	0	0	32.5691665962811	0	0	0	23808	580	sense-overlapping	NM_153422.2	Chr3:122729158_122859374_+	Pde5a	GeneID:242202,Genbank:NM_153422.2,MGI:MGI:2651499	phosphodiesterase 5A, cGMP-specific	GO:0055118,GO:0043065,GO:0003824,GO:0055119,GO:0043406,GO:0004112,GO:0060282,GO:0045745,GO:0004114,GO:0005829,GO:0007165,GO:0007614,GO:0008081,GO:0045907,GO:0008152,GO:0046068,GO:0010613,GO:0046069,GO:0016787,GO:0030553,GO:0000166,GO:0046872,GO:0030823,GO:0002026,GO:0047555,GO:0042130,GO:0002678	negative regulation of cardiac muscle contraction|positive regulation of apoptotic process|catalytic activity|relaxation of cardiac muscle|positive regulation of MAP kinase activity|cyclic-nucleotide phosphodiesterase activity|positive regulation of oocyte development|positive regulation of G-protein coupled receptor protein signaling pathway|3',5'-cyclic-nucleotide phosphodiesterase activity|cyt…	mmu00230,mmu04022	Purine metabolism|cGMP - PKG signaling pathway	mmu-Pde5a_0012	http://159.226.67.237:8080/new/circ_detail.php?ID=mmu-Pde5a_0012	mmu_circ_0001167	NM_153422	Pde5a	MMU_CIRCpedia_5899	NM_153422	Pde5a	species_specific
circRNA_09715|Chr5:66451468_66462166_-	0	157.702991601196	0.0036399226043045	-8.10188	-11.8472	2.22440101252864e-32	5.13634415620249e-31	Down	0	18.4438952016399	40.7525695513916	0	0	56.6346636264575	41.8718632217066	0	0	0	0	0	0	0	0	0	10699	885	sense-overlapping	NM_001201413.1	Chr5:66298725_66618817_-	Apbb2	GeneID:11787,Genbank:NM_001201413.1,MGI:MGI:108405	amyloid beta (A4) precursor protein-binding, family B, member 2, transcript variant 2	GO:0035035,GO:0005634,GO:0043065,GO:0043066,GO:0005737,GO:0006355,GO:0007050,GO:0050821,GO:0007411,GO:0008134,GO:0030048,GO:0001540,GO:0030198,GO:0001764,GO:0030308,GO:0005515	histone acetyltransferase binding|nucleus|positive regulation of apoptotic process|negative regulation of apoptotic process|cytoplasm|regulation of transcription, DNA-templated|cell cycle arrest|protein stabilization|axon guidance|transcription factor binding|actin filament-based movement|amyloid-beta binding|extracellular matrix organization|neuron migration|negative regulation of cell growth|pr…			mmu-Apbb2_0009	http://159.226.67.237:8080/new/circ_detail.php?ID=mmu-Apbb2_0009				MMU_CIRCpedia_213936	NM_001201413	Apbb2	HSA_CIRCpedia_48637
circRNA_02339|Chr11:97226729_97238258_-	0	157.447227575137	0.00364583545062232	-8.09953	-11.839	2.45378702114182e-32	5.59337605588481e-31	Down	60.7442334891706	0	0	30.9110971704353	0	33.9807981758745	0	31.811098739657	0	0	0	0	0	0	0	0	11530	697	sense-overlapping	XM_017314341.1	Chr11:97205842_97248323_-	Npepps	GeneID:19155,Genbank:XM_017314341.1,MGI:MGI:1101358	aminopeptidase puromycin sensitive, transcript variant X4	GO:0005829,GO:0006508,GO:0008233,GO:0008237,GO:0008270,GO:0016787,GO:0042277,GO:0043171,GO:0046872,GO:0070006,GO:0071456,GO:0004177,GO:1903955,GO:0005634,GO:0005737	cytosol|proteolysis|peptidase activity|metallopeptidase activity|zinc ion binding|hydrolase activity|peptide binding|peptide catabolic process|metal ion binding|metalloaminopeptidase activity|cellular response to hypoxia|aminopeptidase activity|positive regulation of protein targeting to mitochondrion|nucleus|cytoplasm			mmu-Npepps_0011	http://159.226.67.237:8080/new/circ_detail.php?ID=mmu-Npepps_0011				MMU_CIRCpedia_35544	ENSMUST00000167806	Npepps	species_specific
circRNA_08115|Chr3:75358347_75397101_-	451.312317143396	197.068335444575	2.62919268310296	1.39461987522744	11.8192513009146	3.10438811843556e-32	7.0313402223929e-31	Up	0	0	112.069566266327	10.3036990568118	10.6211070456346	11.3269327252915	20.9359316108533	31.811098739657	99.4663161931832	0	0	46.2679111470109	141.133055250551	64.9076870974358	10.9420711870143	88.5952762682004	38755	515	sense-overlapping	XM_017319845.1	Chr3:75273928_75431237_-	Wdr49	GeneID:213248,Genbank:XM_017319845.1,MGI:MGI:3645287	WD repeat domain 49	GO:0003674,GO:0005575,GO:0008150	molecular_function|cellular_component|biological_process			mmu-Wdr49_0001	http://159.226.67.237:8080/new/circ_detail.php?ID=mmu-Wdr49_0001	mmu_circ_0010787
circRNA_13229|Chr9:59921723_59923742_+	0	156.017604317296	0.00367924303419135	-8.08638	-11.7928	4.24985066979214e-32	9.56485378593725e-31	Down	40.4961556594471	0	0	30.9110971704353	31.8633211369037	0	20.9359316108533	31.811098739657	0	0	0	0	0	0	0	0	2020	325	sense-overlapping	XM_006511209.3	Chr9:59750843_59928857_+	Myo9a	GeneID:270163,Genbank:XM_006511209.3,MGI:MGI:107735	myosin IXa, transcript variant X2	GO:0005096,GO:0005524,GO:0007165,GO:0016020,GO:0016021,GO:0016459,GO:0034329,GO:0035556,GO:0043547,GO:0045198,GO:0046872,GO:0000166,GO:0003774,GO:0003779	GTPase activator activity|ATP binding|signal transduction|membrane|integral component of membrane|myosin complex|cell junction assembly|intracellular signal transduction|positive regulation of GTPase activity|establishment of epithelial cell apical/basal polarity|metal ion binding|nucleotide binding|motor activity|actin binding			mmu-Myo9a_0059	http://159.226.67.237:8080/new/circ_detail.php?ID=mmu-Myo9a_0059				MMU_CIRCpedia_24722	ENSMUST00000128341	Myo9a	species_specific
circRNA_10914|Chr6:134066307_134066465_+	264.207038074081	74.4410100382672	4.07468651619823	2.02668907065095	11.7779401478212	5.07173518436962e-32	1.13428240978732e-30	Up	0	0	0	0	21.2422140912691	11.3269327252915	41.8718632217066	0	0	35.3783799995687	84.8025660578069	23.1339555735054	0	0	76.5944983090999	44.2976381341002	159	159	exonic	NM_001303102.1	Chr6:134035700_134270158_+	Etv6	GeneID:14011,Genbank:NM_001303102.1,MGI:MGI:109336	ets variant 6, transcript variant 2	GO:0022008,GO:0000981,GO:0030154,GO:0001077,GO:0003677,GO:0003700,GO:0005515,GO:0005634,GO:0005730,GO:0043565,GO:0005829,GO:0045944,GO:0006351,GO:0071425,GO:0006355,GO:0097152,GO:0006357,GO:0000122,GO:0007296,GO:0000977,GO:0019904,GO:0000978	neurogenesis|RNA polymerase II transcription factor activity, sequence-specific DNA binding|cell differentiation|transcriptional activator activity, RNA polymerase II proximal promoter sequence-specific DNA binding|DNA binding|DNA binding transcription factor activity|protein binding|nucleus|nucleolus|sequence-specific DNA binding|cytosol|positive regulation of transcription by RNA polymerase II|…	mmu05202	Transcriptional misregulation in cancers	mmu-Etv6_0012	http://159.226.67.237:8080/new/circ_detail.php?ID=mmu-Etv6_0012	mmu_circ_0013109	ENSMUST00000111963	Etv6	MMU_CIRCpedia_8038	NM_001303102	Etv6	species_specific
circRNA_07753|Chr2:148686514_148690983_+	184.846516685674	31.811098739657	6.67105741119588	2.7379154572088	11.7653138313283	5.89068887899149e-32	1.30920560335586e-30	Up	0	0	0	0	0	0	0	31.811098739657	0	35.3783799995687	28.267522019269	23.1339555735054	54.2819443271351	21.6358956991453	0	22.1488190670501	4470	698	sense-overlapping	NM_028986.3	Chr2:148681120_148692949_+	Gzf1	GeneID:74533,Genbank:NM_028986.3,MGI:MGI:1921783	GDNF-inducible zinc finger protein 1	GO:0043565,GO:0000980,GO:0045892,GO:0001078,GO:0046872,GO:0001206,GO:0001658,GO:0003676,GO:0003677,GO:0005634,GO:0005730,GO:0005737,GO:0000122,GO:0006351,GO:0006355,GO:0000978	sequence-specific DNA binding|RNA polymerase II distal enhancer sequence-specific DNA binding|negative regulation of transcription, DNA-templated|transcriptional repressor activity, RNA polymerase II proximal promoter sequence-specific DNA binding|metal ion binding|transcriptional repressor activity, RNA polymerase II distal enhancer sequence-specific binding|branching involved in ureteric bud mo…			mmu-Gzf1_0001	http://159.226.67.237:8080/new/circ_detail.php?ID=mmu-Gzf1_0001	mmu_circ_0009427	ENSMUST00000028928	Gzf1
circRNA_02139|Chr11:75264757_75266741_+	0	154.922637608078	0.00370524729476788	-8.07621	-11.7573	6.47742516370626e-32	1.43066607963599e-30	Down	30.3721167445853	18.4438952016399	0	0	42.4844281825383	0	0	63.622197479314	0	0	0	0	0	0	0	0	1985	1985	exonic	NM_177708.5	Chr11:75193993_75267762_+	Rtn4rl1	GeneID:237847,Genbank:NM_177708.5,MGI:MGI:2661375	reticulon 4 receptor-like 1	GO:0045121,GO:0006469,GO:0046426,GO:0008201,GO:0046658,GO:0009897,GO:0009986,GO:0010977,GO:0016020,GO:0016021,GO:0048681,GO:0019221,GO:0022038,GO:0031225,GO:0035374,GO:0004860,GO:0038023,GO:0005737,GO:0042995,GO:0005886	membrane raft|negative regulation of protein kinase activity|negative regulation of JAK-STAT cascade|heparin binding|anchored component of plasma membrane|external side of plasma membrane|cell surface|negative regulation of neuron projection development|membrane|integral component of membrane|negative regulation of axon regeneration|cytokine-mediated signaling pathway|corpus callosum development|…			mmu-Rtn4rl1_0002	http://159.226.67.237:8080/new/circ_detail.php?ID=mmu-Rtn4rl1_0002	mmu_circ_0003361	ENSMUST00000102514	Rtn4rl1
circRNA_06478|Chr19:7373657_7374850_-	200.762155012711	40.7525695513916	5.65573338625234	2.49971411247448	11.6664058489294	1.89250894966114e-31	4.12868823619326e-30	Up	0	0	40.7525695513916	0	0	0	0	0	0	44.2229749994609	0	57.8348889337636	21.7127777308541	0	43.7682847480571	33.2232286005752	1194	804	sense-overlapping	XM_011247331.2	Chr19:7356463_7383051_-	AI846148	GeneID:68229,Genbank:XM_011247331.2,MGI:MGI:2147611	expressed sequence AI846148, transcript variant X1	GO:0006355,GO:0045892,GO:0003674,GO:0005575,GO:0006351	regulation of transcription, DNA-templated|negative regulation of transcription, DNA-templated|molecular_function|cellular_component|transcription, DNA-templated			mmu-AI846148_0001	http://159.226.67.237:8080/new/circ_detail.php?ID=mmu-AI846148_0001	mmu_circ_0008023	ENSMUST00000025924	AI846148	MMU_CIRCpedia_28526	NM_001033139	AI846148	HSA_CIRCpedia_4970
circRNA_07164|Chr2:41498165_41511627_-	0	152.086902088133	0.00377433346339708	-8.04956	-11.6645	1.93533888720384e-31	4.19638114810783e-30	Down	0	55.3316856049197	0	30.9110971704353	31.8633211369037	33.9807981758745	0	0	0	0	0	0	0	0	0	0	13463	776	sense-overlapping	XM_006498459.3	Chr2:40595290_42653622_-	Lrp1b	GeneID:94217,Genbank:XM_006498459.3,MGI:MGI:2151136	low density lipoprotein-related protein 1B (deleted in tumors), transcript variant X1	GO:0005515,GO:0006897,GO:0016020,GO:0016021,GO:0043235,GO:0001701,GO:0005041,GO:0005509	protein binding|endocytosis|membrane|integral component of membrane|receptor complex|in utero embryonic development|low-density lipoprotein particle receptor activity|calcium ion binding			mmu-Lrp1b_0002	http://159.226.67.237:8080/new/circ_detail.php?ID=mmu-Lrp1b_0002	mmu_circ_0009971	ENSMUST00000052550	Lrp1b	MMU_CIRCpedia_19659	ENSMUST00000052550	Lrp1b	HSA_CIRCpedia_92868
circRNA_02593|Chr12:6045162_6046744_+	135.577694080922	0	311.300856573952	8.28216573630007	11.661700220354	2.00008132620488e-31	4.31047830059671e-30	Up	0	0	0	0	0	0	0	0	0	0	37.6900293590253	0	43.4255554617081	21.6358956991453	32.8262135610428	0	1583	1583	intergenic										mmu-intergenic_000290	http://159.226.67.237:8080/new/circ_detail.php?ID=mmu-intergenic_000290
circRNA_11201|Chr7:59349677_59393321_-	158.403457990791	20.6073981136235	8.82477362806353	3.14155927103437	11.6526858604858	2.22338826912122e-31	4.76287270180425e-30	Up	0	0	0	20.6073981136235	0	0	0	0	0	0	47.1125366987816	46.2679111470109	32.5691665962811	32.4538435487179	0	0	43645	11175	sense-overlapping	XM_017312426.1	Chr7:59360489_59412606_-	LOC101055630	GeneID:101055630,Genbank:XM_017312426.1	uncharacterized LOC101055630, transcript variant X2					mmu-RP24-439I22_1293	http://159.226.67.237:8080/new/circ_detail.php?ID=mmu-RP24-439I22_1293
circRNA_01711|Chr10:128358334_128358533_+	0	151.621889176415	0.0037859090597911	-8.04514	-11.6492	2.31683299879092e-31	4.93332822976078e-30	Down	30.3721167445853	18.4438952016399	20.3762847756958	82.429592454494	0	0	0	0	0	0	0	0	0	0	0	0	200	200	exonic	NM_026444.3	Chr10:128337832_128362479_+	Cs	GeneID:12974,Genbank:NM_026444.3,MGI:MGI:88529	citrate synthase	GO:0005759,GO:0005975,GO:0006084,GO:0006099,GO:0006101,GO:0006107,GO:0016740,GO:0046912,GO:0004108,GO:0005739	mitochondrial matrix|carbohydrate metabolic process|acetyl-CoA metabolic process|tricarboxylic acid cycle|citrate metabolic process|oxaloacetate metabolic process|transferase activity|transferase activity, transferring acyl groups, acyl groups converted into alkyl on transfer|citrate (Si)-synthase activity|mitochondrion	mmu00020,mmu00630	Citrate cycle (TCA cycle)|Glyoxylate and dicarboxylate metabolism	mmu-Cs_0004	http://159.226.67.237:8080/new/circ_detail.php?ID=mmu-Cs_0004	mmu_circ_0002064	ENSMUST00000005826	Cs	MMU_CIRCpedia_7161	NM_026444	Cs	HSA_CIRCpedia_350500
circRNA_04022|Chr14:30482193_30484586_+	405.631430866249	168.553887935587	2.76283469928591	1.46614924812419	11.6346226140284	2.74802845739747e-31	5.81666023482465e-30	Up	0	0	71.3169967149354	10.3036990568118	42.4844281825383	33.9807981758745	10.4679658054266	0	0	44.2229749994609	84.8025660578069	57.8348889337636	75.9947220579892	0	98.4786406831284	44.2976381341002	2394	169	sense-overlapping	XM_006519655.3	Chr14:30479526_30527057_+	Dcp1a	GeneID:75901,Genbank:XM_006519655.3,MGI:MGI:1923151	decapping mRNA 1A, transcript variant X1	GO:0036464,GO:0000932,GO:0042802,GO:0003729,GO:0043085,GO:0005634,GO:0005667,GO:0005737,GO:0007179,GO:0045893,GO:0008047,GO:1903608,GO:0008134,GO:0016787,GO:0019894,GO:0000184,GO:0030234,GO:0000290,GO:0031087	cytoplasmic ribonucleoprotein granule|P-body|identical protein binding|mRNA binding|positive regulation of catalytic activity|nucleus|transcription factor complex|cytoplasm|transforming growth factor beta receptor signaling pathway|positive regulation of transcription, DNA-templated|enzyme activator activity|protein localization to cytoplasmic stress granule|transcription factor binding|hydrolase…	mmu03018	RNA degradation	mmu-Dcp1a_0003	http://159.226.67.237:8080/new/circ_detail.php?ID=mmu-Dcp1a_0003	mmu_circ_0005173	ENSMUST00000022535	Dcp1a	MMU_CIRCpedia_15817	NM_133761	Dcp1a	species_specific
circRNA_06719|Chr19:48653994_48694000_+	17.6891899997844	180.194069209224	0.112701457056127	-3.14942	-11.6125	3.55941659272583e-31	7.48951799037459e-30	Down	0	0	50.9407119392395	41.214796227247	0	56.6346636264575	31.4038974162799	0	0	17.6891899997844	0	0	0	0	0	0	40007	389	sense-overlapping	NM_025696.3	Chr19:48206025_48805505_+	Sorcs3	GeneID:66673,Genbank:NM_025696.3,MGI:MGI:1913923	sortilin-related VPS10 domain containing receptor 3	GO:0014069,GO:0016020,GO:0016021,GO:1900452,GO:0005515,GO:0007612,GO:0007613	postsynaptic density|membrane|integral component of membrane|regulation of long term synaptic depression|protein binding|learning|memory			mmu-Sorcs3_0006	http://159.226.67.237:8080/new/circ_detail.php?ID=mmu-Sorcs3_0006				MMU_CIRCpedia_21379	NM_025696	Sorcs3	HSA_CIRCpedia_129289
circRNA_10895|Chr6:125793557_125815599_+	0	150.41000289776	0.00381641295682855	-8.03357	-11.6091	3.70495579977131e-31	7.74989577881576e-30	Down	0	55.3316856049197	0	0	31.8633211369037	0	31.4038974162799	31.811098739657	0	0	0	0	0	0	0	0	22043	270	sense-overlapping	XM_011241354.1	Chr6:125690387_126040133_+	Ano2	GeneID:243634,Genbank:XM_011241354.1,MGI:MGI:2387214	anoctamin 2, transcript variant X1	GO:0046982,GO:0005254,GO:0046983,GO:0005515,GO:0097730,GO:0005654,GO:0005886,GO:0006811,GO:0006821,GO:0016020,GO:0016021,GO:0017128,GO:0005229,GO:0034707,GO:0042803	protein heterodimerization activity|chloride channel activity|protein dimerization activity|protein binding|non-motile cilium|nucleoplasm|plasma membrane|ion transport|chloride transport|membrane|integral component of membrane|phospholipid scramblase activity|intracellular calcium activated chloride channel activity|chloride channel complex|protein homodimerization activity	mmu04740	Olfactory transduction	mmu-Ano2_0004	http://159.226.67.237:8080/new/circ_detail.php?ID=mmu-Ano2_0004
circRNA_01422|Chr10:76225288_76226315_-	222.733185134589	53.1055352281728	4.81512110204637	2.26757208282983	11.6046445187404	3.90306167951586e-31	8.11654229962479e-30	Up	0	0	0	0	53.1055352281728	0	0	0	54.2543542871908	35.3783799995687	0	23.1339555735054	0	21.6358956991453	21.8841423740285	66.4464572011503	1028	309	sense-overlapping	NM_001077638.2	Chr10:76207226_76237865_-	Prmt2	GeneID:15468,Genbank:NM_001077638.2,MGI:MGI:1316652	protein arginine N-methyltransferase 2, transcript variant 2	GO:0006479,GO:0008013,GO:0008168,GO:0008469,GO:0016274,GO:0016571,GO:0042803,GO:0042974,GO:0016740,GO:0042975,GO:0019919,GO:0043065,GO:0043433,GO:0045892,GO:0045893,GO:0046966,GO:0048588,GO:0001666,GO:0003713,GO:0005515,GO:0005634,GO:0005654,GO:0005737,GO:0005829,GO:0006355,GO:0030331,GO:0032088,GO:0032259,GO:0033142,GO:0033210,GO:0034969,GO:0035189,GO:0050681,GO:0035242,GO:0060765,GO:0042054,GO:…	protein methylation|beta-catenin binding|methyltransferase activity|histone-arginine N-methyltransferase activity|protein-arginine N-methyltransferase activity|histone methylation|protein homodimerization activity|retinoic acid receptor binding|transferase activity|peroxisome proliferator activated receptor binding|peptidyl-arginine methylation, to asymmetrical-dimethyl arginine|positive regulati…			mmu-Prmt2_0002	http://159.226.67.237:8080/new/circ_detail.php?ID=mmu-Prmt2_0002	mmu_circ_0002422	ENSMUST00000099572	Prmt2	MMU_CIRCpedia_29280	ENSMUST00000099571	Prmt2	HSA_CIRCpedia_35809
circRNA_10469|Chr6:39506701_39508369_-	156.799346528469	21.0716653853123	8.54294212430669	3.09473300862341	11.513777404755	1.12442961474466e-30	2.32469285466978e-29	Up	0	0	0	0	0	0	10.4679658054266	10.6036995798857	0	0	113.070088077076	0	21.7127777308541	0	10.9420711870143	11.0744095335251	1669	250	sense-overlapping	XM_006505836.3	Chr6:39462374_39557862_-	Dennd2a	GeneID:209773,Genbank:XM_006505836.3,MGI:MGI:2444961	DENN/MADD domain containing 2A, transcript variant X3	GO:0005737,GO:0005829,GO:0005856,GO:0015031,GO:0015629,GO:0017112,GO:0042147,GO:0005085,GO:0005622,GO:0005623	cytoplasm|cytosol|cytoskeleton|protein transport|actin cytoskeleton|Rab guanyl-nucleotide exchange factor activity|retrograde transport, endosome to Golgi|guanyl-nucleotide exchange factor activity|intracellular|cell			mmu-Dennd2a_0001	http://159.226.67.237:8080/new/circ_detail.php?ID=mmu-Dennd2a_0001	mmu_circ_0013373	ENSMUST00000036877	Dennd2a	MMU_CIRCpedia_19165	NM_172477	Dennd2a	species_specific
circRNA_08191|Chr3:88965812_88985790_+	293.395841959386	718.877781091332	0.468555425299246	-1.09371	-11.5029	1.27558433015457e-30	2.62195253065297e-29	Down	70.8682724040324	175.217004415579	0	123.644388681741	53.1055352281728	22.653865450583	177.955418692253	95.433296218971	63.2967466683893	44.2229749994609	0	0	54.2819443271351	32.4538435487179	43.7682847480571	55.3720476676253	19979	5075	sense-overlapping	XM_006501142.2	Chr3:88950492_89079375_+	Ash1l	GeneID:192195,Genbank:XM_006501142.2,MGI:MGI:2183158	ash1 (absent, small, or homeotic)-like (Drosophila), transcript variant X2	GO:1903699,GO:0046697,GO:0016740,GO:0003682,GO:1903709,GO:0046872,GO:0018024,GO:0005634,GO:0046975,GO:0030054,GO:0005654,GO:0048733,GO:0005694,GO:0005794,GO:0005923,GO:0006325,GO:0032259,GO:0006351,GO:0050728,GO:0032635,GO:0006355,GO:0051568,GO:0042800,GO:0007338,GO:0061038,GO:0043124,GO:0008168,GO:0001501,GO:0097676,GO:0043409,GO:0009791,GO:0002674,GO:0097722,GO:0045944,GO:0010468,GO:0003677	tarsal gland development|decidualization|transferase activity|chromatin binding|uterine gland development|metal ion binding|histone-lysine N-methyltransferase activity|nucleus|histone methyltransferase activity (H3-K36 specific)|cell junction|nucleoplasm|sebaceous gland development|chromosome|Golgi apparatus|bicellular tight junction|chromatin organization|methylation|transcription, DNA-templated…	mmu00310	Lysine degradation	mmu-Ash1l_0016	http://159.226.67.237:8080/new/circ_detail.php?ID=mmu-Ash1l_0016	mmu_circ_0001147	NM_138679	Ash1l	MMU_CIRCpedia_33251	uc008pxi.1	Ash1l	HSA_CIRCpedia_28190
circRNA_03362|Chr13:15908686_15916647_-	201.554718175236	560.457882988334	0.41286879892118	-1.27624	-11.4824	1.61723846227414e-30	3.30511492634876e-29	Down	131.612505893203	55.3316856049197	0	0	159.316605684518	56.6346636264575	115.147623859693	42.4147983195427	36.1695695247939	44.2229749994609	0	23.1339555735054	43.4255554617081	32.4538435487179	0	22.1488190670501	7962	7962	intergenic										mmu-intergenic_000589	http://159.226.67.237:8080/new/circ_detail.php?ID=mmu-intergenic_000589
circRNA_02091|Chr11:70874746_70908517_+	28.267522019269	206.938112627621	0.156822846411734	-2.67279	-11.4705	1.85532869839642e-30	3.77002791514152e-29	Down	50.6201945743089	0	0	82.429592454494	42.4844281825383	0	31.4038974162799	0	0	0	28.267522019269	0	0	0	0	0	33772	1061	sense-overlapping	XM_006533750.3	Chr11:70844723_70942907_+	Rabep1	GeneID:54189,Genbank:XM_006533750.3,MGI:MGI:1860236	rabaptin, RAB GTPase binding effector protein 1, transcript variant X1	GO:0005768,GO:0006897,GO:0006915,GO:0008083,GO:0015031,GO:0016192,GO:0019904,GO:0030139,GO:0031410,GO:0032991,GO:0005096,GO:0042803,GO:0005515,GO:0043231,GO:0005737	endosome|endocytosis|apoptotic process|growth factor activity|protein transport|vesicle-mediated transport|protein domain specific binding|endocytic vesicle|cytoplasmic vesicle|protein-containing complex|GTPase activator activity|protein homodimerization activity|protein binding|intracellular membrane-bounded organelle|cytoplasm	mmu04144	Endocytosis	mmu-Rabep1_0008	http://159.226.67.237:8080/new/circ_detail.php?ID=mmu-Rabep1_0008	mmu_circ_0003309	ENSMUST00000100928	Rabep1	MMU_CIRCpedia_27624	NM_001291142	Rabep1	HSA_CIRCpedia_143578
circRNA_08034|Chr3:55477805_55489896_+	0	146.071947237793	0.00392975307545649	-7.99135	-11.4639	2.00278482966016e-30	4.04653571265427e-29	Down	0	82.9975284073796	0	20.6073981136235	31.8633211369037	0	0	10.6036995798857	0	0	0	0	0	0	0	0	12092	567	sense-overlapping	XM_006500978.1	Chr3:55242369_55539061_+	Dclk1	GeneID:13175,Genbank:XM_006500978.1,MGI:MGI:1330861	doublecortin-like kinase 1, transcript variant X1	GO:0018107,GO:0004674,GO:0021952,GO:0005524,GO:0030154,GO:0005622,GO:0006468,GO:0007275,GO:0007399,GO:0007409,GO:0030900,GO:0007420,GO:0035556,GO:0014069,GO:0048675,GO:0016301,GO:0048812,GO:0016310,GO:0000166,GO:0048813,GO:0016740,GO:0001764,GO:1900181,GO:0018105,GO:0004672	peptidyl-threonine phosphorylation|protein serine/threonine kinase activity|central nervous system projection neuron axonogenesis|ATP binding|cell differentiation|intracellular|protein phosphorylation|multicellular organism development|nervous system development|axonogenesis|forebrain development|brain development|intracellular signal transduction|postsynaptic density|axon extension|kinase activi…			mmu-Dclk1_0001	http://159.226.67.237:8080/new/circ_detail.php?ID=mmu-Dclk1_0001	mmu_circ_0010690	ENSMUST00000054237	Dclk1	MMU_CIRCpedia_23163	ENSMUST00000054237	Dclk1	HSA_CIRCpedia_118784
circRNA_09527|Chr5:28358274_28368313_+	164.847412044292	493.511953282796	0.383483369167104	-1.38276	-11.4605	2.0839503051582e-30	4.18673857917659e-29	Down	0	73.7755808065596	101.881423878479	41.214796227247	53.1055352281728	45.307730901166	157.019	21.2073991597713	54.2543542871908	0	0	23.1339555735054	10.856388865427	10.8179478495726	54.7103559350713	11.0744095335251	10040	557	sense-overlapping	XM_006535733.3	Chr5:28316890_28419244_+	Rbm33	GeneID:381626,Genbank:XM_006535733.3,MGI:MGI:1919670	RNA binding motif protein 33, transcript variant X1	GO:0003676,GO:0005575,GO:0008150	nucleic acid binding|cellular_component|biological_process			mmu-Rbm33_0001	http://159.226.67.237:8080/new/circ_detail.php?ID=mmu-Rbm33_0001	mmu_circ_0001329	NM_028234	Rbm33	MMU_CIRCpedia_15177	ENSMUST00000114884	Rbm33	HSA_CIRCpedia_57345
circRNA_11857|Chr7:78247155_78250873_-	237.629827355343	63.2672185531836	4.31205496024183	2.10837556639353	11.4566856667624	2.17686541559896e-30	4.34883899880331e-29	Up	0	0	0	0	31.8633211369037	0	31.4038974162799	0	72.3391390495878	0	0	34.7009333602582	43.4255554617081	32.4538435487179	54.7103559350713	0	3719	417	sense-overlapping	XM_006540691.3	Chr7:78180879_78578435_-	Ntrk3	GeneID:18213,Genbank:XM_006540691.3,MGI:MGI:97385	neurotrophic tyrosine kinase, receptor, type 3, transcript variant X8	GO:0004714,GO:0004871,GO:0004888,GO:0005004,GO:0005030,GO:0007623,GO:0005515,GO:0008284,GO:0005524,GO:0009968,GO:0005737,GO:0010628,GO:0016020,GO:0016021,GO:0016301,GO:0043121,GO:0016310,GO:0043235,GO:0016740,GO:0030154,GO:0043410,GO:0046777,GO:0048665,GO:0048691,GO:0000166,GO:0048712,GO:0000187,GO:0050927,GO:0001764,GO:0051965,GO:0001933,GO:0002039,GO:0004672,GO:0004709,GO:0004713,GO:0005886,GO:…	transmembrane receptor protein tyrosine kinase activity|signal transducer activity|transmembrane signaling receptor activity|GPI-linked ephrin receptor activity|neurotrophin receptor activity|circadian rhythm|protein binding|positive regulation of cell proliferation|ATP binding|negative regulation of signal transduction|cytoplasm|positive regulation of gene expression|membrane|integral component …	mmu04722,mmu05230	Neurotrophin signaling pathway|Central carbon metabolism in cancer	mmu-Ntrk3_0006	http://159.226.67.237:8080/new/circ_detail.php?ID=mmu-Ntrk3_0006	mmu_circ_0014401	ENSMUST00000039431	Ntrk3	MMU_CIRCpedia_29842	NM_008746	Ntrk3	HSA_CIRCpedia_131037
circRNA_06142|Chr18:38068306_38075301_-	32.4538435487179	217.596550870463	0.171228561458481	-2.546	-11.4532	2.26711027815784e-30	4.5038235469996e-29	Down	80.9923113188942	0	0	20.6073981136235	21.2422140912691	0	52.3398290271332	42.4147983195427	0	0	0	0	0	32.4538435487179	0	0	6996	6996	intergenic										mmu-intergenic_000609	http://159.226.67.237:8080/new/circ_detail.php?ID=mmu-intergenic_000609	mmu_circ_0007313
circRNA_05975|Chr18:10593746_10596441_-	0	145.389964340861	0.00394818642743355	-7.98459	-11.4408	2.61384853474081e-30	5.16380299418795e-29	Down	80.9923113188942	0	0	0	31.8633211369037	11.3269327252915	0	21.2073991597713	0	0	0	0	0	0	0	0	2696	2233	sense-overlapping	NM_001081222.1	Chr18:10566512_10610352_-	Esco1	GeneID:77805,Genbank:NM_001081222.1,MGI:MGI:1925055	establishment of sister chromatid cohesion N-acetyltransferase 1	GO:0006275,GO:0007049,GO:0007062,GO:0008080,GO:0008270,GO:0016740,GO:0016746,GO:0018394,GO:0034421,GO:0042802,GO:0046872,GO:0000785,GO:0061733,GO:0005634,GO:0005694	regulation of DNA replication|cell cycle|sister chromatid cohesion|N-acetyltransferase activity|zinc ion binding|transferase activity|transferase activity, transferring acyl groups|peptidyl-lysine acetylation|post-translational protein acetylation|identical protein binding|metal ion binding|chromatin|peptide-lysine-N-acetyltransferase activity|nucleus|chromosome			mmu-Esco1_0015	http://159.226.67.237:8080/new/circ_detail.php?ID=mmu-Esco1_0015	mmu_circ_0007124	ENSMUST00000025142	Esco1	MMU_CIRCpedia_1644	NM_001081222	Esco1	species_specific
circRNA_11750|Chr7:61013032_61018032_-	319.109722683946	113.637055953033	3.22390428676417	1.6888089128918	11.4365266790032	2.74662579615839e-30	5.39613333212111e-29	Up	10.1240389148618	9.22194760081996	30.5644271635437	0	63.7266422738074	0	0	0	36.1695695247939	53.0675699993531	9.42250733975632	57.8348889337636	97.7074997888432	64.9076870974358	0	0	5001	5001	intergenic										mmu-intergenic_000481	http://159.226.67.237:8080/new/circ_detail.php?ID=mmu-intergenic_000481	mmu_circ_0014309
circRNA_08958|Chr4:103934117_103934360_+	32.5691665962811	217.21966362606	0.17213515927998	-2.53839	-11.4241	3.1701921788323e-30	6.19406779556465e-29	Down	0	36.8877904032798	40.7525695513916	0	63.7266422738074	33.9807981758745	41.8718632217066	0	0	0	0	0	32.5691665962811	0	0	0	244	244	intronic	XM_011240426.1	Chr4:103619546_104744844_+	Dab1	GeneID:13131,Genbank:XM_011240426.1,MGI:MGI:108554	disabled 1, transcript variant X3	GO:0007264,GO:0007275,GO:0007399,GO:0007417,GO:0007628,GO:0014069,GO:0016020,GO:0042169,GO:0016358,GO:0043005,GO:0043025,GO:0021517,GO:0043231,GO:0043548,GO:0045177,GO:0045666,GO:0045860,GO:0046426,GO:0048471,GO:0001764,GO:0005515,GO:0005543,GO:0005622,GO:0005829,GO:0005903,GO:0007162,GO:0021589,GO:0021795,GO:0021799,GO:0021813,GO:0021942,GO:0048712,GO:0050771,GO:0030154,GO:0035556,GO:0051645,GO:…	small GTPase mediated signal transduction|multicellular organism development|nervous system development|central nervous system development|adult walking behavior|postsynaptic density|membrane|SH2 domain binding|dendrite development|neuron projection|neuronal cell body|ventral spinal cord development|intracellular membrane-bounded organelle|phosphatidylinositol 3-kinase binding|apical part of cell…			mmu-Dab1_0058	http://159.226.67.237:8080/new/circ_detail.php?ID=mmu-Dab1_0058
circRNA_11975|Chr7:98626466_98637520_-	59.9533907046382	282.454759018587	0.243683952602252	-2.03692	-11.4027	4.05569778984977e-30	7.88090783645125e-29	Down	0	27.6658428024599	71.3169967149354	41.214796227247	42.4844281825383	67.961596351749	0	31.811098739657	27.1271771435954	0	0	0	0	0	32.8262135610428	0	11055	792	sense-overlapping	XM_006507615.3	Chr7:98587130_98659557_-	Emsy	GeneID:233545,Genbank:XM_006507615.3,MGI:MGI:1924203	EMSY, BRCA2-interacting transcriptional repressor, transcript variant X1	GO:0006281,GO:0006325,GO:0006351,GO:0006355,GO:0006974,GO:0042803,GO:0005515,GO:0005634,GO:0005654	DNA repair|chromatin organization|transcription, DNA-templated|regulation of transcription, DNA-templated|cellular response to DNA damage stimulus|protein homodimerization activity|protein binding|nucleus|nucleoplasm			mmu-2210018M11Rik_0003	http://159.226.67.237:8080/new/circ_detail.php?ID=mmu-2210018M11Rik_0003	mmu_circ_0013691	ENSMUST00000038359	2210018M11Rik	MMU_CIRCpedia_35827	uc009ikp.1	2210018M11Rik	HSA_CIRCpedia_128411
circRNA_12850|Chr8:124295358_124305668_+	119.189631424571	405.38655231195	0.337544639757763	-1.56685	-11.4	4.17947437191699e-30	8.07728851442218e-29	Down	40.4961556594471	64.5536332057397	71.3169967149354	0	63.7266422738074	101.942394527624	20.9359316108533	42.4147983195427	0	0	0	0	54.2819443271351	64.9076870974358	0	0	10311	248	sense-overlapping	NM_139272.2	Chr8:124231394_124345722_+	Galnt2	GeneID:108148,Genbank:NM_139272.2,MGI:MGI:894694	UDP-N-acetyl-alpha-D-galactosamine:polypeptide N-acetylgalactosaminyltransferase 2	GO:0018242,GO:0004653,GO:0018243,GO:0005794,GO:0005795,GO:0005796,GO:0006493,GO:0030145,GO:0048471,GO:0009312,GO:0016020,GO:0016266,GO:0002378	protein O-linked glycosylation via serine|polypeptide N-acetylgalactosaminyltransferase activity|protein O-linked glycosylation via threonine|Golgi apparatus|Golgi stack|Golgi lumen|protein O-linked glycosylation|manganese ion binding|perinuclear region of cytoplasm|oligosaccharide biosynthetic process|membrane|O-glycan processing|immunoglobulin biosynthetic process	mmu00512	Mucin type O-glycan biosynthesis	mmu-Galnt2_0001	http://159.226.67.237:8080/new/circ_detail.php?ID=mmu-Galnt2_0001	mmu_circ_0001733	NM_139272	Galnt2	MMU_CIRCpedia_6284	ENSMUST00000127664	Gm20388	species_specific
circRNA_09659|Chr5:49470544_49472376_-	0	143.897947258108	0.003989123506161	-7.96971	-11.3901	4.68495472669715e-30	9.00524270710003e-29	Down	0	36.8877904032798	0	0	42.4844281825383	22.653865450583	41.8718632217066	0	0	0	0	0	0	0	0	0	1833	1833	intronic	NM_001199242.1	Chr5:48389503_49524904_-	Kcnip4	GeneID:80334,Genbank:NM_001199242.1,MGI:MGI:1933131	Kv channel interacting protein 4, transcript variant 1	GO:0043025,GO:0005509,GO:0046872,GO:0005737,GO:0071805,GO:0005829,GO:0005886,GO:0006811,GO:0006813,GO:0008076,GO:0072659,GO:1901379,GO:0015459,GO:0016020,GO:0005244,GO:0030425,GO:0005267,GO:0034765	neuronal cell body|calcium ion binding|metal ion binding|cytoplasm|potassium ion transmembrane transport|cytosol|plasma membrane|ion transport|potassium ion transport|voltage-gated potassium channel complex|protein localization to plasma membrane|regulation of potassium ion transmembrane transport|potassium channel regulator activity|membrane|voltage-gated ion channel activity|dendrite|potassium …			mmu-Kcnip4_0010	http://159.226.67.237:8080/new/circ_detail.php?ID=mmu-Kcnip4_0010
circRNA_05728|Chr17:64287001_64293024_-	333.641722371824	124.194059525681	3.08419343459376	1.62489325110823	11.376802543423	5.45637534968486e-30	1.04316509373545e-28	Up	20.2480778297235	9.22194760081996	20.3762847756958	0	74.3477493194419	0	0	0	36.1695695247939	53.0675699993531	0	69.4018667205164	75.9947220579892	0	54.7103559350713	44.2976381341002	6024	535	sense-overlapping	NM_001025309.1	Chr17:64281006_64331883_-	Pja2	GeneID:224938,Genbank:NM_001025309.1,MGI:MGI:2159342	praja 2, RING-H2 motif containing, transcript variant 1	GO:0034237,GO:0005737,GO:0035329,GO:0005783,GO:0045111,GO:0005794,GO:0005886,GO:0007616,GO:0010738,GO:0045202,GO:0016020,GO:0045211,GO:0016567,GO:0046872,GO:0061630,GO:0016740,GO:0004842,GO:0030054,GO:0005515,GO:0034236	protein kinase A regulatory subunit binding|cytoplasm|hippo signaling|endoplasmic reticulum|intermediate filament cytoskeleton|Golgi apparatus|plasma membrane|long-term memory|regulation of protein kinase A signaling|synapse|membrane|postsynaptic membrane|protein ubiquitination|metal ion binding|ubiquitin protein ligase activity|transferase activity|ubiquitin-protein transferase activity|cell jun…			mmu-Pja2_0002	http://159.226.67.237:8080/new/circ_detail.php?ID=mmu-Pja2_0002	mmu_circ_0006922	ENSMUST00000172818	Pja2	MMU_CIRCpedia_25826	ENSMUST00000172818	Pja2	HSA_CIRCpedia_101458
circRNA_08855|Chr4:86996513_87049934_-	32.5691665962811	215.835557838219	0.173239024058502	-2.52916	-11.3644	6.29006388578808e-30	1.19612123945788e-28	Down	40.4961556594471	46.1097380040998	0	0	53.1055352281728	33.9807981758745	20.9359316108533	21.2073991597713	0	0	0	0	32.5691665962811	0	0	0	53422	670	sense-overlapping	XM_017320435.1	Chr4:86983124_87230264_-	Slc24a2	GeneID:76376,Genbank:XM_017320435.1,MGI:MGI:1923626	solute carrier family 24 (sodium/potassium/calcium exchanger), member 2, transcript variant X7	GO:0060292,GO:0030955,GO:0005509,GO:0031226,GO:0005887,GO:0070588,GO:0031402,GO:0006816,GO:0006874,GO:0007612,GO:0007613,GO:0008273,GO:0034220,GO:0046870,GO:0016020,GO:0046983,GO:0016151,GO:0005262,GO:0060291,GO:0030145	long term synaptic depression|potassium ion binding|calcium ion binding|intrinsic component of plasma membrane|integral component of plasma membrane|calcium ion transmembrane transport|sodium ion binding|calcium ion transport|cellular calcium ion homeostasis|learning|memory|calcium, potassium:sodium antiporter activity|ion transmembrane transport|cadmium ion binding|membrane|protein dimerization …			mmu-Slc24a2_0002	http://159.226.67.237:8080/new/circ_detail.php?ID=mmu-Slc24a2_0002				MMU_CIRCpedia_221018	ENSMUST00000107157	Slc24a2	species_specific
circRNA_01474|Chr10:88400652_88414598_+	178.04371593837	32.4160055763527	6.3056408111624	2.6566429919823	11.3629383863611	6.39565968803855e-30	1.20973222609921e-28	Up	0	0	0	0	10.6211070456346	11.3269327252915	10.4679658054266	0	144.678278099176	0	0	11.5669777867527	10.856388865427	0	10.9420711870143	0	13947	454	sense-overlapping	XM_006513848.1	Chr10:88379232_88447330_+	Gnptab	GeneID:432486,Genbank:XM_006513848.1,MGI:MGI:3643902	N-acetylglucosamine-1-phosphate transferase, alpha and beta subunits, transcript variant X1	GO:0046835,GO:0005509,GO:0005794,GO:0046872,GO:0007040,GO:0009306,GO:0016020,GO:0016021,GO:0016256,GO:0016740,GO:0016772,GO:0000139,GO:0033299,GO:0003976	carbohydrate phosphorylation|calcium ion binding|Golgi apparatus|metal ion binding|lysosome organization|protein secretion|membrane|integral component of membrane|N-glycan processing to lysosome|transferase activity|transferase activity, transferring phosphorus-containing groups|Golgi membrane|secretion of lysosomal enzymes|UDP-N-acetylglucosamine-lysosomal-enzyme N-acetylglucosaminephosphotransf…	mmu04142	Lysosome	mmu-Gnptab_0004	http://159.226.67.237:8080/new/circ_detail.php?ID=mmu-Gnptab_0004	mmu_circ_0002525	ENSMUST00000020251	Gnptab	MMU_CIRCpedia_33100	uc007grk.1	Gnptab	HSA_CIRCpedia_72121
circRNA_10702|Chr6:93745434_93773689_-	10.856388865427	153.599879454014	0.0811440337278164	-3.62337	-11.3622	6.44710539319457e-30	1.2130109406455e-28	Down	80.9923113188942	0	0	51.5184952840588	10.6211070456346	0	10.4679658054266	0	0	0	0	0	10.856388865427	0	0	0	28256	1187	sense-overlapping	XM_006505595.3	Chr6:93675453_93912715_-	Magi1	GeneID:14924,Genbank:XM_006505595.3,MGI:MGI:1203522	membrane associated guanylate kinase, WW and PDZ domain containing 1, transcript variant X17	GO:0005634,GO:0005654,GO:0005737,GO:0005886,GO:0005912,GO:0005923,GO:0016020,GO:0030054,GO:0032947,GO:0042995,GO:0000166,GO:0051393,GO:0005515,GO:0070997,GO:0005524	nucleus|nucleoplasm|cytoplasm|plasma membrane|adherens junction|bicellular tight junction|membrane|cell junction|protein-containing complex scaffold activity|cell projection|nucleotide binding|alpha-actinin binding|protein binding|neuron death|ATP binding	mmu04015,mmu04530,mmu05165	Rap1 signaling pathway|Tight junction|Human papillomavirus infection	mmu-Magi1_0003	http://159.226.67.237:8080/new/circ_detail.php?ID=mmu-Magi1_0003	mmu_circ_0013617	ENSMUST00000164966	Magi1	MMU_CIRCpedia_34580	NM_001083320	Magi1	HSA_CIRCpedia_46674
circRNA_05729|Chr17:64287001_64313118_-	0	142.864954487313	0.00401796707915942	-7.95932	-11.3548	7.02267479530057e-30	1.31434903010994e-28	Down	0	46.1097380040998	0	30.9110971704353	31.8633211369037	33.9807981758745	0	0	0	0	0	0	0	0	0	0	26118	2085	sense-overlapping	NM_001025309.1	Chr17:64281006_64331883_-	Pja2	GeneID:224938,Genbank:NM_001025309.1,MGI:MGI:2159342	praja 2, RING-H2 motif containing, transcript variant 1	GO:0034237,GO:0005737,GO:0035329,GO:0005783,GO:0045111,GO:0005794,GO:0005886,GO:0007616,GO:0010738,GO:0045202,GO:0016020,GO:0045211,GO:0016567,GO:0046872,GO:0061630,GO:0016740,GO:0004842,GO:0030054,GO:0005515,GO:0034236	protein kinase A regulatory subunit binding|cytoplasm|hippo signaling|endoplasmic reticulum|intermediate filament cytoskeleton|Golgi apparatus|plasma membrane|long-term memory|regulation of protein kinase A signaling|synapse|membrane|postsynaptic membrane|protein ubiquitination|metal ion binding|ubiquitin protein ligase activity|transferase activity|ubiquitin-protein transferase activity|cell jun…			mmu-Pja2_0007	http://159.226.67.237:8080/new/circ_detail.php?ID=mmu-Pja2_0007				MMU_CIRCpedia_25828	ENSMUST00000172818	Pja2	HSA_CIRCpedia_136761
circRNA_00110|Chr1:22421741_22428621_-	70.0793133598269	303.519047142863	0.265073287731362	-1.91554	-11.3522	7.23610436196644e-30	1.34720351367292e-28	Down	60.7442334891706	27.6658428024599	20.3762847756958	0	42.4844281825383	67.961596351749	41.8718632217066	42.4147983195427	0	35.3783799995687	0	34.7009333602582	0	0	0	0	6881	436	sense-overlapping	NM_001012623.1	Chr1:22288422_22805724_-	Rims1	GeneID:116837,Genbank:NM_001012623.1,MGI:MGI:2152971	regulating synaptic membrane exocytosis 1, transcript variant 3	GO:0016020,GO:0016082,GO:0017124,GO:0017137,GO:0019901,GO:0030054,GO:0048786,GO:0030154,GO:0048788,GO:0031982,GO:0048791,GO:0042391,GO:0050806,GO:0060077,GO:0060291,GO:0061669,GO:0065003,GO:0097151,GO:0005515,GO:0005886,GO:0006836,GO:0006886,GO:0006887,GO:0007269,GO:0010628,GO:0010808,GO:0014069,GO:0042734,GO:0044325,GO:0045202,GO:0046872,GO:0098831,GO:0048167,GO:0048169,GO:1903861,GO:2000300,GO:…	membrane|synaptic vesicle priming|SH3 domain binding|Rab GTPase binding|protein kinase binding|cell junction|presynaptic active zone|cell differentiation|cytoskeleton of presynaptic active zone|vesicle|calcium ion-regulated exocytosis of neurotransmitter|regulation of membrane potential|positive regulation of synaptic transmission|inhibitory synapse|long-term synaptic potentiation|spontaneous neu…	mmu04723,mmu04721	Retrograde endocannabinoid signaling|Synaptic vesicle cycle	mmu-Rims1_0003	http://159.226.67.237:8080/new/circ_detail.php?ID=mmu-Rims1_0003	mmu_circ_0008592	ENSMUST00000097811	Rims1	MMU_CIRCpedia_13539	ENSMUST00000097809	Rims1	HSA_CIRCpedia_135749
circRNA_03867|Chr14:12597370_12603855_-	176.611470103657	31.8633211369037	6.36341052371457	2.66980019740645	11.3472875315352	7.64991491568148e-30	1.41682799167517e-28	Up	0	0	0	0	31.8633211369037	0	0	0	54.2543542871908	0	0	46.2679111470109	32.5691665962811	21.6358956991453	21.8841423740285	0	6486	356	sense-overlapping	XM_006518024.3	Chr14:12372560_12823339_-	Cadps	GeneID:27062,Genbank:XM_006518024.3,MGI:MGI:1350922	Ca2+-dependent secretion activator, transcript variant X1	GO:0045956,GO:0006887,GO:0046872,GO:0008289,GO:0050432,GO:0015031,GO:0016020,GO:0016050,GO:0016079,GO:0016082,GO:0099525,GO:0019901,GO:1990504,GO:0030054,GO:0031045,GO:0031410,GO:0005509,GO:0045202,GO:0005515,GO:0045921,GO:0005546	positive regulation of calcium ion-dependent exocytosis|exocytosis|metal ion binding|lipid binding|catecholamine secretion|protein transport|membrane|vesicle organization|synaptic vesicle exocytosis|synaptic vesicle priming|presynaptic dense core vesicle exocytosis|protein kinase binding|dense core granule exocytosis|cell junction|dense core granule|cytoplasmic vesicle|calcium ion binding|synapse…			mmu-Cadps_0020	http://159.226.67.237:8080/new/circ_detail.php?ID=mmu-Cadps_0020				MMU_CIRCpedia_6582	NM_001042617	Cadps	HSA_CIRCpedia_138461
circRNA_02768|Chr12:40631522_40649489_+	153.554642465508	21.0890728510612	8.35925437156619	3.06337426259107	11.3400238893744	8.31217677969218e-30	1.52361343446316e-28	Up	0	0	0	0	10.6211070456346	0	10.4679658054266	0	0	88.4459499989218	0	0	21.7127777308541	32.4538435487179	10.9420711870143	0	17968	483	sense-overlapping	XM_006515085.2	Chr12:40445957_40846190_+	Dock4	GeneID:238130,Genbank:XM_006515085.2,MGI:MGI:1918006	dedicator of cytokinesis 4, transcript variant X1	GO:1904694,GO:0005737,GO:1904754,GO:0005794,GO:0005829,GO:0005886,GO:0007264,GO:0016020,GO:0017124,GO:0030165,GO:0030971,GO:0032420,GO:0032421,GO:0005085,GO:0048365,GO:0005096,GO:0060326,GO:0005730	negative regulation of vascular smooth muscle contraction|cytoplasm|positive regulation of vascular associated smooth muscle cell migration|Golgi apparatus|cytosol|plasma membrane|small GTPase mediated signal transduction|membrane|SH3 domain binding|PDZ domain binding|receptor tyrosine kinase binding|stereocilium|stereocilium bundle|guanyl-nucleotide exchange factor activity|Rac GTPase binding|GT…	mmu04015	Rap1 signaling pathway	mmu-Dock4_0012	http://159.226.67.237:8080/new/circ_detail.php?ID=mmu-Dock4_0012	mmu_circ_0003971	ENSMUST00000037488	Dock4	MMU_CIRCpedia_19397	uc007nle.1	Dock4	HSA_CIRCpedia_157204
circRNA_13168|Chr9:56474531_56482639_+	165.152	489.846855715986	0.38706557119773	-1.36935	-11.3334	8.96786326625141e-30	1.63537034742513e-28	Down	10.1240389148618	46.1097380040998	50.9407119392395	61.8221943408705	127.453284547615	56.6346636264575	83.7437264434132	53.0184978994283	45.2119619059924	26.5337849996766	28.267522019269	0	65.1383331925622	0	0	0	8109	523	sense-overlapping	XM_006511368.2	Chr9:56418628_56489721_+	Hmg20a	GeneID:66867,Genbank:XM_006511368.2,MGI:MGI:1914117	high mobility group 20A, transcript variant X1	GO:0005634,GO:0006325,GO:0006338,GO:0006351,GO:0006355,GO:0033234,GO:0042802,GO:0045665,GO:0000122,GO:0046982,GO:0003677,GO:0003682	nucleus|chromatin organization|chromatin remodeling|transcription, DNA-templated|regulation of transcription, DNA-templated|negative regulation of protein sumoylation|identical protein binding|negative regulation of neuron differentiation|negative regulation of transcription by RNA polymerase II|protein heterodimerization activity|DNA binding|chromatin binding			mmu-Hmg20a_0002	http://159.226.67.237:8080/new/circ_detail.php?ID=mmu-Hmg20a_0002				MMU_CIRCpedia_23542	ENSMUST00000034879	Hmg20a	HSA_CIRCpedia_15784
circRNA_07115|Chr2:37936619_38021466_-	0	142.220443301775	0.0040361756057645	-7.9528	-11.3326	9.04333702529128e-30	1.6407197174457e-28	Down	0	27.6658428024599	20.3762847756958	30.9110971704353	31.8633211369037	0	31.4038974162799	0	0	0	0	0	0	0	0	0	84848	486	sense-overlapping	NM_146122.3	Chr2:37798990_38287384_-	Dennd1a	GeneID:227801,Genbank:NM_146122.3,MGI:MGI:2442794	DENN/MADD domain containing 1A	GO:1901981,GO:0032456,GO:0017137,GO:0005829,GO:0030054,GO:0032483,GO:0030136,GO:0005886,GO:0043025,GO:0006897,GO:0008289,GO:0015031,GO:0016020,GO:0043231,GO:0017112,GO:0030425,GO:0043547,GO:0030665,GO:0005085,GO:0045202,GO:0031410,GO:0017124,GO:0005515,GO:0048488,GO:0032266,GO:0005654	phosphatidylinositol phosphate binding|endocytic recycling|Rab GTPase binding|cytosol|cell junction|regulation of Rab protein signal transduction|clathrin-coated vesicle|plasma membrane|neuronal cell body|endocytosis|lipid binding|protein transport|membrane|intracellular membrane-bounded organelle|Rab guanyl-nucleotide exchange factor activity|dendrite|positive regulation of GTPase activity|clath…			mmu-Dennd1a_0023	http://159.226.67.237:8080/new/circ_detail.php?ID=mmu-Dennd1a_0023				MMU_CIRCpedia_18710	NM_146122	Dennd1a	HSA_CIRCpedia_62675
circRNA_08595|Chr4:28870557_28871996_+	67.2316589406849	296.579446087223	0.260252466876437	-1.94202	-11.3246	9.90750750348686e-30	1.78838054225377e-28	Down	0	46.1097380040998	91.6932814906312	10.3036990568118	95.5899634107111	0	10.4679658054266	42.4147983195427	0	0	0	34.7009333602582	21.7127777308541	10.8179478495726	0	0	1440	492	sense-overlapping	XM_006537606.3	Chr4:28813047_28967506_+	Epha7	GeneID:13841,Genbank:XM_006537606.3,MGI:MGI:95276	Eph receptor A7, transcript variant X1	GO:0004888,GO:0005003,GO:0005004,GO:0005005,GO:0005515,GO:0005524,GO:0005737,GO:0016021,GO:0005886,GO:0016301,GO:0005887,GO:0016310,GO:0016740,GO:0022407,GO:0030154,GO:0030425,GO:0045211,GO:0031290,GO:0045499,GO:0031434,GO:0046875,GO:0031594,GO:0048013,GO:0048671,GO:0048755,GO:0000166,GO:0050730,GO:0001934,GO:0004672,GO:0051964,GO:0004709,GO:0004713,GO:0004714,GO:0004871,GO:0006468,GO:0006915,GO:…	transmembrane signaling receptor activity|ephrin receptor activity|GPI-linked ephrin receptor activity|transmembrane-ephrin receptor activity|protein binding|ATP binding|cytoplasm|integral component of membrane|plasma membrane|kinase activity|integral component of plasma membrane|phosphorylation|transferase activity|regulation of cell-cell adhesion|cell differentiation|dendrite|postsynaptic membr…	mmu04360	Axon guidance	mmu-Epha7_0001	http://159.226.67.237:8080/new/circ_detail.php?ID=mmu-Epha7_0001	mmu_circ_0011552	ENSMUST00000029964	Epha7	MMU_CIRCpedia_15313	ENSMUST00000080934	Epha7	HSA_CIRCpedia_55866
circRNA_09102|Chr4:125034238_125041121_+	9.42250733975632	147.93953367488	0.073121369357689	-3.77356	-11.3148	1.10886295632784e-29	1.99147306702111e-28	Down	0	9.22194760081996	30.5644271635437	51.5184952840588	0	56.6346636264575	0	0	0	0	9.42250733975632	0	0	0	0	0	6884	505	sense-overlapping	XM_017320153.1	Chr4:125029990_125055380_+	Gnl2	GeneID:230737,Genbank:XM_017320153.1,MGI:MGI:2385207	guanine nucleotide binding protein-like 2 (nucleolar), transcript variant X2	GO:0005634,GO:0005730,GO:0042254,GO:0000166,GO:0003924,GO:0005525	nucleus|nucleolus|ribosome biogenesis|nucleotide binding|GTPase activity|GTP binding	mmu03008	Ribosome biogenesis in eukaryotes	mmu-Gnl2_0006	http://159.226.67.237:8080/new/circ_detail.php?ID=mmu-Gnl2_0006	mmu_circ_0011147	ENSMUST00000030684	Gnl2	MMU_CIRCpedia_6422	ENSMUST00000030684	Gnl2	HSA_CIRCpedia_31680
circRNA_03057|Chr12:85863564_85892210_+	32.8728695859664	215.308026850838	0.175282868869898	-2.51224	-11.3077	1.20246641805899e-29	2.14872893598884e-28	Down	161.984622637788	0	0	10.3036990568118	10.6211070456346	11.3269327252915	10.4679658054266	10.6036995798857	0	0	0	0	10.856388865427	0	10.9420711870143	11.0744095335251	28647	696	sense-overlapping	XM_017315114.1	Chr12:85824920_85918928_+	Ttll5	GeneID:320244,Genbank:XM_017315114.1,MGI:MGI:2443657	tubulin tyrosine ligase-like family, member 5, transcript variant X27	GO:0016874,GO:0005634,GO:0018095,GO:0005737,GO:0030317,GO:0005813,GO:0005829,GO:0005856,GO:0005874,GO:0005886,GO:0042995,GO:0005929,GO:0060041,GO:0006351,GO:0006464,GO:0007283,GO:0000166,GO:0007288,GO:0003674,GO:0009566,GO:0005524	ligase activity|nucleus|protein polyglutamylation|cytoplasm|flagellated sperm motility|centrosome|cytosol|cytoskeleton|microtubule|plasma membrane|cell projection|cilium|retina development in camera-type eye|transcription, DNA-templated|cellular protein modification process|spermatogenesis|nucleotide binding|sperm axoneme assembly|molecular_function|fertilization|ATP binding			mmu-Ttll5_0007	http://159.226.67.237:8080/new/circ_detail.php?ID=mmu-Ttll5_0007	mmu_circ_0004299	ENSMUST00000110219	Ttll5	MMU_CIRCpedia_32175	uc007ohg.1	Ttll5	HSA_CIRCpedia_13133
circRNA_04205|Chr14:64896650_64897126_-	35.3783799995687	220.556472570407	0.184153599448497	-2.44102	-11.2583	2.10786729840257e-29	3.74778805655977e-28	Down	50.6201945743089	0	0	0	31.8633211369037	22.653865450583	94.2116922488398	21.2073991597713	0	35.3783799995687	0	0	0	0	0	0	477	477	exonic	XM_011245034.2	Chr14:64811600_64949901_-	Hmbox1	GeneID:219150,Genbank:XM_011245034.2,MGI:MGI:2445066	homeobox containing 1, transcript variant X7	GO:0045893,GO:0032212,GO:0003677,GO:0051973,GO:0035563,GO:0003691,GO:0042162,GO:0003720,GO:0005515,GO:0005634,GO:0005654,GO:0005697,GO:0042802,GO:0005737,GO:0043565,GO:0005829,GO:0044877,GO:0006351,GO:0000122,GO:0006355,GO:0000784,GO:0045892,GO:0016604	positive regulation of transcription, DNA-templated|positive regulation of telomere maintenance via telomerase|DNA binding|positive regulation of telomerase activity|positive regulation of chromatin binding|double-stranded telomeric DNA binding|telomeric DNA binding|telomerase activity|protein binding|nucleus|nucleoplasm|telomerase holoenzyme complex|identical protein binding|cytoplasm|sequence-s…			mmu-Hmbox1_0002	http://159.226.67.237:8080/new/circ_detail.php?ID=mmu-Hmbox1_0002	mmu_circ_0005368	ENSMUST00000067843	Hmbox1	MMU_CIRCpedia_25968	uc007uiq.1	Hmbox1	HSA_CIRCpedia_60805
circRNA_05939|Chr18:6061847_6070091_-	189.770622111577	531.671659263747	0.40977697047975	-1.28709	-11.2574	2.12859314256774e-29	3.76580955968701e-28	Down	0	82.9975284073796	81.5051391027833	133.948087738553	74.3477493194419	22.653865450583	125.61558966512	10.6036995798857	90.4239238119847	0	0	23.1339555735054	65.1383331925622	0	0	11.0744095335251	8245	609	sense-overlapping	XM_006526314.1	Chr18:6024448_6136089_-	Arhgap12	GeneID:75415,Genbank:XM_006526314.1,MGI:MGI:1922665	Rho GTPase activating protein 12, transcript variant X1	GO:0005096,GO:0006911,GO:0007015,GO:0007165,GO:0051058,GO:0001891,GO:0002011,GO:0003674	GTPase activator activity|phagocytosis, engulfment|actin filament organization|signal transduction|negative regulation of small GTPase mediated signal transduction|phagocytic cup|morphogenesis of an epithelial sheet|molecular_function			mmu-Arhgap12_0001	http://159.226.67.237:8080/new/circ_detail.php?ID=mmu-Arhgap12_0001	mmu_circ_0007414	ENSMUST00000077128	Arhgap12	MMU_CIRCpedia_24935	ENSMUST00000182066	Arhgap12	HSA_CIRCpedia_1484
circRNA_01547|Chr10:94718852_94750659_+	155.239348706341	22.653865450583	7.86722502103724	2.97585484864682	11.2455795768759	2.43492098181467e-29	4.28642525313513e-28	Up	0	0	0	0	0	22.653865450583	0	0	0	44.2229749994609	0	34.7009333602582	21.7127777308541	32.4538435487179	0	22.1488190670501	31808	1438	sense-overlapping	XM_006514300.3	Chr10:94688498_94768913_+	Cep83	GeneID:77048,Genbank:XM_006514300.3,MGI:MGI:1924298	centrosomal protein 83, transcript variant X1	GO:0005814,GO:0005856,GO:0030030,GO:0048278,GO:0051660,GO:0060271,GO:0071539,GO:0097539,GO:0003674,GO:0005737,GO:0005794	centriole|cytoskeleton|cell projection organization|vesicle docking|establishment of centrosome localization|cilium assembly|protein localization to centrosome|ciliary transition fiber|molecular_function|cytoplasm|Golgi apparatus			mmu-Cep83_0011	http://159.226.67.237:8080/new/circ_detail.php?ID=mmu-Cep83_0011				MMU_CIRCpedia_34942	NM_029852	Cep83	HSA_CIRCpedia_363742
circRNA_05896|Chr17:88008594_88015712_-	69.9593404613847	299.401980148022	0.268258267314868	-1.89831	-11.2069	3.77255279343231e-29	6.60847178987452e-28	Down	20.2480778297235	36.8877904032798	40.7525695513916	51.5184952840588	31.8633211369037	33.9807981758745	52.3398290271332	31.811098739657	0	26.5337849996766	0	0	43.4255554617081	0	0	0	7119	1163	sense-overlapping	XM_006524204.3	Chr17:87990859_88064927_-	Fbxo11	GeneID:225055,Genbank:XM_006524204.3,MGI:MGI:2147134	F-box protein 11, transcript variant X2	GO:0005515,GO:0005634,GO:0005694,GO:0005730,GO:0005737,GO:0005829,GO:0006464,GO:0007605,GO:0008270,GO:0016274,GO:0016567,GO:0000151,GO:0046872,GO:0004842	protein binding|nucleus|chromosome|nucleolus|cytoplasm|cytosol|cellular protein modification process|sensory perception of sound|zinc ion binding|protein-arginine N-methyltransferase activity|protein ubiquitination|ubiquitin ligase complex|metal ion binding|ubiquitin-protein transferase activity			mmu-Fbxo11_0002	http://159.226.67.237:8080/new/circ_detail.php?ID=mmu-Fbxo11_0002	mmu_circ_0007086	ENSMUST00000005504	Fbxo11	MMU_CIRCpedia_32981	ENSMUST00000130379	Fbxo11	HSA_CIRCpedia_41558
circRNA_11697|Chr7:59779600_59872360_-	170.79602422445	30.3721167445853	6.45601860631582	2.69064473648448	11.2054691195501	3.83317632734659e-29	6.68175246080612e-28	Up	30.3721167445853	0	0	0	0	0	0	0	9.04239238119847	0	18.8450146795126	0	0	0	87.5365694961141	55.3720476676253	92761	78533	sense-overlapping	XM_017312431.1	Chr7:59681066_59794856_-	LOC102640399	GeneID:102640399,Genbank:XM_017312431.1	uncharacterized LOC102640399, transcript variant X2					mmu-RP24-439I22_0236	http://159.226.67.237:8080/new/circ_detail.php?ID=mmu-RP24-439I22_0236
circRNA_06754|Chr19:57650258_57657238_+	217.532872967098	55.0698710269357	4.53495428186195	2.18108800661631	11.197538535957	4.19219885612679e-29	7.27193128409115e-28	Up	0	0	0	0	10.6211070456346	33.9807981758745	10.4679658054266	0	63.2967466683893	44.2229749994609	0	0	10.856388865427	21.6358956991453	0	77.5208667346754	6981	703	sense-overlapping	XM_006527052.2	Chr19:57610963_57732119_+	Atrnl1	GeneID:226255,Genbank:XM_006527052.2,MGI:MGI:2147749	attractin like 1, transcript variant X4	GO:0007186,GO:0016020,GO:0016021,GO:0030246,GO:0005515,GO:0005575,GO:0005886	G-protein coupled receptor signaling pathway|membrane|integral component of membrane|carbohydrate binding|protein binding|cellular_component|plasma membrane			mmu-Atrnl1_0065	http://159.226.67.237:8080/new/circ_detail.php?ID=mmu-Atrnl1_0065	mmu_circ_0000965	NM_181415	Atrnl1	MMU_CIRCpedia_23902	ENSMUST00000077282	Atrnl1	species_specific
circRNA_09024|Chr4:109925298_109935698_+	75.9178400262804	311.712715725559	0.279609164209863	-1.83852	-11.1902	4.55560243607504e-29	7.86394284596254e-28	Down	0	92.2194760081996	61.1288543270875	61.8221943408705	42.4844281825383	22.653865450583	31.4038974162799	0	0	0	0	0	54.2819443271351	21.6358956991453	0	0	10401	375	sense-overlapping	NM_007983.2	Chr4:109676627_109963960_+	Faf1	GeneID:14084,Genbank:NM_007983.2,MGI:MGI:109419	Fas-associated factor 1	GO:0042176,GO:0005737,GO:0043130,GO:0005829,GO:0048471,GO:0006915,GO:0007253,GO:0008219,GO:0010942,GO:0019901,GO:0051059,GO:0019904,GO:1902043,GO:0030155,GO:0031072,GO:0031334,GO:0005515,GO:0031625,GO:0005634,GO:0034098,GO:0005635	regulation of protein catabolic process|cytoplasm|ubiquitin binding|cytosol|perinuclear region of cytoplasm|apoptotic process|cytoplasmic sequestering of NF-kappaB|cell death|positive regulation of cell death|protein kinase binding|NF-kappaB binding|protein domain specific binding|positive regulation of extrinsic apoptotic signaling pathway via death domain receptors|regulation of cell adhesion|h…	mmu04217	Necroptosis	mmu-Faf1_0003	http://159.226.67.237:8080/new/circ_detail.php?ID=mmu-Faf1_0003	mmu_circ_0011061	ENSMUST00000102724	Faf1	MMU_CIRCpedia_2715	ENSMUST00000102724	Faf1	HSA_CIRCpedia_32217
circRNA_00348|Chr1:64034532_64042437_-	263.941022592954	82.6334843701864	3.6670168539503	1.87460689682532	11.1794344793013	5.14165801180498e-29	8.83272265216353e-28	Up	0	0	50.9407119392395	0	10.6211070456346	0	10.4679658054266	10.6036995798857	0	0	56.5350440385379	11.5669777867527	65.1383331925622	75.7256349470084	32.8262135610428	22.1488190670501	7906	1357	sense-overlapping	XM_006496351.3	Chr1:64029448_64121504_-	Klf7	GeneID:93691,Genbank:XM_006496351.3,MGI:MGI:1935151	Kruppel-like factor 7 (ubiquitous), transcript variant X1	GO:0003677,GO:0003700,GO:0005634,GO:0006351,GO:0006355,GO:0007409,GO:0007411,GO:0045893,GO:0045944,GO:0046872,GO:0000978,GO:0048813,GO:0001077,GO:0003676	DNA binding|DNA binding transcription factor activity|nucleus|transcription, DNA-templated|regulation of transcription, DNA-templated|axonogenesis|axon guidance|positive regulation of transcription, DNA-templated|positive regulation of transcription by RNA polymerase II|metal ion binding|RNA polymerase II proximal promoter sequence-specific DNA binding|dendrite morphogenesis|transcriptional activ…			mmu-Klf7_0005	http://159.226.67.237:8080/new/circ_detail.php?ID=mmu-Klf7_0005	mmu_circ_0008883	ENSMUST00000114086	Klf7
circRNA_04085|Chr14:38397230_38407216_-	563.547647656496	296.297510073626	2.18355792001803	1.12668079986766	11.177339110315	5.26448331155627e-29	9.00024166148754e-28	Up	0	55.3316856049197	61.1288543270875	51.5184952840588	21.2422140912691	22.653865450583	31.4038974162799	53.0184978994283	54.2543542871908	70.7567599991375	28.267522019269	127.23675565428	141.133055250551	64.9076870974358	43.7682847480571	33.2232286005752	9987	224	sense-overlapping	XM_006518685.3	Chr14:38365102_39472901_-	Nrg3	GeneID:18183,Genbank:XM_006518685.3,MGI:MGI:1097165	neuregulin 3, transcript variant X3	GO:0060596,GO:0005615,GO:2001223,GO:0005886,GO:0007389,GO:0008083,GO:0016020,GO:0016021,GO:0021842,GO:0030879,GO:0035556,GO:0005102,GO:0045499,GO:0005515,GO:0048513,GO:0005576	mammary placode formation|extracellular space|negative regulation of neuron migration|plasma membrane|pattern specification process|growth factor activity|membrane|integral component of membrane|chemorepulsion involved in interneuron migration from the subpallium to the cortex|mammary gland development|intracellular signal transduction|signaling receptor binding|chemorepellent activity|protein bi…	mmu04012	ErbB signaling pathway	mmu-Nrg3_0001	http://159.226.67.237:8080/new/circ_detail.php?ID=mmu-Nrg3_0001	mmu_circ_0000527	NM_008734	Nrg3	MMU_CIRCpedia_18875	NM_001190187	Nrg3	HSA_CIRCpedia_143422
circRNA_08968|Chr4:106400971_106404068_+	27.1271771435954	197.185790899631	0.157939610842585	-2.66256	-11.1739	5.47324875718195e-29	9.31237922513828e-28	Down	30.3721167445853	0	20.3762847756958	41.214796227247	0	0	62.8077948325599	42.4147983195427	27.1271771435954	0	0	0	0	0	0	0	3098	455	sense-overlapping	NM_183225.2	Chr4:106316213_106441327_+	Usp24	GeneID:329908,Genbank:NM_183225.2,MGI:MGI:1919936	ubiquitin specific peptidase 24	GO:0008234,GO:0016579,GO:0016787,GO:0036459,GO:0006508,GO:0006511,GO:0008233	cysteine-type peptidase activity|protein deubiquitination|hydrolase activity|thiol-dependent ubiquitinyl hydrolase activity|proteolysis|ubiquitin-dependent protein catabolic process|peptidase activity			mmu-Usp24_0012	http://159.226.67.237:8080/new/circ_detail.php?ID=mmu-Usp24_0012	mmu_circ_0011012	ENSMUST00000165709	Usp24	MMU_CIRCpedia_1758	ENSMUST00000165709	Usp24	HSA_CIRCpedia_356553
circRNA_01100|Chr10:7701610_7703120_+	21.6358956991453	181.782518635618	0.136642198100326	-2.87153	-11.1591	6.46496024910688e-29	1.09473326884876e-27	Down	0	0	0	30.9110971704353	42.4844281825383	45.307730901166	41.8718632217066	21.2073991597713	0	0	0	0	0	21.6358956991453	0	0	1511	1511	exonic	XM_006512567.1	Chr10:7681209_7704726_+	Lats1	GeneID:16798,Genbank:XM_006512567.1,MGI:MGI:1333883	large tumor suppressor, transcript variant X1	GO:0001828,GO:0004672,GO:0004674,GO:0005524,GO:0005737,GO:0005856,GO:0034613,GO:0006468,GO:0035329,GO:0007049,GO:0009755,GO:0035556,GO:0043065,GO:0043254,GO:0045736,GO:0046620,GO:0046872,GO:0000082,GO:0000086,GO:0000166,GO:0000278,GO:0000287,GO:0000819,GO:0000922,GO:0001827,GO:0016301,GO:0016310,GO:0016740,GO:0018105,GO:0019901,GO:0030216,GO:0030331,GO:0051220,GO:0030833,GO:0051301,GO:0033138,GO:…	inner cell mass cellular morphogenesis|protein kinase activity|protein serine/threonine kinase activity|ATP binding|cytoplasm|cytoskeleton|cellular protein localization|protein phosphorylation|hippo signaling|cell cycle|hormone-mediated signaling pathway|intracellular signal transduction|positive regulation of apoptotic process|regulation of protein complex assembly|negative regulation of cyclin-…	mmu04390,mmu04392	Hippo signaling pathway|Hippo signaling pathway - multiple species	mmu-Lats1_0003	http://159.226.67.237:8080/new/circ_detail.php?ID=mmu-Lats1_0003	mmu_circ_0002399	ENSMUST00000165952	Lats1	MMU_CIRCpedia_29480	ENSMUST00000165952	Lats1	HSA_CIRCpedia_359901
circRNA_13463|Chr9:86835109_86839654_-	531.970969487462	272.495528267319	2.24125168941539	1.16430467057175	11.1493164422772	7.21585521376082e-29	1.21609389289732e-27	Up	0	55.3316856049197	0	41.214796227247	31.8633211369037	101.942394527624	20.9359316108533	21.2073991597713	36.1695695247939	88.4459499989218	94.2250733975632	138.803733441033	97.7074997888432	32.4538435487179	10.9420711870143	33.2232286005752	4546	528	sense-overlapping	XM_006510897.1	Chr9:86765923_86880465_-	Snap91	GeneID:20616,Genbank:XM_006510897.1,MGI:MGI:109132	synaptosomal-associated protein 91, transcript variant X4	GO:2000369,GO:0043195,GO:0030100,GO:0005829,GO:0045211,GO:0030122,GO:0005886,GO:0048268,GO:0030136,GO:0005905,GO:0007163,GO:0007268,GO:0007269,GO:0007409,GO:0030276,GO:0008021,GO:0051223,GO:0031313,GO:0014069,GO:0098830,GO:0032050,GO:0015031,GO:0098833,GO:0016020,GO:0005515,GO:0098894,GO:0035615,GO:0016185,GO:0005543,GO:1905445,GO:0042734,GO:0019901,GO:0005545	regulation of clathrin-dependent endocytosis|terminal bouton|regulation of endocytosis|cytosol|postsynaptic membrane|AP-2 adaptor complex|plasma membrane|clathrin coat assembly|clathrin-coated vesicle|clathrin-coated pit|establishment or maintenance of cell polarity|chemical synaptic transmission|neurotransmitter secretion|axonogenesis|clathrin binding|synaptic vesicle|regulation of protein trans…			mmu-Snap91_0001	http://159.226.67.237:8080/new/circ_detail.php?ID=mmu-Snap91_0001	mmu_circ_0015971	ENSMUST00000074468	Snap91	MMU_CIRCpedia_32644	NM_001277982	Snap91	HSA_CIRCpedia_55669
circRNA_00516|Chr1:105691906_105696596_+	510.756490645807	256.295950531024	2.28788518894757	1.19401465635934	11.145928138353	7.49586468418586e-29	1.25142229187629e-27	Up	0	64.5536332057397	40.7525695513916	0	31.8633211369037	45.307730901166	31.4038974162799	42.4147983195427	63.2967466683893	53.0675699993531	28.267522019269	115.669777867527	108.56388865427	54.0897392478631	65.6524271220856	22.1488190670501	4691	762	sense-overlapping	XM_006529501.3	Chr1:105663842_105755121_+	2310035C23Rik	GeneID:227446,Genbank:XM_006529501.3,MGI:MGI:1922832	RIKEN cDNA 2310035C23 gene, transcript variant X1	GO:0003674,GO:0005575,GO:0008150	molecular_function|cellular_component|biological_process			mmu-2310035C23Rik_0008	http://159.226.67.237:8080/new/circ_detail.php?ID=mmu-2310035C23Rik_0008	mmu_circ_0008052	ENSMUST00000086721	2310035C23Rik	MMU_CIRCpedia_1531	uc007cgj.2	2310035C23Rik	HSA_CIRCpedia_132276
circRNA_05138|Chr16:31743106_31797010_+	121.840253200324	0	279.758226038347	8.12803674274672	11.1430532040539	7.74188458571674e-29	1.28645521433686e-27	Up	0	0	0	0	0	0	0	0	0	0	65.9575513782942	23.1339555735054	10.856388865427	10.8179478495726	0	11.0744095335251	53905	946	sense-overlapping	NM_001252435.1	Chr16:31663443_31873356_+	Dlg1	GeneID:13383,Genbank:NM_001252435.1,MGI:MGI:107231	discs, large homolog 1 (Drosophila), transcript variant 4	GO:0097025,GO:0097120,GO:0098609,GO:0098839,GO:0004385,GO:0098911,GO:0005515,GO:1903078,GO:0005605,GO:1903286,GO:0005634,GO:1903753,GO:0005737,GO:1903760,GO:0005783,GO:1903764,GO:0005794,GO:0008284,GO:0005829,GO:0008328,GO:0005874,GO:0005886,GO:0008360,GO:0009790,GO:0009898,GO:0009925,GO:0019902,GO:0014069,GO:0030054,GO:0015459,GO:0030165,GO:0030315,GO:0030425,GO:0000122,GO:0033268,GO:0030432,GO:…	MPP7-DLG1-LIN7 complex|receptor localization to synapse|cell-cell adhesion|postsynaptic density membrane|guanylate kinase activity|regulation of ventricular cardiac muscle cell action potential|protein binding|positive regulation of protein localization to plasma membrane|basal lamina|regulation of potassium ion import|nucleus|negative regulation of p38MAPK cascade|cytoplasm|regulation of voltage…	mmu04390,mmu04530,mmu04660,mmu05203,mmu05166,mmu05165	Hippo signaling pathway|Tight junction|T cell receptor signaling pathway|Viral carcinogenesis|HTLV-I infection|Human papillomavirus infection	mmu-Dlg1_0059	http://159.226.67.237:8080/new/circ_detail.php?ID=mmu-Dlg1_0059	mmu_circ_0006182	ENSMUST00000064477	Dlg1	MMU_CIRCpedia_16244	ENSMUST00000115205	Dlg1	HSA_CIRCpedia_139111
circRNA_09262|Chr4:143131710_143142234_-	32.8728695859664	211.055032783723	0.178815013976974	-2.48346	-11.1225	9.75049260104215e-29	1.61268612508399e-27	Down	0	147.551161613119	0	0	10.6211070456346	0	10.4679658054266	42.4147983195427	0	0	0	0	10.856388865427	0	10.9420711870143	11.0744095335251	10525	4501	sense-overlapping	XM_006538488.3	Chr4:143107391_143161750_-	Prdm2	GeneID:110593,Genbank:XM_006538488.3,MGI:MGI:107628	PR domain containing 2, with ZNF domain, transcript variant X5	GO:0005794,GO:0008340,GO:0032355,GO:0045944,GO:0000977,GO:0001228,GO:0005634	Golgi apparatus|determination of adult lifespan|response to estradiol|positive regulation of transcription by RNA polymerase II|RNA polymerase II regulatory region sequence-specific DNA binding|transcriptional activator activity, RNA polymerase II transcription regulatory region sequence-specific DNA binding|nucleus	mmu00310	Lysine degradation	mmu-Prdm2_0013	http://159.226.67.237:8080/new/circ_detail.php?ID=mmu-Prdm2_0013	mmu_circ_0011386	ENSMUST00000105778	Prdm2	MMU_CIRCpedia_9316	ENSMUST00000105778	Prdm2	HSA_CIRCpedia_27672
circRNA_08413|Chr3:134210394_134212045_-	497.745607590656	247.038349747727	2.31315713402924	1.20986327236613	11.1184866601066	1.01987229090001e-28	1.67901197520391e-27	Up	50.6201945743089	9.22194760081996	91.6932814906312	0	42.4844281825383	0	0	53.0184978994283	27.1271771435954	35.3783799995687	28.267522019269	69.4018667205164	195.414999577686	54.0897392478631	43.7682847480571	44.2976381341002	1652	1652	intergenic										mmu-Gm26691_0001	http://159.226.67.237:8080/new/circ_detail.php?ID=mmu-Gm26691_0001	mmu_circ_0010473	ENSMUST00000166789	Gm2078
circRNA_02132|Chr11:74945522_74946219_+	121.153818487718	0	278.182098671193	8.11988577360438	11.1161664669829	1.04673648201598e-28	1.71529720278748e-27	Up	0	0	0	0	0	0	0	0	27.1271771435954	17.6891899997844	0	0	32.5691665962811	0	43.7682847480571	0	698	324	sense-overlapping	NM_001002764.1	Chr11:74925872_75164448_+	Smg6	GeneID:103677,Genbank:NM_001002764.1,MGI:MGI:2144117	Smg-6 homolog, nonsense mediated mRNA decay factor (C. elegans)	GO:0043021,GO:0005829,GO:0000781,GO:0043487,GO:0006406,GO:0003677,GO:0046872,GO:0007004,GO:0003723,GO:0070034,GO:0004518,GO:0004519,GO:0004521,GO:0004540,GO:0016787,GO:0005634,GO:0032204,GO:0005694,GO:0070182,GO:0035145,GO:0005697,GO:1904354,GO:0042162,GO:0005730,GO:0000184,GO:0005737,GO:0000333	ribonucleoprotein complex binding|cytosol|chromosome, telomeric region|regulation of RNA stability|mRNA export from nucleus|DNA binding|metal ion binding|telomere maintenance via telomerase|RNA binding|telomerase RNA binding|nuclease activity|endonuclease activity|endoribonuclease activity|ribonuclease activity|hydrolase activity|nucleus|regulation of telomere maintenance|chromosome|DNA polymeras…	mmu03015	mRNA surveillance pathway	mmu-Smg6_0006	http://159.226.67.237:8080/new/circ_detail.php?ID=mmu-Smg6_0006				MMU_CIRCpedia_28890	ENSMUST00000045281	Smg6	HSA_CIRCpedia_19752
circRNA_10183|Chr5:144143526_144166419_+	54.7179856633312	263.08419867973	0.238779706401203	-2.06625	-11.1066	1.16568071029508e-28	1.89276739991293e-27	Down	40.4961556594471	64.5536332057397	0	20.6073981136235	74.3477493194419	0	41.8718632217066	21.2073991597713	0	0	0	0	32.5691665962811	0	0	22.1488190670501	22894	622	sense-overlapping	XM_006504825.3	Chr5:144100371_144188204_+	Lmtk2	GeneID:231876,Genbank:XM_006504825.3,MGI:MGI:3036247	lemur tyrosine kinase 2, transcript variant X1	GO:0004888,GO:0005524,GO:0005737,GO:0005769,GO:0005794,GO:0005887,GO:0030426,GO:0006468,GO:0031434,GO:0007275,GO:0032456,GO:0007399,GO:0033572,GO:0033674,GO:0043025,GO:0043066,GO:0043235,GO:0043410,GO:0045022,GO:0000166,GO:0001881,GO:0004672,GO:0004674,GO:0004709,GO:0004713,GO:0004714,GO:0004864,GO:0004871,GO:0007411,GO:0009968,GO:0016020,GO:0016021,GO:0016301,GO:0016310,GO:0016740,GO:0046777,GO:…	transmembrane signaling receptor activity|ATP binding|cytoplasm|early endosome|Golgi apparatus|integral component of plasma membrane|growth cone|protein phosphorylation|mitogen-activated protein kinase kinase binding|multicellular organism development|endocytic recycling|nervous system development|transferrin transport|positive regulation of kinase activity|neuronal cell body|negative regulation …			mmu-Lmtk2_0002	http://159.226.67.237:8080/new/circ_detail.php?ID=mmu-Lmtk2_0002	mmu_circ_0012300	ENSMUST00000041804	Lmtk2	MMU_CIRCpedia_9446	NM_001081109	Lmtk2	species_specific
circRNA_11670|Chr7:59774540_59789827_-	221.779221735572	59.1964647530315	4.30117547529071	2.10473099019156	11.0558199995166	2.05450729340076e-28	3.32083087969686e-27	Up	0	18.4438952016399	40.7525695513916	0	0	0	0	0	9.04239238119847	35.3783799995687	0	57.8348889337636	43.4255554617081	43.2717913982905	32.8262135610428	0	15288	1029	sense-overlapping	XM_017312430.1	Chr7:59681067_59794856_-	LOC102640399	GeneID:102640399,Genbank:XM_017312430.1	uncharacterized LOC102640399, transcript variant X1					mmu-RP24-439I22_0072	http://159.226.67.237:8080/new/circ_detail.php?ID=mmu-RP24-439I22_0072
circRNA_10412|Chr6:37012871_37067385_-	0	133.907548867265	0.0042867387891973	-7.8659	-11.0413	2.41474147059588e-28	3.8854392169407e-27	Down	0	18.4438952016399	30.5644271635437	0	42.4844281825383	0	0	42.4147983195427	0	0	0	0	0	0	0	0	54515	1266	sense-overlapping	XM_017321631.1	Chr6:36837381_37197437_-	Dgki	GeneID:320127,Genbank:XM_017321631.1,MGI:MGI:2443430	diacylglycerol kinase, iota, transcript variant X12	GO:0051966,GO:0043087,GO:0005095,GO:0060076,GO:0043197,GO:0005634,GO:0060079,GO:0043679,GO:0005654,GO:0097060,GO:0005737,GO:0005829,GO:0007269,GO:0045202,GO:0008021,GO:1900452,GO:0046579,GO:0014069,GO:0046834,GO:0017016,GO:0046959,GO:0032045,GO:0004143,GO:0048471,GO:0032991,GO:0048786,GO:0043025	regulation of synaptic transmission, glutamatergic|regulation of GTPase activity|GTPase inhibitor activity|excitatory synapse|dendritic spine|nucleus|excitatory postsynaptic potential|axon terminus|nucleoplasm|synaptic membrane|cytoplasm|cytosol|neurotransmitter secretion|synapse|synaptic vesicle|regulation of long term synaptic depression|positive regulation of Ras protein signal transduction|po…	mmu00561,mmu00564,mmu04070,mmu04072,mmu05231	Glycerolipid metabolism|Glycerophospholipid metabolism|Phosphatidylinositol signaling system|Phospholipase D signaling pathway|Choline metabolism in cancer	mmu-Dgki_0038	http://159.226.67.237:8080/new/circ_detail.php?ID=mmu-Dgki_0038	mmu_circ_0013328	ENSMUST00000150300	Dgki	MMU_CIRCpedia_18394	ENSMUST00000101532	Dgki	HSA_CIRCpedia_56865
circRNA_06079|Chr18:32191901_32212168_+	32.5691665962811	208.174398253333	0.179614504524775	-2.47702	-11.03	2.73875837494785e-28	4.38694809969124e-27	Down	40.4961556594471	0	40.7525695513916	61.8221943408705	21.2422140912691	22.653865450583	0	21.2073991597713	0	0	0	0	32.5691665962811	0	0	0	20268	1111	sense-overlapping	NM_011946.3	Chr18:32163089_32236751_+	Map3k2	GeneID:26405,Genbank:NM_011946.3,MGI:MGI:1346873	mitogen-activated protein kinase kinase kinase 2	GO:0023014,GO:0004709,GO:0031098,GO:0005515,GO:0032147,GO:0005524,GO:0005634,GO:0005654,GO:0005737,GO:0005829,GO:0042981,GO:0006468,GO:0045893,GO:0007346,GO:0046872,GO:0016301,GO:0016310,GO:0000166,GO:0016740,GO:0004672,GO:0019901,GO:0004674	signal transduction by protein phosphorylation|MAP kinase kinase kinase activity|stress-activated protein kinase signaling cascade|protein binding|activation of protein kinase activity|ATP binding|nucleus|nucleoplasm|cytoplasm|cytosol|regulation of apoptotic process|protein phosphorylation|positive regulation of transcription, DNA-templated|regulation of mitotic cell cycle|metal ion binding|kinas…	mmu04010,mmu04540,mmu04912	MAPK signaling pathway|Gap junction|GnRH signaling pathway	mmu-Map3k2_0004	http://159.226.67.237:8080/new/circ_detail.php?ID=mmu-Map3k2_0004	mmu_circ_0007230	ENSMUST00000096575	Map3k2	MMU_CIRCpedia_16416	NM_011946	Map3k2	HSA_CIRCpedia_360549
circRNA_04027|Chr14:30765963_30777992_+	43.4255554617081	234.534929727285	0.212568998801122	-2.234	-11.0131	3.30443989433134e-28	5.22248367299655e-27	Down	30.3721167445853	0	61.1288543270875	20.6073981136235	0	90.615461802332	0	31.811098739657	0	0	0	0	43.4255554617081	0	0	0	12030	564	sense-overlapping	XM_006519289.3	Chr14:30714689_30822713_+	Sfmbt1	GeneID:54650,Genbank:XM_006519289.3,MGI:MGI:1859609	Scm-like with four mbt domains 1, transcript variant X5	GO:0006351,GO:0006355,GO:0007283,GO:0030154,GO:0042393,GO:0045892,GO:0048635,GO:0005634,GO:0005654,GO:0006325	transcription, DNA-templated|regulation of transcription, DNA-templated|spermatogenesis|cell differentiation|histone binding|negative regulation of transcription, DNA-templated|negative regulation of muscle organ development|nucleus|nucleoplasm|chromatin organization			mmu-Sfmbt1_0013	http://159.226.67.237:8080/new/circ_detail.php?ID=mmu-Sfmbt1_0013	mmu_circ_0005178	ENSMUST00000054230	Sfmbt1	MMU_CIRCpedia_15886	ENSMUST00000112184	Sfmbt1	species_specific
circRNA_12368|Chr8:31949917_31968185_-	43.5200380731738	234.754534384374	0.212832209641175	-2.23221	-11.0129	3.31338428117465e-28	5.21344889551197e-27	Down	0	46.1097380040998	71.3169967149354	51.5184952840588	10.6211070456346	33.9807981758745	0	21.2073991597713	0	0	0	0	0	21.6358956991453	21.8841423740285	0	18269	351	sense-overlapping	XM_006509078.3	Chr8:31809465_32009847_-	Nrg1	GeneID:211323,Genbank:XM_006509078.3,MGI:MGI:96083	neuregulin 1, transcript variant X16	GO:0005576,GO:0005615,GO:0005634,GO:0005737,GO:0005886,GO:0005887,GO:0007171,GO:0016477,GO:0007399,GO:0021781,GO:0021842,GO:0007416,GO:0022008,GO:0030154,GO:0030296,GO:0045499,GO:0030424,GO:0045595,GO:0030425,GO:0045773,GO:0030673,GO:0045860,GO:0045892,GO:0045944,GO:0000165,GO:2000727,GO:0046579,GO:0000902,GO:2001223,GO:0048513,GO:0001964,GO:0048663,GO:0003161,GO:0003712,GO:0005102,GO:0005176,GO:…	extracellular region|extracellular space|nucleus|cytoplasm|plasma membrane|integral component of plasma membrane|activation of transmembrane receptor protein tyrosine kinase activity|cell migration|nervous system development|glial cell fate commitment|chemorepulsion involved in interneuron migration from the subpallium to the cortex|synapse assembly|neurogenesis|cell differentiation|protein tyros…	mmu04012,mmu01521	ErbB signaling pathway|EGFR tyrosine kinase inhibitor resistance	mmu-intergenic_000547	http://159.226.67.237:8080/new/circ_detail.php?ID=mmu-intergenic_000547				MMU_CIRCpedia_16324	uc009ljp.1	Nrg1	HSA_CIRCpedia_149451
circRNA_09428|Chr5:18289524_18308825_-	0	133.012304486783	0.00431559084785779	-7.85623	-11.0093	3.44854174790875e-28	5.40220901126146e-27	Down	20.2480778297235	18.4438952016399	0	41.214796227247	53.1055352281728	0	0	0	0	0	0	0	0	0	0	0	19302	472	sense-overlapping	NM_010305.1	Chr5:18265135_18360413_-	Gnai1	GeneID:14677,Genbank:NM_010305.1,MGI:MGI:95771	guanine nucleotide binding protein (G protein), alpha inhibiting 1	GO:0005525,GO:0005622,GO:0005634,GO:0005730,GO:0005737,GO:0005813,GO:0005834,GO:0031821,GO:0005856,GO:0032794,GO:0005886,GO:0032991,GO:0007049,GO:0043949,GO:0045121,GO:0046872,GO:0050805,GO:0051301,GO:0060236,GO:0099738,GO:0000166,GO:0000287,GO:0001664,GO:0003924,GO:0004871,GO:0005515,GO:0007165,GO:0007186,GO:0007188,GO:0016020,GO:0019001,GO:0019003,GO:1904322,GO:0030496,GO:1904778,GO:0031683	GTP binding|intracellular|nucleus|nucleolus|cytoplasm|centrosome|heterotrimeric G-protein complex|G-protein coupled serotonin receptor binding|cytoskeleton|GTPase activating protein binding|plasma membrane|protein-containing complex|cell cycle|regulation of cAMP-mediated signaling|membrane raft|metal ion binding|negative regulation of synaptic transmission|cell division|regulation of mitotic spin…	mmu04015,mmu04371,mmu04071,mmu04024,mmu04022,mmu04540,mmu04611,mmu04670,mmu04062,mmu04923,mmu04915,mmu04914,mmu04921,mmu04926,mmu04916,mmu04924,mmu04261,mmu04971,mmu04724,mmu04727,mmu04725,mmu04728,mmu04726,mmu04730,mmu04723,mmu04360,mmu04713,mmu05200,mmu05012,mmu05030,mmu05032,mmu05034,mmu04934,mmu05133,mmu05145,mmu05142	Rap1 signaling pathway|Apelin signaling pathway|Sphingolipid signaling pathway|cAMP signaling pathway|cGMP - PKG signaling pathway|Gap junction|Platelet activation|Leukocyte transendothelial migration|Chemokine signaling pathway|Regulation of lipolysis in adipocyte|Estrogen signaling pathway|Progesterone-mediated oocyte maturation|Oxytocin signaling pathway|Relaxin signaling pathway|Melanogenesis…	mmu-Gnai1_0004	http://159.226.67.237:8080/new/circ_detail.php?ID=mmu-Gnai1_0004	mmu_circ_0012392	ENSMUST00000074694	Gnai1	MMU_CIRCpedia_12466	NM_010305	Gnai1	HSA_CIRCpedia_97920
circRNA_13759|ChrX:5966507_5973049_-	83.0873462781436	321.467669294912	0.296728775010819	-1.75278	-10.9962	3.98658204803931e-28	6.21766919422271e-27	Down	0	64.5536332057397	30.5644271635437	30.9110971704353	31.8633211369037	79.2885290770405	41.8718632217066	42.4147983195427	27.1271771435954	0	0	23.1339555735054	0	0	32.8262135610428	0	6543	6543	intergenic										mmu-intergenic_000208	http://159.226.67.237:8080/new/circ_detail.php?ID=mmu-intergenic_000208
circRNA_06641|Chr19:40311669_40337035_-	17.6891899997844	166.941554998592	0.121648166946351	-3.03921	-10.9942	4.07603163547404e-28	6.32941855709419e-27	Down	30.3721167445853	0	10.1881423878479	0	53.1055352281728	0	73.2757606379865	0	0	17.6891899997844	0	0	0	0	0	0	25367	2427	sense-overlapping	XM_006526805.3	Chr19:40292040_40360997_-	Sorbs1	GeneID:20411,Genbank:XM_006526805.3,MGI:MGI:700014	sorbin and SH3 domain containing 1, transcript variant X31	GO:0046889,GO:0019901,GO:0005924,GO:0005158,GO:0048041,GO:0030054,GO:0005925,GO:1903078,GO:0031625,GO:0007015,GO:0005515,GO:2001275,GO:0032869,GO:0005634,GO:0005737,GO:0005813,GO:0008134,GO:0005829,GO:0008286,GO:0005856,GO:0043149,GO:0005886,GO:0045121,GO:0016020,GO:0005899,GO:0001725,GO:0045725,GO:0016363,GO:0005070,GO:0046326,GO:0016600,GO:0005913	positive regulation of lipid biosynthetic process|protein kinase binding|cell-substrate adherens junction|insulin receptor binding|focal adhesion assembly|cell junction|focal adhesion|positive regulation of protein localization to plasma membrane|ubiquitin protein ligase binding|actin filament organization|protein binding|positive regulation of glucose import in response to insulin stimulus|cellu…	mmu04520,mmu04910,mmu03320	Adherens junction|Insulin signaling pathway|PPAR signaling pathway	mmu-Sorbs1_0011	http://159.226.67.237:8080/new/circ_detail.php?ID=mmu-Sorbs1_0011				MMU_CIRCpedia_39331	NM_001034964	Sorbs1	HSA_CIRCpedia_119995
circRNA_03596|Chr13:67254880_67260243_-	0	132.455430796992	0.00433373460372051	-7.85017	-10.9892	4.30545355137643e-28	6.6566055776933e-27	Down	0	46.1097380040998	0	0	42.4844281825383	22.653865450583	0	21.2073991597713	0	0	0	0	0	0	0	0	5364	3488	sense-overlapping	XM_017315511.1	Chr13:67225137_67269133_-	Zfp458	GeneID:238690,Genbank:XM_017315511.1,MGI:MGI:3040691	zinc finger protein 458, transcript variant X2	GO:0005622,GO:0006355,GO:0008150,GO:0046872,GO:0003674,GO:0003676,GO:0005575	intracellular|regulation of transcription, DNA-templated|biological_process|metal ion binding|molecular_function|nucleic acid binding|cellular_component			mmu-Zfp458_0001	http://159.226.67.237:8080/new/circ_detail.php?ID=mmu-Zfp458_0001	mmu_circ_0004754	ENSMUST00000045969	Zfp458
circRNA_03744|Chr13:98043800_98053974_-	0	132.245277742193	0.00434062140967087	-7.84788	-10.9817	4.68182265489282e-28	7.20716942025925e-27	Down	0	27.6658428024599	20.3762847756958	0	31.8633211369037	0	52.3398290271332	0	0	0	0	0	0	0	0	0	10175	432	sense-overlapping	XM_006517518.2	Chr13:97898594_98206614_-	Arhgef28	GeneID:110596,Genbank:XM_006517518.2,MGI:MGI:1346016	Rho guanine nucleotide exchange factor (GEF) 28, transcript variant X1	GO:0005515,GO:0005737,GO:0005886,GO:0016020,GO:0021955,GO:0030154,GO:0035023,GO:0035556,GO:0046872,GO:0060052,GO:0003723,GO:0005085,GO:0005089	protein binding|cytoplasm|plasma membrane|membrane|central nervous system neuron axonogenesis|cell differentiation|regulation of Rho protein signal transduction|intracellular signal transduction|metal ion binding|neurofilament cytoskeleton organization|RNA binding|guanyl-nucleotide exchange factor activity|Rho guanyl-nucleotide exchange factor activity			mmu-Arhgef28_0005	http://159.226.67.237:8080/new/circ_detail.php?ID=mmu-Arhgef28_0005	mmu_circ_0004932	ENSMUST00000109426	Rgnef	MMU_CIRCpedia_35715	NM_012026	Arhgef28	HSA_CIRCpedia_52530
circRNA_11978|Chr7:99004580_99016674_-	0	131.000580081137	0.00438186367984099	-7.83424	-10.9367	7.69556042606671e-28	1.17954365840919e-26	Down	20.2480778297235	27.6658428024599	0	41.214796227247	0	0	41.8718632217066	0	0	0	0	0	0	0	0	0	12095	233	sense-overlapping	XM_006508349.2	Chr7:98886742_99141168_-	Uvrag	GeneID:78610,Genbank:XM_006508349.2,MGI:MGI:1925860	UV radiation resistance associated gene, transcript variant X1	GO:0097680,GO:0032991,GO:0006974,GO:0000775,GO:0035493,GO:0007051,GO:0005515,GO:0007059,GO:0005694,GO:0045335,GO:0005764,GO:0005768,GO:0005769,GO:0005770,GO:0007098,GO:0005783,GO:0046718,GO:0005813,GO:0051684,GO:0017124,GO:0006281,GO:0060627,GO:0030496,GO:0000149,GO:0070418,GO:0032465,GO:0006890,GO:0071900,GO:0032801,GO:0006914,GO:0000323	double-strand break repair via classical nonhomologous end joining|protein-containing complex|cellular response to DNA damage stimulus|chromosome, centromeric region|SNARE complex assembly|spindle organization|protein binding|chromosome segregation|chromosome|phagocytic vesicle|lysosome|endosome|early endosome|late endosome|centrosome cycle|endoplasmic reticulum|viral entry into host cell|centros…	mmu04140	Autophagy - animal	mmu-Uvrag_0006	http://159.226.67.237:8080/new/circ_detail.php?ID=mmu-Uvrag_0006				MMU_CIRCpedia_35996	NM_178635	Uvrag	HSA_CIRCpedia_74989
circRNA_07328|Chr2:71073121_71082053_+	0	130.605199994594	0.00439512886102078	-7.82988	-10.9223	9.01343644152574e-28	1.37561287493844e-26	Down	20.2480778297235	27.6658428024599	20.3762847756958	30.9110971704353	0	0	31.4038974162799	0	0	0	0	0	0	0	0	0	8933	523	sense-overlapping	XM_006500339.3	Chr2:71055742_71107436_+	Dcaf17	GeneID:75763,Genbank:XM_006500339.3,MGI:MGI:1923013	DDB1 and CUL4 associated factor 17, transcript variant X1	GO:0005829,GO:0008150,GO:0016020,GO:0016021,GO:0016567,GO:0080008,GO:0003674,GO:0005634,GO:0005654	cytosol|biological_process|membrane|integral component of membrane|protein ubiquitination|Cul4-RING E3 ubiquitin ligase complex|molecular_function|nucleus|nucleoplasm			mmu-Dcaf17_0005	http://159.226.67.237:8080/new/circ_detail.php?ID=mmu-Dcaf17_0005	mmu_circ_0010157	ENSMUST00000154704	Dcaf17	MMU_CIRCpedia_27708	ENSMUST00000130292	Dcaf17	species_specific
circRNA_01871|Chr11:30219579_30219772_-	21.7127777308541	176.724636832169	0.141052362844481	-2.8257	-10.9135	9.93817108503334e-28	1.51026223839225e-26	Down	0	36.8877904032798	40.7525695513916	0	21.2422140912691	56.6346636264575	0	21.2073991597713	0	0	0	0	21.7127777308541	0	0	0	194	194	exonic	NM_175836.2	Chr11:30099395_30219772_-	Sptbn1	GeneID:20742,Genbank:NM_175836.2,MGI:MGI:98388	spectrin beta, non-erythrocytic 1, transcript variant 1	GO:0051020,GO:0030506,GO:0005515,GO:0051693,GO:0030673,GO:0005516,GO:0071709,GO:0030863,GO:0005543,GO:0072659,GO:0005634,GO:0005730,GO:0005737,GO:0005856,GO:0031430,GO:0005886,GO:0032437,GO:0007009,GO:1900042,GO:0032991,GO:0007182,GO:1903076,GO:0043001,GO:0008091,GO:0000281,GO:1903078,GO:0044877,GO:0014069,GO:0003779,GO:0045296,GO:0016020,GO:0005200	GTPase binding|ankyrin binding|protein binding|actin filament capping|axolemma|calmodulin binding|membrane assembly|cortical cytoskeleton|phospholipid binding|protein localization to plasma membrane|nucleus|nucleolus|cytoplasm|cytoskeleton|M band|plasma membrane|cuticular plate|plasma membrane organization|positive regulation of interleukin-2 secretion|protein-containing complex|common-partner SM…			mmu-Sptbn1_0002	http://159.226.67.237:8080/new/circ_detail.php?ID=mmu-Sptbn1_0002	mmu_circ_0002964	ENSMUST00000006629	Spnb2	MMU_CIRCpedia_15745	ENSMUST00000006629	Sptbn1	HSA_CIRCpedia_41669
circRNA_12566|Chr8:77409548_77420747_-	167.817324397342	31.811098739657	6.05647877883282	2.59847925825381	10.8995537053393	1.15823990355861e-27	1.75263876470401e-26	Up	0	0	0	0	0	0	0	31.811098739657	45.2119619059924	0	0	46.2679111470109	32.5691665962811	0	43.7682847480571	0	11200	548	sense-overlapping	NM_030113.2	Chr8:77250366_77517907_-	Arhgap10	GeneID:78514,Genbank:NM_030113.2,MGI:MGI:1925764	Rho GTPase activating protein 10	GO:0005737,GO:0005829,GO:0005886,GO:0007010,GO:0007165,GO:0016020,GO:0043066,GO:0005096,GO:0005515	cytoplasm|cytosol|plasma membrane|cytoskeleton organization|signal transduction|membrane|negative regulation of apoptotic process|GTPase activator activity|protein binding	mmu05100	Bacterial invasion of epithelial cells	mmu-Arhgap10_0049	http://159.226.67.237:8080/new/circ_detail.php?ID=mmu-Arhgap10_0049	mmu_circ_0014988	ENSMUST00000076316	Arhgap10	MMU_CIRCpedia_29663	NM_030113	Arhgap10	HSA_CIRCpedia_47602
circRNA_01906|Chr11:41967534_41976686_-	187.542109967448	42.0138789535075	5.12469584608146	2.35746638230174	10.899479085824	1.15919011015278e-27	1.74664408123021e-26	Up	0	0	0	10.3036990568118	21.2422140912691	0	10.4679658054266	0	99.4663161931832	0	0	11.5669777867527	10.856388865427	0	65.6524271220856	0	9153	662	sense-overlapping	NM_008073.3	Chr11:41910190_42000714_-	Gabrg2	GeneID:14406,Genbank:NM_008073.3,MGI:MGI:95623	gamma-aminobutyric acid (GABA) A receptor, subunit gamma 2, transcript variant 1	GO:0005254,GO:0005515,GO:0005737,GO:0005886,GO:0005887,GO:0022851,GO:0030054,GO:0006811,GO:0030424,GO:0006821,GO:0030534,GO:0031410,GO:0032590,GO:0060078,GO:0034220,GO:0071420,GO:0098794,GO:0034707,GO:0099565,GO:1902476,GO:1902710,GO:0004888,GO:1902711,GO:0004890,GO:1904315,GO:0005216,GO:0005230,GO:0005237,GO:0007165,GO:0007214,GO:0007268,GO:0008503,GO:0009791,GO:0042391,GO:0016020,GO:0042995,GO:…	chloride channel activity|protein binding|cytoplasm|plasma membrane|integral component of plasma membrane|GABA-gated chloride ion channel activity|cell junction|ion transport|axon|chloride transport|adult behavior|cytoplasmic vesicle|dendrite membrane|regulation of postsynaptic membrane potential|ion transmembrane transport|cellular response to histamine|postsynapse|chloride channel complex|chemi…	mmu04080,mmu04727,mmu04723,mmu05032,mmu05033	Neuroactive ligand-receptor interaction|GABAergic synapse|Retrograde endocannabinoid signaling|Morphine addiction|Nicotine addiction	mmu-Gabrg2_0001	http://159.226.67.237:8080/new/circ_detail.php?ID=mmu-Gabrg2_0001	mmu_circ_0003026	ENSMUST00000070725	Gabrg2	MMU_CIRCpedia_19766	NM_008073	Gabrg2	HSA_CIRCpedia_123743
circRNA_09186|Chr4:130727998_130774604_+	34.7009333602582	210.532797530642	0.189227160219284	-2.40181	-10.8966	1.19656512292402e-27	1.79535256418473e-26	Down	30.3721167445853	64.5536332057397	0	0	31.8633211369037	0	83.7437264434132	0	0	0	0	34.7009333602582	0	0	0	0	46607	27293	sense-overlapping	XM_006539292.2	Chr4:130663297_130781468_+	Pum1	GeneID:80912,Genbank:XM_006539292.2,MGI:MGI:1931749	pumilio RNA-binding family member 1, transcript variant X2	GO:2000637,GO:0030154,GO:0003730,GO:0035196,GO:0005634,GO:0035198,GO:0005654,GO:0005737,GO:0005829,GO:0006417,GO:0007283,GO:0043488,GO:0008344,GO:0048863,GO:0010494,GO:0051726,GO:0010608,GO:0051983,GO:0000932,GO:0061157,GO:0016441,GO:0003723,GO:1900246,GO:0016607	positive regulation of gene silencing by miRNA|cell differentiation|mRNA 3'-UTR binding|production of miRNAs involved in gene silencing by miRNA|nucleus|miRNA binding|nucleoplasm|cytoplasm|cytosol|regulation of translation|spermatogenesis|regulation of mRNA stability|adult locomotory behavior|stem cell differentiation|cytoplasmic stress granule|regulation of cell cycle|posttranscriptional regulat…			mmu-Pum1_0024	http://159.226.67.237:8080/new/circ_detail.php?ID=mmu-Pum1_0024	mmu_circ_0011256	ENSMUST00000030315	Pum1	MMU_CIRCpedia_7577	ENSMUST00000030315	Pum1	species_specific
circRNA_00699|Chr1:139040000_139090555_+	77.587264543815	307.25667217827	0.289901988867335	-1.78636	-10.8927	1.248231965961e-27	1.86500540796527e-26	Down	40.4961556594471	36.8877904032798	61.1288543270875	0	21.2422140912691	0	73.2757606379865	74.2258970591997	0	0	0	23.1339555735054	32.5691665962811	0	21.8841423740285	0	50556	795	sense-overlapping	XM_006529716.3	Chr1:138963220_139175298_+	Dennd1b	GeneID:329260,Genbank:XM_006529716.3,MGI:MGI:2447812	DENN/MADD domain containing 1B, transcript variant X1	GO:1901981,GO:0035745,GO:0005829,GO:0006897,GO:0015031,GO:0016607,GO:0017112,GO:0043231,GO:0043547,GO:0017137,GO:0050776,GO:0050852,GO:0031410,GO:0005085,GO:0032456,GO:0005737	phosphatidylinositol phosphate binding|T-helper 2 cell cytokine production|cytosol|endocytosis|protein transport|nuclear speck|Rab guanyl-nucleotide exchange factor activity|intracellular membrane-bounded organelle|positive regulation of GTPase activity|Rab GTPase binding|regulation of immune response|T cell receptor signaling pathway|cytoplasmic vesicle|guanyl-nucleotide exchange factor activity…			mmu-Dennd1b_0018	http://159.226.67.237:8080/new/circ_detail.php?ID=mmu-Dennd1b_0018	mmu_circ_0008214	ENSMUST00000165319	Dennd1b	MMU_CIRCpedia_8738	NM_001166501	Dennd1b	HSA_CIRCpedia_358237
circRNA_03987|Chr14:27776159_27777242_+	0	129.059115468715	0.00444778101733372	-7.8127	-10.866	1.67406378493547e-27	2.48040450801272e-26	Down	0	0	0	0	31.8633211369037	33.9807981758745	31.4038974162799	31.811098739657	0	0	0	0	0	0	0	0	1084	441	sense-overlapping	XM_006518932.3	Chr14:27622409_28478537_+	Erc2	GeneID:238988,Genbank:XM_006518932.3,MGI:MGI:1098749	ELKS/RAB6-interacting/CAST family member 2, transcript variant X5	GO:0014069,GO:0016020,GO:0030054,GO:0030165,GO:0030426,GO:0032991,GO:0042734,GO:0043005,GO:0043025,GO:0043195,GO:0044877,GO:0005515,GO:0045202,GO:0005737,GO:0048786,GO:0005856	postsynaptic density|membrane|cell junction|PDZ domain binding|growth cone|protein-containing complex|presynaptic membrane|neuron projection|neuronal cell body|terminal bouton|protein-containing complex binding|protein binding|synapse|cytoplasm|presynaptic active zone|cytoskeleton			mmu-Erc2_0004	http://159.226.67.237:8080/new/circ_detail.php?ID=mmu-Erc2_0004	mmu_circ_0005155	ENSMUST00000112283	Erc2	MMU_CIRCpedia_15031	uc007sty.1	Erc2	species_specific
circRNA_09446|Chr5:20561154_20569354_+	26.5337849996766	188.813255884852	0.161335077277125	-2.63187	-10.8657	1.67946487280814e-27	2.47808177913101e-26	Down	0	0	40.7525695513916	51.5184952840588	42.4844281825383	22.653865450583	31.4038974162799	0	0	26.5337849996766	0	0	0	0	0	0	8201	442	sense-overlapping	XM_011249777.2	Chr5:19226614_20667928_+	Magi2	GeneID:50791,Genbank:XM_011249777.2,MGI:MGI:1354953	membrane associated guanylate kinase, WW and PDZ domain containing 2, transcript variant X10	GO:0005886,GO:0005923,GO:0007165,GO:0007399,GO:0008285,GO:0010976,GO:0014069,GO:0032991,GO:0016020,GO:0036057,GO:0019894,GO:0038180,GO:0019902,GO:0043005,GO:0043113,GO:0044877,GO:0045202,GO:0046332,GO:0048471,GO:0051291,GO:0002092,GO:0004871,GO:0005515,GO:0005634,GO:0005737,GO:0005768,GO:0005770,GO:0030054,GO:0030159,GO:0030336,GO:0030425,GO:0031697,GO:0051898,GO:0032516,GO:0060395,GO:0032926,GO:…	plasma membrane|bicellular tight junction|signal transduction|nervous system development|negative regulation of cell proliferation|positive regulation of neuron projection development|postsynaptic density|protein-containing complex|membrane|slit diaphragm|kinesin binding|nerve growth factor signaling pathway|phosphatase binding|neuron projection|receptor clustering|protein-containing complex bind…	mmu04015	Rap1 signaling pathway	mmu-Magi2_0014	http://159.226.67.237:8080/new/circ_detail.php?ID=mmu-Magi2_0014	mmu_circ_0012406	ENSMUST00000101558	Magi2	MMU_CIRCpedia_12972	ENSMUST00000088516	Magi2	HSA_CIRCpedia_59055
circRNA_13622|Chr9:108390980_108393639_+	0	127.919453558351	0.00448740725454859	-7.7999	-10.8242	2.64495365310399e-27	3.88655173158586e-26	Down	30.3721167445853	0	20.3762847756958	0	31.8633211369037	45.307730901166	0	0	0	0	0	0	0	0	0	0	2660	2050	sense-overlapping	XM_006511699.3	Chr9:108347818_108392526_+	Usp4	GeneID:22258,Genbank:XM_006511699.3,MGI:MGI:98905	ubiquitin specific peptidase 4 (proto-oncogene), transcript variant X3	GO:0031685,GO:0005634,GO:0034394,GO:0036459,GO:0005737,GO:0005829,GO:0005886,GO:0006508,GO:0006511,GO:0042802,GO:0008233,GO:0046872,GO:0008234,GO:0016579,GO:0016787,GO:0000244,GO:0031397,GO:0004843,GO:0031647,GO:0005515	adenosine receptor binding|nucleus|protein localization to cell surface|thiol-dependent ubiquitinyl hydrolase activity|cytoplasm|cytosol|plasma membrane|proteolysis|ubiquitin-dependent protein catabolic process|identical protein binding|peptidase activity|metal ion binding|cysteine-type peptidase activity|protein deubiquitination|hydrolase activity|spliceosomal tri-snRNP complex assembly|negative…			mmu-1700102P08Rik_0002	http://159.226.67.237:8080/new/circ_detail.php?ID=mmu-1700102P08Rik_0002
circRNA_04853|Chr15:91497393_91516494_-	609.334894084273	342.125658792294	2.04471357025836	1.03189876017935	10.8212072642487	2.73155281563633e-27	3.99728469646206e-26	Up	40.4961556594471	55.3316856049197	20.3762847756958	41.214796227247	63.7266422738074	67.961596351749	0	53.0184978994283	81.3815314307862	106.135139998706	28.267522019269	0	119.420277519697	64.9076870974358	98.4786406831284	110.744095335251	19102	369	sense-overlapping	NM_001033633.3	Chr15:91267691_91573261_-	Slc2a13	GeneID:239606,Genbank:NM_001033633.3,MGI:MGI:2146030	solute carrier family 2 (facilitated glucose transporter), member 13	GO:0005887,GO:0008645,GO:0016020,GO:0016021,GO:0022857,GO:0046323,GO:0055085,GO:0005215,GO:0005351,GO:0005355	integral component of plasma membrane|hexose transmembrane transport|membrane|integral component of membrane|transmembrane transporter activity|glucose import|transmembrane transport|transporter activity|carbohydrate:proton symporter activity|glucose transmembrane transporter activity			mmu-Slc2a13_0003	http://159.226.67.237:8080/new/circ_detail.php?ID=mmu-Slc2a13_0003	mmu_circ_0000638	NM_001033633	Slc2a13	MMU_CIRCpedia_34100	NM_001033633	Slc2a13	HSA_CIRCpedia_8386
circRNA_12969|Chr9:22024674_22036860_-	75.9947220579892	302.001812476303	0.288892294644364	-1.7914	-10.8202	2.76252575504869e-27	4.02604163317752e-26	Down	0	0	0	51.5184952840588	0	124.596259978207	104.679658054266	21.2073991597713	0	0	0	0	75.9947220579892	0	0	0	12187	743	sense-overlapping	XM_006510021.1	Chr9:22015005_22052020_-	Elavl3	GeneID:15571,Genbank:XM_006510021.1,MGI:MGI:109157	ELAV (embryonic lethal, abnormal vision, Drosophila)-like 3 (Hu antigen C), transcript variant X1	GO:0007399,GO:0017091,GO:0030154,GO:0003676,GO:0003723,GO:0007275	nervous system development|AU-rich element binding|cell differentiation|nucleic acid binding|RNA binding|multicellular organism development			mmu-Elavl3_0002	http://159.226.67.237:8080/new/circ_detail.php?ID=mmu-Elavl3_0002	mmu_circ_0001753	NM_010487	Elavl3	MMU_CIRCpedia_13431	NM_010487	Elavl3	HSA_CIRCpedia_24764
circRNA_13913|ChrX:94098283_94114263_-	43.7682847480571	230.721303836263	0.217787980008619	-2.199	-10.8175	2.84467491485044e-27	4.12884244784007e-26	Down	0	73.7755808065596	30.5644271635437	0	53.1055352281728	0	73.2757606379865	0	0	0	0	0	0	0	43.7682847480571	0	15981	728	sense-overlapping	XM_011247578.2	ChrX:94074631_94122594_-	Zfx	GeneID:22764,Genbank:XM_011247578.2,MGI:MGI:99211	zinc finger protein X-linked, transcript variant X3	GO:0048599,GO:0005634,GO:0048872,GO:0005654,GO:0060746,GO:0005730,GO:0006351,GO:0006355,GO:0007275,GO:0007281,GO:0007283,GO:0009566,GO:0009790,GO:0009791,GO:0001541,GO:0035264,GO:0003676,GO:0046872,GO:0003677	oocyte development|nucleus|homeostasis of number of cells|nucleoplasm|parental behavior|nucleolus|transcription, DNA-templated|regulation of transcription, DNA-templated|multicellular organism development|germ cell development|spermatogenesis|fertilization|embryo development|post-embryonic development|ovarian follicle development|multicellular organism growth|nucleic acid binding|metal ion bindin…			mmu-Zfx_0004	http://159.226.67.237:8080/new/circ_detail.php?ID=mmu-Zfx_0004	mmu_circ_0016408	ENSMUST00000137853	Zfx	MMU_CIRCpedia_34709	NM_001044386	Zfx	species_specific
circRNA_11862|Chr7:79294508_79297207_+	352.43196320873	147.229278075564	2.74816739963506	1.45846988598561	10.8023344000481	3.35561898287526e-27	4.8506427248392e-26	Up	30.3721167445853	18.4438952016399	0	0	53.1055352281728	45.307730901166	0	0	45.2119619059924	26.5337849996766	18.8450146795126	0	86.8511109234162	64.9076870974358	54.7103559350713	55.3720476676253	2700	300	sense-overlapping	NM_018811.6	Chr7:79273266_79361601_+	Abhd2	GeneID:54608,Genbank:NM_018811.6,MGI:MGI:1914344	abhydrolase domain containing 2	GO:0047372,GO:0036126,GO:0006629,GO:0048240,GO:0007340,GO:0042562,GO:0009611,GO:0051792,GO:0016020,GO:0016021,GO:0016042,GO:0016298,GO:0043401,GO:0016787,GO:0051793,GO:0016788,GO:0052689,GO:0044255,GO:0030336,GO:0097524,GO:0046464,GO:0031410,GO:0001669,GO:0032570,GO:0003707,GO:0034338,GO:0005886	acylglycerol lipase activity|sperm flagellum|lipid metabolic process|sperm capacitation|acrosome reaction|hormone binding|response to wounding|medium-chain fatty acid biosynthetic process|membrane|integral component of membrane|lipid catabolic process|lipase activity|steroid hormone mediated signaling pathway|hydrolase activity|medium-chain fatty acid catabolic process|hydrolase activity, acting …			mmu-Abhd2_0002	http://159.226.67.237:8080/new/circ_detail.php?ID=mmu-Abhd2_0002	mmu_circ_0014410	ENSMUST00000037315	Abhd2	MMU_CIRCpedia_30102	ENSMUST00000037315	Abhd2	HSA_CIRCpedia_16024
circRNA_01285|Chr10:45670346_45686733_+	113.18156846466	0	259.876961695503	8.02168493316214	10.7964342342967	3.57831406645088e-27	5.15161328757058e-26	Up	0	0	0	0	0	0	0	0	18.0847847623969	0	18.8450146795126	0	43.4255554617081	0	32.8262135610428	0	16388	1269	sense-overlapping	XM_006512635.3	Chr10:45577576_45712272_+	Hace1	GeneID:209462,Genbank:XM_006512635.3,MGI:MGI:2446110	HECT domain and ankyrin repeat containing, E3 ubiquitin protein ligase 1, transcript variant X2	GO:0061630,GO:0016567,GO:0004842,GO:0070936,GO:0005634,GO:0016604,GO:0005737,GO:0005783,GO:0005794,GO:0006351,GO:0006355,GO:0016740,GO:0006511,GO:0017137,GO:0030334,GO:0007030,GO:0048365,GO:0000139,GO:0061025,GO:0007049,GO:0016020,GO:0000209	ubiquitin protein ligase activity|protein ubiquitination|ubiquitin-protein transferase activity|protein K48-linked ubiquitination|nucleus|nuclear body|cytoplasm|endoplasmic reticulum|Golgi apparatus|transcription, DNA-templated|regulation of transcription, DNA-templated|transferase activity|ubiquitin-dependent protein catabolic process|Rab GTPase binding|regulation of cell migration|Golgi organiz…			mmu-Hace1_0006	http://159.226.67.237:8080/new/circ_detail.php?ID=mmu-Hace1_0006	mmu_circ_0002242	ENSMUST00000037044	Hace1	MMU_CIRCpedia_20646	NM_172473	Hace1	species_specific
circRNA_03948|Chr14:23494539_23509900_-	0	126.621431157912	0.00453340859162899	-7.78519	-10.7762	4.4579249342551e-27	6.39208913960127e-26	Down	0	0	40.7525695513916	0	0	22.653865450583	31.4038974162799	31.811098739657	0	0	0	0	0	0	0	0	15362	526	sense-overlapping	XM_006518610.3	Chr14:23292291_24004925_-	Kcnma1	GeneID:16531,Genbank:XM_006518610.3,MGI:MGI:99923	potassium large conductance calcium-activated channel, subfamily M, alpha member 1, transcript variant X26	GO:0005267,GO:0005515,GO:0005737,GO:0005739,GO:0005783,GO:0005886,GO:0009268,GO:0009897,GO:0005901,GO:0006811,GO:0015269,GO:0032344,GO:0032991,GO:0015271,GO:0034465,GO:0016020,GO:0034765,GO:0042311,GO:0042391,GO:0001666,GO:0045475,GO:0045794,GO:0003779,GO:0042491,GO:0005216,GO:0046541,GO:0005244,GO:0046872,GO:0005249,GO:0048469,GO:0048471,GO:0060083,GO:0048787,GO:0050885,GO:0060087,GO:0051260,GO:…	potassium channel activity|protein binding|cytoplasm|mitochondrion|endoplasmic reticulum|plasma membrane|response to pH|external side of plasma membrane|caveola|ion transport|calcium-activated potassium channel activity|regulation of aldosterone metabolic process|protein-containing complex|outward rectifier potassium channel activity|response to carbon monoxide|membrane|regulation of ion transmem…	mmu04022,mmu04911,mmu04924,mmu04270,mmu04970,mmu04972	cGMP - PKG signaling pathway|Insulin secretion|Renin secretion|Vascular smooth muscle contraction|Salivary secretion|Pancreatic secretion	mmu-Kcnma1_0003	http://159.226.67.237:8080/new/circ_detail.php?ID=mmu-Kcnma1_0003	mmu_circ_0000509	NM_001253361	Kcnma1	MMU_CIRCpedia_13904	ENSMUST00000172099	Kcnma1	HSA_CIRCpedia_2493
circRNA_01689|Chr10:123168227_123181800_-	335.264350443158	135.977065688732	2.83063445057496	1.5011254509766	10.7641922503753	5.08051117153779e-27	7.25554125541702e-26	Up	0	0	61.1288543270875	0	21.2422140912691	11.3269327252915	10.4679658054266	31.811098739657	0	26.5337849996766	65.9575513782942	46.2679111470109	141.133055250551	0	0	55.3720476676253	13574	532	sense-overlapping	NM_001301628.1	Chr10:123105006_123197019_-	Usp15	GeneID:14479,Genbank:NM_001301628.1,MGI:MGI:101857	ubiquitin specific peptidase 15, transcript variant 2	GO:0016787,GO:0004843,GO:0030509,GO:0005160,GO:0035520,GO:0005634,GO:0005737,GO:0005739,GO:0005829,GO:0035616,GO:0006508,GO:0036459,GO:0006511,GO:0042802,GO:0007179,GO:0046332,GO:0008233,GO:0003824,GO:0060389,GO:0008234,GO:0004197,GO:0061649,GO:0016579	hydrolase activity|thiol-dependent ubiquitin-specific protease activity|BMP signaling pathway|transforming growth factor beta receptor binding|monoubiquitinated protein deubiquitination|nucleus|cytoplasm|mitochondrion|cytosol|histone H2B conserved C-terminal lysine deubiquitination|proteolysis|thiol-dependent ubiquitinyl hydrolase activity|ubiquitin-dependent protein catabolic process|identical p…	mmu04137	Mitophagy - animal	mmu-Usp15_0008	http://159.226.67.237:8080/new/circ_detail.php?ID=mmu-Usp15_0008	mmu_circ_0002033	ENSMUST00000020334	Usp15	MMU_CIRCpedia_5997	NM_001301628	Usp15	HSA_CIRCpedia_119124
circRNA_05513|Chr17:25234808_25235111_-	9.04239238119847	135.571124702387	0.076573452119058	-3.70701	-10.7639	5.09894458871655e-27	7.25273878299042e-26	Down	10.1240389148618	9.22194760081996	10.1881423878479	0	0	0	0	106.036995798857	9.04239238119847	0	0	0	0	0	0	0	304	214	sense-overlapping	NM_172529.3	Chr17:25234317_25240116_-	Gnptg	GeneID:214505,Genbank:NM_172529.3,MGI:MGI:2147006	N-acetylglucosamine-1-phosphotransferase, gamma subunit	GO:0005794,GO:0016020,GO:0016256,GO:0042803,GO:0043231,GO:0046835,GO:0000139,GO:0003976,GO:0005576	Golgi apparatus|membrane|N-glycan processing to lysosome|protein homodimerization activity|intracellular membrane-bounded organelle|carbohydrate phosphorylation|Golgi membrane|UDP-N-acetylglucosamine-lysosomal-enzyme N-acetylglucosaminephosphotransferase activity|extracellular region	mmu04142	Lysosome	mmu-Gnptg_0005	http://159.226.67.237:8080/new/circ_detail.php?ID=mmu-Gnptg_0005	mmu_circ_0006612	ENSMUST00000115154	Gnptg	MMU_CIRCpedia_14423	ENSMUST00000115154	Gnptg	species_specific
circRNA_09517|Chr5:27661587_27666528_+	76.7525522850477	301.867533213893	0.291902958888223	-1.77644	-10.7553	5.59587303909908e-27	7.89639862183982e-26	Down	0	55.3316856049197	91.6932814906312	0	10.6211070456346	101.942394527624	10.4679658054266	31.811098739657	0	0	0	11.5669777867527	43.4255554617081	10.8179478495726	10.9420711870143	0	4942	367	sense-overlapping	NM_010075.2	Chr5:26817357_27727500_+	Dpp6	GeneID:13483,Genbank:NM_010075.2,MGI:MGI:94921	dipeptidylpeptidase 6, transcript variant 2	GO:0072659,GO:0008076,GO:1901379,GO:0008236,GO:0009986,GO:0015459,GO:0016020,GO:0016021,GO:1901381,GO:0019228,GO:1903078,GO:0042391,GO:0043025,GO:0005515,GO:0043266,GO:0005886,GO:0043268,GO:0006508	protein localization to plasma membrane|voltage-gated potassium channel complex|regulation of potassium ion transmembrane transport|serine-type peptidase activity|cell surface|potassium channel regulator activity|membrane|integral component of membrane|positive regulation of potassium ion transmembrane transport|neuronal action potential|positive regulation of protein localization to plasma membr…			mmu-Dpp6_0009	http://159.226.67.237:8080/new/circ_detail.php?ID=mmu-Dpp6_0009	mmu_circ_0012488	ENSMUST00000122171	Dpp6	MMU_CIRCpedia_15009	ENSMUST00000071500	Dpp6	HSA_CIRCpedia_133140
circRNA_05642|Chr17:46824450_46830996_-	69.2613557658317	285.881608136336	0.278142176627296	-1.84611	-10.7465	6.15217806626371e-27	8.64709296586314e-26	Down	0	92.2194760081996	0	0	106.211070456346	45.307730901166	20.9359316108533	21.2073991597713	0	0	47.1125366987816	0	0	0	0	22.1488190670501	6547	1838	sense-overlapping	NM_001100452.1	Chr17:46798116_46831413_-	Gltscr1l	GeneID:210982,Genbank:NM_001100452.1,MGI:MGI:2673855	GLTSCR1-like	GO:0003674,GO:0005575,GO:0008150	molecular_function|cellular_component|biological_process			mmu-Gltscr1l_0003	http://159.226.67.237:8080/new/circ_detail.php?ID=mmu-Gltscr1l_0003	mmu_circ_0006796	ENSMUST00000040624	BC032203	MMU_CIRCpedia_20981	uc008cul.2	Gltscr1l	species_specific
circRNA_12214|Chr7:139477995_139481719_+	46.2679111470109	234.854678864322	0.226174038643189	-2.14449	-10.7444	6.2942054230097e-27	8.81188759221358e-26	Down	30.3721167445853	18.4438952016399	50.9407119392395	61.8221943408705	0	0	73.2757606379865	0	0	0	0	46.2679111470109	0	0	0	0	3725	189	sense-overlapping	NM_001127363.1	Chr7:139389109_139579652_+	Inpp5a	GeneID:212111,Genbank:NM_001127363.1,MGI:MGI:2686961	inositol polyphosphate-5-phosphatase A, transcript variant 1	GO:0016020,GO:0042731,GO:0046855,GO:0048016,GO:0004445,GO:0005622	membrane|PH domain binding|inositol phosphate dephosphorylation|inositol phosphate-mediated signaling|inositol-polyphosphate 5-phosphatase activity|intracellular	mmu00562,mmu04070	Inositol phosphate metabolism|Phosphatidylinositol signaling system	mmu-Inpp5a_0004	http://159.226.67.237:8080/new/circ_detail.php?ID=mmu-Inpp5a_0004	mmu_circ_0001646	NM_183144	Inpp5a	MMU_CIRCpedia_8814	NM_001127363	Inpp5a	HSA_CIRCpedia_1031
circRNA_04852|Chr15:91401754_91412217_-	35.7739747621813	209.662033994771	0.195888742575237	-2.35189	-10.7405	6.56521446805724e-27	9.15525594055355e-26	Down	0	27.6658428024599	30.5644271635437	0	53.1055352281728	45.307730901166	0	53.0184978994283	18.0847847623969	17.6891899997844	0	0	0	0	0	0	10464	10464	sense-overlapping	NM_001033633.3	Chr15:91267691_91573261_-	Slc2a13	GeneID:239606,Genbank:NM_001033633.3,MGI:MGI:2146030	solute carrier family 2 (facilitated glucose transporter), member 13	GO:0005887,GO:0008645,GO:0016020,GO:0016021,GO:0022857,GO:0046323,GO:0055085,GO:0005215,GO:0005351,GO:0005355	integral component of plasma membrane|hexose transmembrane transport|membrane|integral component of membrane|transmembrane transporter activity|glucose import|transmembrane transport|transporter activity|carbohydrate:proton symporter activity|glucose transmembrane transporter activity			mmu-Slc2a13_0005	http://159.226.67.237:8080/new/circ_detail.php?ID=mmu-Slc2a13_0005
circRNA_08906|Chr4:98456130_98469604_+	21.7127777308541	172.891791368165	0.144179358665609	-2.79406	-10.7323	7.17832131392869e-27	9.97113695012907e-26	Down	40.4961556594471	27.6658428024599	0	30.9110971704353	0	0	31.4038974162799	42.4147983195427	0	0	0	0	21.7127777308541	0	0	0	13475	449	sense-overlapping	XM_017319936.1	Chr4:98411156_98719603_+	Inadl	GeneID:12695,Genbank:XM_017319936.1,MGI:MGI:1277960	InaD-like (Drosophila), transcript variant X9	GO:0005815,GO:0005829,GO:0005886,GO:0005923,GO:0016020,GO:0030054,GO:0032991,GO:0045177,GO:0048471,GO:0005515,GO:0005737,GO:0005813	microtubule organizing center|cytosol|plasma membrane|bicellular tight junction|membrane|cell junction|protein-containing complex|apical part of cell|perinuclear region of cytoplasm|protein binding|cytoplasm|centrosome			mmu-Inadl_0001	http://159.226.67.237:8080/new/circ_detail.php?ID=mmu-Inadl_0001	mmu_circ_0011885	ENSMUST00000041284	Inadl	MMU_CIRCpedia_35796	ENSMUST00000041284	Inadl	HSA_CIRCpedia_115905
circRNA_11088|Chr7:37567814_37569991_-	0	125.403918860601	0.00457742221384424	-7.77125	-10.731	7.28183659303199e-27	1.0075568453238e-25	Down	0	18.4438952016399	30.5644271635437	0	0	33.9807981758745	0	42.4147983195427	0	0	0	0	0	0	0	0	2178	2178	exonic	XM_017322243.1	Chr7:37318023_37753403_-	Zfp536	GeneID:243937,Genbank:XM_017322243.1,MGI:MGI:1926102	zinc finger protein 536, transcript variant X5	GO:0044212,GO:0001078,GO:0044323,GO:0045665,GO:0003676,GO:0003677,GO:0003700,GO:0005634,GO:0046872,GO:0006351,GO:0048387,GO:0006355,GO:0006366,GO:0000122,GO:0007275,GO:0043565,GO:0000978	transcription regulatory region DNA binding|transcriptional repressor activity, RNA polymerase II proximal promoter sequence-specific DNA binding|retinoic acid-responsive element binding|negative regulation of neuron differentiation|nucleic acid binding|DNA binding|DNA binding transcription factor activity|nucleus|metal ion binding|transcription, DNA-templated|negative regulation of retinoic acid…			mmu-Zfp536_0003	http://159.226.67.237:8080/new/circ_detail.php?ID=mmu-Zfp536_0003	mmu_circ_0014163	ENSMUST00000056338	Zfp536	MMU_CIRCpedia_18611	ENSMUST00000175941	Zfp536	HSA_CIRCpedia_113454
circRNA_09745|Chr5:73069883_73072921_-	136.323830236327	18.4438952016399	8.48557371975881	3.08501220539779	10.7200310298204	8.19758284765889e-27	1.12986839559205e-25	Up	0	18.4438952016399	0	0	0	0	0	0	18.0847847623969	17.6891899997844	0	46.2679111470109	54.2819443271351	0	0	0	3039	513	sense-overlapping	XM_006504146.3	Chr5:73020191_73168628_-	Fryl	GeneID:72313,Genbank:XM_006504146.3,MGI:MGI:1919563	FRY like transcription coactivator, transcript variant X12	GO:0030427,GO:0031175,GO:0090527,GO:0000902,GO:0005515,GO:0005938	site of polarized growth|neuron projection development|actin filament reorganization|cell morphogenesis|protein binding|cell cortex			mmu-Fryl_0019	http://159.226.67.237:8080/new/circ_detail.php?ID=mmu-Fryl_0019	mmu_circ_0012763	ENSMUST00000101127	Fryl	MMU_CIRCpedia_28279	NM_028194	Fryl	species_specific
circRNA_04881|Chr15:95229084_95241677_-	253.327425248424	82.5825725891877	3.52172855109653	1.81628371295131	10.7193854793045	8.25499659592642e-27	1.13338872181909e-25	Up	0	27.6658428024599	0	0	0	33.9807981758745	20.9359316108533	0	0	35.3783799995687	37.6900293590253	92.5358222940218	43.4255554617081	0	0	44.2976381341002	12594	737	sense-overlapping	NM_001289653.1	Chr15:95219440_95528252_-	Nell2	GeneID:54003,Genbank:NM_001289653.1,MGI:MGI:1858510	NEL-like 2	GO:0005615,GO:0005737,GO:0008201,GO:0016020,GO:0030425,GO:0040008,GO:0042802,GO:0043204,GO:0046543,GO:0046887,GO:0070050,GO:0005080,GO:0070207,GO:0005509,GO:0005576	extracellular space|cytoplasm|heparin binding|membrane|dendrite|regulation of growth|identical protein binding|perikaryon|development of secondary female sexual characteristics|positive regulation of hormone secretion|neuron cellular homeostasis|protein kinase C binding|protein homotrimerization|calcium ion binding|extracellular region			mmu-Nell2_0018	http://159.226.67.237:8080/new/circ_detail.php?ID=mmu-Nell2_0018	mmu_circ_0005993	ENSMUST00000166170	Nell2	MMU_CIRCpedia_35036	uc056zad.1	Nell2	HSA_CIRCpedia_119083
circRNA_00928|Chr1:176824752_176878106_+	0	125.043928442476	0.00459060020782778	-7.7671	-10.7175	8.42048776118915e-27	1.15166363379956e-25	Down	30.3721167445853	0	20.3762847756958	0	42.4844281825383	0	0	31.811098739657	0	0	0	0	0	0	0	0	53355	1626	sense-overlapping	XM_011238884.2	Chr1:176814787_176948330_+	Sdccag8	GeneID:76816,Genbank:XM_011238884.2,MGI:MGI:1924066	serologically defined colon cancer antigen 8, transcript variant X7	GO:0005813,GO:0005814,GO:0005856,GO:0005911,GO:0007098,GO:0030010,GO:0030054,GO:0031023,GO:0034451,GO:0001764,GO:0035148,GO:0005515,GO:0005737	centrosome|centriole|cytoskeleton|cell-cell junction|centrosome cycle|establishment of cell polarity|cell junction|microtubule organizing center organization|centriolar satellite|neuron migration|tube formation|protein binding|cytoplasm			mmu-Sdccag8_0005	http://159.226.67.237:8080/new/circ_detail.php?ID=mmu-Sdccag8_0005	mmu_circ_0008468	ENSMUST00000133305	Sdccag8	MMU_CIRCpedia_12048	uc011wxh.2	Sdccag8	HSA_CIRCpedia_160170
circRNA_10380|Chr6:33296733_33305394_+	0	125.034840017826	0.00459093388541779	-7.767	-10.7172	8.4514398006951e-27	1.15146819660045e-25	Down	30.3721167445853	18.4438952016399	0	30.9110971704353	0	45.307730901166	0	0	0	0	0	0	0	0	0	0	8662	295	sense-overlapping	XM_011241263.1	Chr6:33249090_33477149_+	Exoc4	GeneID:20336,Genbank:XM_011241263.1,MGI:MGI:1096376	exocyst complex component 4, transcript variant X2	GO:0006612,GO:0006887,GO:0006893,GO:0006903,GO:0006904,GO:0007268,GO:0042995,GO:0014069,GO:0043005,GO:0015031,GO:0043025,GO:0017160,GO:0043198,GO:0043209,GO:0044091,GO:0044877,GO:0045202,GO:0047485,GO:0000145,GO:0005515,GO:0005622,GO:0005623,GO:0005737,GO:0005768,GO:0005794,GO:0005902,GO:0030010,GO:0030165,GO:0030426,GO:0030742,GO:0031252,GO:0032584,GO:0048341,GO:0048709,GO:0032991,GO:0050850,GO:…	protein targeting to membrane|exocytosis|Golgi to plasma membrane transport|vesicle targeting|vesicle docking involved in exocytosis|chemical synaptic transmission|cell projection|postsynaptic density|neuron projection|protein transport|neuronal cell body|Ral GTPase binding|dendritic shaft|myelin sheath|membrane biogenesis|protein-containing complex binding|synapse|protein N-terminus binding|exoc…			mmu-Exoc4_0009	http://159.226.67.237:8080/new/circ_detail.php?ID=mmu-Exoc4_0009	mmu_circ_0013294	ENSMUST00000052266	Exoc4	MMU_CIRCpedia_16850	ENSMUST00000052266	Exoc4	HSA_CIRCpedia_56769
circRNA_12340|Chr8:25659741_25666156_+	0	125.012600234371	0.00459175061409379	-7.76674	-10.7164	8.52766358920852e-27	1.15741876806204e-25	Down	20.2480778297235	18.4438952016399	0	0	0	33.9807981758745	52.3398290271332	0	0	0	0	0	0	0	0	0	6416	798	sense-overlapping	XM_017312677.1	Chr8:25601508_25719667_+	Whsc1l1	GeneID:234135,Genbank:XM_017312677.1,MGI:MGI:2142581	Wolf-Hirschhorn syndrome candidate 1-like 1 (human), transcript variant X2	GO:0006351,GO:0006355,GO:0008168,GO:0016571,GO:0016740,GO:0018024,GO:0032259,GO:0042800,GO:0045892,GO:0046872,GO:0046976,GO:0005634,GO:0005694,GO:0006325	transcription, DNA-templated|regulation of transcription, DNA-templated|methyltransferase activity|histone methylation|transferase activity|histone-lysine N-methyltransferase activity|methylation|histone methyltransferase activity (H3-K4 specific)|negative regulation of transcription, DNA-templated|metal ion binding|histone methyltransferase activity (H3-K27 specific)|nucleus|chromosome|chromatin…			mmu-Whsc1l1_0030	http://159.226.67.237:8080/new/circ_detail.php?ID=mmu-Whsc1l1_0030	mmu_circ_0001666	NM_001001735	Whsc1l1	MMU_CIRCpedia_14593	ENSMUST00000155861	Whsc1l1	HSA_CIRCpedia_141370
circRNA_13996|ChrX:144346682_144349419_+	571.680555336775	314.931623890548	2.08400724813607	1.05936029529002	10.7092912600673	9.20639109073509e-27	1.24478808816175e-25	Up	80.9923113188942	0	40.7525695513916	61.8221943408705	31.8633211369037	67.961596351749	20.9359316108533	10.6036995798857	81.3815314307862	0	75.3800587180505	34.7009333602582	271.409721635676	64.9076870974358	32.8262135610428	11.0744095335251	2738	2738	intergenic										mmu-Alg13_0006	http://159.226.67.237:8080/new/circ_detail.php?ID=mmu-Alg13_0006	mmu_circ_0016141	ENSMUST00000154827	Alg13	MMU_CIRCpedia_9477	NR_037145	Alg13	species_specific
circRNA_08834|Chr4:84971131_84979521_+	22.3849256363253	174.143615196835	0.147574111376364	-2.76049	-10.7038	9.77358078484121e-27	1.31647171480664e-25	Down	0	110.663371209839	0	30.9110971704353	21.2422140912691	11.3269327252915	0	0	0	0	0	11.5669777867527	0	10.8179478495726	0	0	8391	495	sense-overlapping	XM_006538032.3	Chr4:84883512_84984494_+	Cntln	GeneID:338349,Genbank:XM_006538032.3,MGI:MGI:2443104	centlein, centrosomal protein, transcript variant X8	GO:0005814,GO:0005829,GO:0005856,GO:0010457,GO:0019901,GO:0019904,GO:0030674,GO:0033365,GO:0005654,GO:0005737,GO:0005813	centriole|cytosol|cytoskeleton|centriole-centriole cohesion|protein kinase binding|protein domain specific binding|protein binding, bridging|protein localization to organelle|nucleoplasm|cytoplasm|centrosome			mmu-Cntln_0019	http://159.226.67.237:8080/new/circ_detail.php?ID=mmu-Cntln_0019	mmu_circ_0011805	ENSMUST00000047023	Cntln	MMU_CIRCpedia_31886	ENSMUST00000047023	Cntln	species_specific
circRNA_01052|Chr1:192224845_192242037_+	43.3486734299994	227.04964791105	0.219188142234387	-2.18976	-10.7031	9.84482919291269e-27	1.32106462679236e-25	Down	60.7442334891706	36.8877904032798	0	30.9110971704353	0	56.6346636264575	41.8718632217066	0	0	0	0	0	21.7127777308541	21.6358956991453	0	0	17193	355	sense-overlapping	NM_001038607.2	Chr1:192190777_192510159_+	Kcnh1	GeneID:16510,Genbank:NM_001038607.2,MGI:MGI:1341721	potassium voltage-gated channel, subfamily H (eag-related), member 1, transcript variant 2	GO:0005267,GO:0005516,GO:0005634,GO:0005637,GO:0005768,GO:0005886,GO:0005887,GO:0030551,GO:0030673,GO:0031901,GO:0006811,GO:0034220,GO:0034705,GO:0034765,GO:0042127,GO:0071277,GO:0042391,GO:0071805,GO:0042734,GO:0042802,GO:0071889,GO:1902936,GO:0000155,GO:0000160,GO:0001964,GO:0005216,GO:0005244,GO:0005249,GO:0005251,GO:0006813,GO:0008076,GO:0008289,GO:0009986,GO:0016020,GO:0016021,GO:0019901,GO:…	potassium channel activity|calmodulin binding|nucleus|nuclear inner membrane|endosome|plasma membrane|integral component of plasma membrane|cyclic nucleotide binding|axolemma|early endosome membrane|ion transport|ion transmembrane transport|potassium channel complex|regulation of ion transmembrane transport|regulation of cell proliferation|cellular response to calcium ion|regulation of membrane p…			mmu-Kcnh1_0017	http://159.226.67.237:8080/new/circ_detail.php?ID=mmu-Kcnh1_0017	mmu_circ_0008572	ENSMUST00000078470	Kcnh1	MMU_CIRCpedia_12700	NM_001038607	Kcnh1	species_specific
circRNA_08449|Chr3:144447270_144465285_-	33.2232286005752	202.34189602943	0.188502926147544	-2.40734	-10.6969	1.05290420150945e-26	1.40756666938632e-25	Down	0	73.7755808065596	0	30.9110971704353	31.8633211369037	33.9807981758745	0	31.811098739657	0	0	0	0	0	0	0	33.2232286005752	18016	464	sense-overlapping	XM_006501450.3	Chr3:144430008_144559946_-	Hs2st1	GeneID:23908,Genbank:XM_006501450.3,MGI:MGI:1346049	heparan sulfate 2-O-sulfotransferase 1, transcript variant X2	GO:0008146,GO:0015014,GO:0015015,GO:0016020,GO:0016021,GO:0016740,GO:0030202,GO:0060676,GO:0004394,GO:0005794	sulfotransferase activity|heparan sulfate proteoglycan biosynthetic process, polysaccharide chain biosynthetic process|heparan sulfate proteoglycan biosynthetic process, enzymatic modification|membrane|integral component of membrane|transferase activity|heparin metabolic process|ureteric bud formation|heparan sulfate 2-O-sulfotransferase activity|Golgi apparatus	mmu00534	Glycosaminoglycan biosynthesis - heparan sulfate / heparin	mmu-Hs2st1_0001	http://159.226.67.237:8080/new/circ_detail.php?ID=mmu-Hs2st1_0001	mmu_circ_0001177	NM_011828	Hs2st1	MMU_CIRCpedia_9487	ENSMUST00000043325	Hs2st1	HSA_CIRCpedia_33076
circRNA_11689|Chr7:59777074_59804965_-	163.836940100258	31.811098739657	5.91282785892062	2.56384827630827	10.6899443430322	1.13439032479966e-26	1.51082097190546e-25	Up	0	0	0	0	0	0	0	31.811098739657	18.0847847623969	17.6891899997844	18.8450146795126	0	75.9947220579892	0	0	33.2232286005752	27892	11285	sense-overlapping	XM_017312431.1	Chr7:59681066_59794856_-	LOC102640399	GeneID:102640399,Genbank:XM_017312431.1	uncharacterized LOC102640399, transcript variant X2					mmu-RP24-439I22_0383	http://159.226.67.237:8080/new/circ_detail.php?ID=mmu-RP24-439I22_0383
circRNA_13625|Chr9:108528589_108544977_+	56.3752700752578	256.375718499743	0.252449097164039	-1.98594	-10.6856	1.18926464258328e-26	1.5779944287411e-25	Down	40.4961556594471	73.7755808065596	0	0	31.8633211369037	67.961596351749	10.4679658054266	31.811098739657	0	0	0	34.7009333602582	10.856388865427	10.8179478495726	0	0	16389	1938	sense-overlapping	XM_017313560.1	Chr9:108517194_108560167_+	Qrich1	GeneID:69232,Genbank:XM_017313560.1,MGI:MGI:1916482	glutamine-rich 1, transcript variant X8	GO:0005654,GO:0005737,GO:0006357,GO:0007010,GO:0007275,GO:0022604,GO:0000981,GO:0003677	nucleoplasm|cytoplasm|regulation of transcription by RNA polymerase II|cytoskeleton organization|multicellular organism development|regulation of cell morphogenesis|RNA polymerase II transcription factor activity, sequence-specific DNA binding|DNA binding			mmu-Qrich1_0002	http://159.226.67.237:8080/new/circ_detail.php?ID=mmu-Qrich1_0002	mmu_circ_0015257	ENSMUST00000006851	Qrich1	MMU_CIRCpedia_2398	NM_001114119	Qrich1	HSA_CIRCpedia_46091
circRNA_11906|Chr7:89786426_89806750_+	0	124.022166881535	0.00462842005045712	-7.75526	-10.6793	1.27243855139296e-26	1.68207862035442e-25	Down	0	27.6658428024599	30.5644271635437	0	0	33.9807981758745	0	31.811098739657	0	0	0	0	0	0	0	0	20325	342	sense-overlapping	XM_006507189.3	Chr7:89632203_89854045_+	Me3	GeneID:109264,Genbank:XM_006507189.3,MGI:MGI:1916679	malic enzyme 3, NADP(+)-dependent, mitochondrial, transcript variant X1	GO:0004473,GO:0005739,GO:0006090,GO:0006108,GO:0008948,GO:0016491,GO:0046872,GO:0004470,GO:0051287,GO:0055114,GO:0004471	malate dehydrogenase (decarboxylating) (NADP+) activity|mitochondrion|pyruvate metabolic process|malate metabolic process|oxaloacetate decarboxylase activity|oxidoreductase activity|metal ion binding|malic enzyme activity|NAD binding|oxidation-reduction process|malate dehydrogenase (decarboxylating) (NAD+) activity	mmu00620	Pyruvate metabolism	mmu-Me3_0001	http://159.226.67.237:8080/new/circ_detail.php?ID=mmu-Me3_0001
circRNA_03123|Chr12:99341422_99388917_-	0	123.114368347072	0.00466254825982127	-7.74467	-10.6451	1.83740206530548e-26	2.41099695358904e-25	Down	20.2480778297235	18.4438952016399	0	0	0	0	31.4038974162799	53.0184978994283	0	0	0	0	0	0	0	0	47496	670	sense-overlapping	XM_006516234.2	Chr12:99190081_99392972_-	Foxn3	GeneID:71375,Genbank:XM_006516234.2,MGI:MGI:1918625	forkhead box N3, transcript variant X1	GO:0006351,GO:0006355,GO:0007049,GO:0030154,GO:0043565,GO:0045893,GO:0097094,GO:0003677,GO:0003700,GO:0005634	transcription, DNA-templated|regulation of transcription, DNA-templated|cell cycle|cell differentiation|sequence-specific DNA binding|positive regulation of transcription, DNA-templated|craniofacial suture morphogenesis|DNA binding|DNA binding transcription factor activity|nucleus			mmu-Foxn3_0003	http://159.226.67.237:8080/new/circ_detail.php?ID=mmu-Foxn3_0003				MMU_CIRCpedia_36124	ENSMUST00000046859	Foxn3	HSA_CIRCpedia_118139
circRNA_10523|Chr6:52757554_52758355_+	0	122.704337545043	0.0046781287066149	-7.73985	-10.6296	2.1694996743301e-26	2.83630178011685e-25	Down	30.3721167445853	18.4438952016399	0	0	42.4844281825383	0	31.4038974162799	0	0	0	0	0	0	0	0	0	802	318	sense-overlapping	XM_006506370.3	Chr6:52713573_52766775_+	Tax1bp1	GeneID:52440,Genbank:XM_006506370.3,MGI:MGI:1289308	Tax1 (human T cell leukemia virus type I) binding protein 1, transcript variant X2	GO:0032088,GO:0043066,GO:0043130,GO:0046872,GO:0005515,GO:0006915,GO:0019900	negative regulation of NF-kappaB transcription factor activity|negative regulation of apoptotic process|ubiquitin binding|metal ion binding|protein binding|apoptotic process|kinase binding	mmu04137	Mitophagy - animal	mmu-Tax1bp1_0021	http://159.226.67.237:8080/new/circ_detail.php?ID=mmu-Tax1bp1_0021	mmu_circ_0013441	ENSMUST00000080723	Tax1bp1	MMU_CIRCpedia_22432	NM_025816	Tax1bp1	HSA_CIRCpedia_57785
circRNA_11889|Chr7:84343742_84361668_-	324.779938021109	131.160621301745	2.84280981544278	1.50731758565092	10.6268203098819	2.23606576283747e-26	2.91261899364471e-25	Up	30.3721167445853	18.4438952016399	50.9407119392395	0	0	0	31.4038974162799	0	0	0	37.6900293590253	57.8348889337636	86.8511109234162	32.4538435487179	65.6524271220856	44.2976381341002	17927	579	sense-overlapping	XM_006507243.1	Chr7:84246274_84372490_-	Arnt2	GeneID:11864,Genbank:XM_006507243.1,MGI:MGI:107188	aryl hydrocarbon receptor nuclear translocator 2, transcript variant X6	GO:0045944,GO:0007420,GO:0001666,GO:0046982,GO:0008284,GO:0009410,GO:0001701,GO:0046983,GO:0003677,GO:0003700,GO:0005634,GO:0009636,GO:0005667,GO:0017162,GO:0005737,GO:0043066,GO:0006351,GO:0045893,GO:0006355,GO:0000978,GO:0007165,GO:0000981,GO:0007417,GO:0001077	positive regulation of transcription by RNA polymerase II|brain development|response to hypoxia|protein heterodimerization activity|positive regulation of cell proliferation|response to xenobiotic stimulus|in utero embryonic development|protein dimerization activity|DNA binding|DNA binding transcription factor activity|nucleus|response to toxic substance|transcription factor complex|aryl hydrocar…	mmu05200,mmu05202,mmu05211	Pathways in cancer|Transcriptional misregulation in cancers|Renal cell carcinoma	mmu-Arnt2_0001	http://159.226.67.237:8080/new/circ_detail.php?ID=mmu-Arnt2_0001	mmu_circ_0014444	ENSMUST00000085077	Arnt2	MMU_CIRCpedia_31636	uc009ief.2	Arnt2	HSA_CIRCpedia_15854
circRNA_09268|Chr4:143170036_143194734_-	47.0259583902209	233.754480375636	0.230961604743351	-2.11428	-10.6237	2.31258713667342e-26	3.00129921825207e-25	Down	50.6201945743089	0	0	0	42.4844281825383	56.6346636264575	62.8077948325599	21.2073991597713	36.1695695247939	0	0	0	10.856388865427	0	0	0	24699	446	sense-overlapping	XM_011250175.2	Chr4:143107391_143212703_-	Prdm2	GeneID:110593,Genbank:XM_011250175.2,MGI:MGI:107628	PR domain containing 2, with ZNF domain, transcript variant X6	GO:0005794,GO:0008340,GO:0032355,GO:0045944,GO:0000977,GO:0001228,GO:0005634	Golgi apparatus|determination of adult lifespan|response to estradiol|positive regulation of transcription by RNA polymerase II|RNA polymerase II regulatory region sequence-specific DNA binding|transcriptional activator activity, RNA polymerase II transcription regulatory region sequence-specific DNA binding|nucleus	mmu00310	Lysine degradation	mmu-Prdm2_0001	http://159.226.67.237:8080/new/circ_detail.php?ID=mmu-Prdm2_0001	mmu_circ_0011389	ENSMUST00000105778	Prdm2	MMU_CIRCpedia_9324	ENSMUST00000105778	Prdm2	HSA_CIRCpedia_27664
circRNA_10740|Chr6:99632257_99669567_-	0	122.520563825158	0.00468514562759273	-7.73769	-10.6227	2.33730843253977e-26	3.0223522858587e-25	Down	20.2480778297235	36.8877904032798	0	0	0	33.9807981758745	31.4038974162799	0	0	0	0	0	0	0	0	0	37311	3392	sense-overlapping	NM_025829.4	Chr6:99625137_99666771_-	Eif4e3	GeneID:66892,Genbank:NM_025829.4,MGI:MGI:1914142	eukaryotic translation initiation factor 4E member 3	GO:0005575,GO:0005737,GO:0006412,GO:0006413,GO:0006417,GO:0008150,GO:0003674,GO:0003723,GO:0003743	cellular_component|cytoplasm|translation|translational initiation|regulation of translation|biological_process|molecular_function|RNA binding|translation initiation factor activity			mmu-Eif4e3_0010	http://159.226.67.237:8080/new/circ_detail.php?ID=mmu-Eif4e3_0010	mmu_circ_0013648	ENSMUST00000032151	Eif4e3
circRNA_00496|Chr1:93714898_93725316_-	233.65611196335	71.8275937340802	3.73463278246034	1.9009663932237	10.6177727215011	2.46369293594213e-26	3.17423626094573e-25	Up	50.6201945743089	0	0	0	0	0	0	21.2073991597713	27.1271771435954	17.6891899997844	0	69.4018667205164	54.2819443271351	43.2717913982905	21.8841423740285	0	10419	374	sense-overlapping	NM_001310761.1	Chr1:93705391_93731926_-	Thap4	GeneID:67026,Genbank:NM_001310761.1,MGI:MGI:1914276	THAP domain containing 4, transcript variant 2	GO:0008150,GO:0020037,GO:0042803,GO:0046872,GO:0003676,GO:0003677,GO:0005575	biological_process|heme binding|protein homodimerization activity|metal ion binding|nucleic acid binding|DNA binding|cellular_component			mmu-Thap4_0003	http://159.226.67.237:8080/new/circ_detail.php?ID=mmu-Thap4_0003				MMU_CIRCpedia_34572	NM_001310761	Thap4	species_specific
circRNA_06167|Chr18:39286527_39306852_+	0	122.141907436203	0.0046996702110245	-7.73322	-10.6083	2.72532066847117e-26	3.49864270652833e-25	Down	30.3721167445853	18.4438952016399	0	30.9110971704353	0	0	0	42.4147983195427	0	0	0	0	0	0	0	0	20326	450	sense-overlapping	XM_017317989.1	Chr18:38617646_39376285_+	Arhgap26	GeneID:71302,Genbank:XM_017317989.1,MGI:MGI:1918552	Rho GTPase activating protein 26, transcript variant X9	GO:0005543,GO:0005737,GO:0005856,GO:0007165,GO:0030036,GO:0030054,GO:0051056,GO:0005096,GO:0005515	phospholipid binding|cytoplasm|cytoskeleton|signal transduction|actin cytoskeleton organization|cell junction|regulation of small GTPase mediated signal transduction|GTPase activator activity|protein binding			mmu-Arhgap26_0048	http://159.226.67.237:8080/new/circ_detail.php?ID=mmu-Arhgap26_0048	mmu_circ_0007329	ENSMUST00000097593	Arhgap26	MMU_CIRCpedia_19102	ENSMUST00000097593	Arhgap26	HSA_CIRCpedia_50597
circRNA_05213|Chr16:37174297_37210210_-	21.6358956991453	169.726384266897	0.146348271247707	-2.77252	-10.5911	3.27780740972656e-26	4.1777358956945e-25	Down	60.7442334891706	0	0	0	31.8633211369037	45.307730901166	0	31.811098739657	0	0	0	0	0	21.6358956991453	0	0	35914	848	sense-overlapping	XM_011245850.2	Chr16:37107075_37225134_-	Stxbp5l	GeneID:207227,Genbank:XM_011245850.2,MGI:MGI:2443815	syntaxin binding protein 5-like, transcript variant X7	GO:0050708,GO:0005886,GO:0050714,GO:0006887,GO:0015031,GO:0016020,GO:0016021,GO:0016192,GO:0017137,GO:0017157,GO:0019905,GO:0005096,GO:0042593,GO:0005737,GO:0046676	regulation of protein secretion|plasma membrane|positive regulation of protein secretion|exocytosis|protein transport|membrane|integral component of membrane|vesicle-mediated transport|Rab GTPase binding|regulation of exocytosis|syntaxin binding|GTPase activator activity|glucose homeostasis|cytoplasm|negative regulation of insulin secretion			mmu-Stxbp5l_0004	http://159.226.67.237:8080/new/circ_detail.php?ID=mmu-Stxbp5l_0004
circRNA_09935|Chr5:111100694_111102100_+	21.8841423740285	170.360886785224	0.147476	-2.76145	-10.5888	3.35954189597528e-26	4.26661820788861e-25	Down	0	0	0	0	42.4844281825383	22.653865450583	62.8077948325599	42.4147983195427	0	0	0	0	0	0	21.8841423740285	0	1407	404	sense-overlapping	XM_006534844.3	Chr5:110879784_111288870_+	Ttc28	GeneID:209683,Genbank:XM_006534844.3,MGI:MGI:2140873	tetratricopeptide repeat domain 28, transcript variant X1	GO:0007049,GO:0007346,GO:0019900,GO:0030496,GO:0051301,GO:0072686,GO:0097431,GO:1990023,GO:0005737,GO:0005813,GO:0005856	cell cycle|regulation of mitotic cell cycle|kinase binding|midbody|cell division|mitotic spindle|mitotic spindle pole|mitotic spindle midzone|cytoplasm|centrosome|cytoskeleton			mmu-Ttc28_0002	http://159.226.67.237:8080/new/circ_detail.php?ID=mmu-Ttc28_0002	mmu_circ_0011996	ENSMUST00000040111	Ttc28	MMU_CIRCpedia_3077	ENSMUST00000040111	Ttc28	HSA_CIRCpedia_36240
circRNA_03084|Chr12:89187022_89260521_+	70.9132579596005	285.190592244716	0.285465954471991	-1.80861	-10.5841	3.53178104267262e-26	4.46939978211525e-25	Down	0	46.1097380040998	50.9407119392395	72.1258933976823	31.8633211369037	0	52.3398290271332	31.811098739657	0	0	37.6900293590253	0	0	0	0	33.2232286005752	73500	1311	sense-overlapping	XM_017314984.1	Chr12:88722865_90327719_+	Nrxn3	GeneID:18191,Genbank:XM_017314984.1,MGI:MGI:1096389	neurexin III, transcript variant X30	GO:0007155,GO:0007268,GO:0007269,GO:0007416,GO:0016020,GO:0016021,GO:0032991,GO:0042734,GO:0046872,GO:0001525,GO:0005246,GO:0005515	cell adhesion|chemical synaptic transmission|neurotransmitter secretion|synapse assembly|membrane|integral component of membrane|protein-containing complex|presynaptic membrane|metal ion binding|angiogenesis|calcium channel regulator activity|protein binding	mmu04514	Cell adhesion molecules (CAMs)	mmu-Nrxn3_0009	http://159.226.67.237:8080/new/circ_detail.php?ID=mmu-Nrxn3_0009	mmu_circ_0004323	ENSMUST00000163134	Nrxn3	MMU_CIRCpedia_33383	uc007oka.1	Nrxn3	HSA_CIRCpedia_13221
circRNA_07405|Chr2:91555267_91560911_+	200.948229886237	53.0234036899762	4.35089556720029	2.1213123888641	10.5762454377632	3.84040689949521e-26	4.8427258633351e-25	Up	0	0	0	20.6073981136235	10.6211070456346	11.3269327252915	10.4679658054266	0	0	44.2229749994609	56.5350440385379	34.7009333602582	21.7127777308541	10.8179478495726	21.8841423740285	11.0744095335251	5645	625	sense-overlapping	XM_006500344.3	Chr2:91526747_91620665_+	Ckap5	GeneID:75786,Genbank:XM_006500344.3,MGI:MGI:1923036	cytoskeleton associated protein 5, transcript variant X3	GO:0045296,GO:0007098,GO:0000922,GO:0046785,GO:0008017,GO:0051010,GO:0030951,GO:0000930,GO:0051298,GO:0005694,GO:0005730,GO:0005737,GO:0005813,GO:0051301,GO:0032991,GO:0005856,GO:0035371,GO:0005886,GO:0007049,GO:0000775,GO:0007051,GO:0000776,GO:0043021	cadherin binding|centrosome cycle|spindle pole|microtubule polymerization|microtubule binding|microtubule plus-end binding|establishment or maintenance of microtubule cytoskeleton polarity|gamma-tubulin complex|centrosome duplication|chromosome|nucleolus|cytoplasm|centrosome|cell division|protein-containing complex|cytoskeleton|microtubule plus-end|plasma membrane|cell cycle|chromosome, centromer…			mmu-Ckap5_0020	http://159.226.67.237:8080/new/circ_detail.php?ID=mmu-Ckap5_0020	mmu_circ_0010240	ENSMUST00000111338	Ckap5	MMU_CIRCpedia_34123	ENSMUST00000111338	Ckap5	species_specific
circRNA_03830|Chr13:113922247_113967790_+	155.339184186921	28.6320375894878	6.22860573573778	2.63890925421951	10.5752991783409	3.87937357194022e-26	4.87457682749803e-25	Up	0	18.4438952016399	10.1881423878479	0	0	0	0	0	9.04239238119847	26.5337849996766	0	0	75.9947220579892	0	43.7682847480571	0	45544	414	sense-overlapping	NM_172595.4	Chr13:113794508_114157461_+	Arl15	GeneID:218639,Genbank:NM_172595.4,MGI:MGI:2442308	ADP-ribosylation factor-like 15	GO:0008150,GO:0000166,GO:0005525,GO:0005622	biological_process|nucleotide binding|GTP binding|intracellular			mmu-Arl15_0001	http://159.226.67.237:8080/new/circ_detail.php?ID=mmu-Arl15_0001	mmu_circ_0004465	ENSMUST00000091201	Arl15	MMU_CIRCpedia_3630	ENSMUST00000091201	Arl15	HSA_CIRCpedia_363304
circRNA_08199|Chr3:89007142_89007877_+	610.468651274931	349.983479417809	2.00252478257839	1.00182009705681	10.570518611699	4.08230830006057e-26	5.11150997007585e-25	Up	0	156.773109213939	0	30.9110971704353	21.2422140912691	56.6346636264575	31.4038974162799	53.0184978994283	81.3815314307862	70.7567599991375	0	11.5669777867527	303.978888231957	10.8179478495726	76.5944983090999	55.3720476676253	736	736	exonic	XM_006501142.2	Chr3:88950492_89079375_+	Ash1l	GeneID:192195,Genbank:XM_006501142.2,MGI:MGI:2183158	ash1 (absent, small, or homeotic)-like (Drosophila), transcript variant X2	GO:1903699,GO:0046697,GO:0016740,GO:0003682,GO:1903709,GO:0046872,GO:0018024,GO:0005634,GO:0046975,GO:0030054,GO:0005654,GO:0048733,GO:0005694,GO:0005794,GO:0005923,GO:0006325,GO:0032259,GO:0006351,GO:0050728,GO:0032635,GO:0006355,GO:0051568,GO:0042800,GO:0007338,GO:0061038,GO:0043124,GO:0008168,GO:0001501,GO:0097676,GO:0043409,GO:0009791,GO:0002674,GO:0097722,GO:0045944,GO:0010468,GO:0003677	tarsal gland development|decidualization|transferase activity|chromatin binding|uterine gland development|metal ion binding|histone-lysine N-methyltransferase activity|nucleus|histone methyltransferase activity (H3-K36 specific)|cell junction|nucleoplasm|sebaceous gland development|chromosome|Golgi apparatus|bicellular tight junction|chromatin organization|methylation|transcription, DNA-templated…	mmu00310	Lysine degradation	mmu-Ash1l_0018	http://159.226.67.237:8080/new/circ_detail.php?ID=mmu-Ash1l_0018	mmu_circ_0010877	ENSMUST00000090933	Ash1l	MMU_CIRCpedia_33272	ENSMUST00000090933	Ash1l	HSA_CIRCpedia_28184
circRNA_05745|Chr17:65837684_65838024_+	450.801249676826	224.186096252943	2.30854589801171	1.20698441602411	10.5611911502845	4.50903352501402e-26	5.62600814559645e-25	Up	0	27.6658428024599	0	30.9110971704353	0	113.269327252915	52.3398290271332	0	54.2543542871908	53.0675699993531	65.9575513782942	80.9688445072691	86.8511109234162	21.6358956991453	43.7682847480571	44.2976381341002	341	256	sense-overlapping	XM_006524890.3	Chr17:65782378_65841863_+	Ppp4r1	GeneID:70351,Genbank:XM_006524890.3,MGI:MGI:1917601	protein phosphatase 4, regulatory subunit 1, transcript variant X3	GO:0019888,GO:0030289,GO:0050790,GO:0005575,GO:0007165,GO:0008150	protein phosphatase regulator activity|protein phosphatase 4 complex|regulation of catalytic activity|cellular_component|signal transduction|biological_process			mmu-Ppp4r1_0023	http://159.226.67.237:8080/new/circ_detail.php?ID=mmu-Ppp4r1_0023	mmu_circ_0006933	ENSMUST00000073104	Ppp4r1	MMU_CIRCpedia_26312	NM_001114131	Ppp4r1	species_specific
circRNA_03827|Chr13:112363415_112368348_+	0	120.598140321472	0.00475983031218792	-7.71487	-10.5496	5.10289988146202e-26	6.33365165042895e-25	Down	0	36.8877904032798	0	30.9110971704353	31.8633211369037	0	20.9359316108533	0	0	0	0	0	0	0	0	0	4934	833	sense-overlapping	NM_001168403.1	Chr13:112288451_112384002_+	Ankrd55	GeneID:77318,Genbank:NM_001168403.1,MGI:MGI:1924568	ankyrin repeat domain 55, transcript variant 2	GO:0003674,GO:0005575,GO:0008150	molecular_function|cellular_component|biological_process			mmu-Ankrd55_0001	http://159.226.67.237:8080/new/circ_detail.php?ID=mmu-Ankrd55_0001	mmu_circ_0004458	ENSMUST00000165593	Ankrd55	MMU_CIRCpedia_3364	NM_001168403	Ankrd55	HSA_CIRCpedia_351841
circRNA_04463|Chr15:18899475_18966909_+	0	120.598140321472	0.00475983031218792	-7.71487	-10.5496	5.10289988146202e-26	6.33365165042895e-25	Down	0	36.8877904032798	0	30.9110971704353	31.8633211369037	0	20.9359316108533	0	0	0	0	0	0	0	0	0	67435	928	sense-overlapping	XM_006520100.3	Chr15:18818798_19014236_+	Cdh10	GeneID:320873,Genbank:XM_006520100.3,MGI:MGI:107436	cadherin 10, transcript variant X1	GO:0016342,GO:0005886,GO:0034332,GO:0042803,GO:0005913,GO:0007043,GO:0007155,GO:0007156,GO:0044331,GO:0007275,GO:0045296,GO:0008092,GO:0046872,GO:0009986,GO:0016020,GO:0000902,GO:0016021,GO:0005509,GO:0016339	catenin complex|plasma membrane|adherens junction organization|protein homodimerization activity|cell-cell adherens junction|cell-cell junction assembly|cell adhesion|homophilic cell adhesion via plasma membrane adhesion molecules|cell-cell adhesion mediated by cadherin|multicellular organism development|cadherin binding|cytoskeletal protein binding|metal ion binding|cell surface|membrane|cell mo…			mmu-Cdh10_0009	http://159.226.67.237:8080/new/circ_detail.php?ID=mmu-Cdh10_0009	mmu_circ_0005546	ENSMUST00000040562	Cdh10	MMU_CIRCpedia_12596	uc007vik.1	Cdh10	HSA_CIRCpedia_136295
circRNA_10170|Chr5:143080224_143081077_-	0	120.410184149766	0.00476726024421372	-7.71262	-10.5424	5.50849355463182e-26	6.80145940287179e-25	Down	0	36.8877904032798	0	30.9110971704353	0	0	31.4038974162799	21.2073991597713	0	0	0	0	0	0	0	0	854	255	sense-overlapping	XM_017320591.1	Chr5:142990893_143105083_-	Rnf216	GeneID:108086,Genbank:XM_017320591.1,MGI:MGI:1344349	ring finger protein 216, transcript variant X1	GO:0097039,GO:0005654,GO:0005737,GO:0005829,GO:0006915,GO:0016740,GO:0032648,GO:0043130,GO:0043161,GO:0046872,GO:0050691,GO:0000151,GO:0061630,GO:0004842,GO:0070936,GO:0005634	protein linear polyubiquitination|nucleoplasm|cytoplasm|cytosol|apoptotic process|transferase activity|regulation of interferon-beta production|ubiquitin binding|proteasome-mediated ubiquitin-dependent protein catabolic process|metal ion binding|regulation of defense response to virus by host|ubiquitin ligase complex|ubiquitin protein ligase activity|ubiquitin-protein transferase activity|protein…			mmu-Rnf216_0016	http://159.226.67.237:8080/new/circ_detail.php?ID=mmu-Rnf216_0016	mmu_circ_0012281	ENSMUST00000053498	Rnf216	MMU_CIRCpedia_9304	NM_080561	Rnf216	HSA_CIRCpedia_58346
circRNA_10505|Chr6:50143719_50183871_+	590.634660740987	335.377904301445	2.02183895450809	1.01566808686231	10.5157940554532	7.30627254707872e-26	8.99000179149202e-25	Up	0	101.44142360902	30.5644271635437	30.9110971704353	0	56.6346636264575	62.8077948325599	53.0184978994283	72.3391390495878	35.3783799995687	75.3800587180505	69.4018667205164	65.1383331925622	140.633322044444	43.7682847480571	88.5952762682004	40153	1221	sense-overlapping	NM_001164733.1	Chr6:50110241_50198598_+	Mpp6	GeneID:56524,Genbank:NM_001164733.1,MGI:MGI:1927340	membrane protein, palmitoylated 6 (MAGUK p55 subfamily member 6), transcript variant 2	GO:0016020,GO:0016021,GO:0030165,GO:0004385,GO:0005515,GO:0005886	membrane|integral component of membrane|PDZ domain binding|guanylate kinase activity|protein binding|plasma membrane			mmu-Mpp6_0014	http://159.226.67.237:8080/new/circ_detail.php?ID=mmu-Mpp6_0014	mmu_circ_0001474	NM_001164734	Mpp6	MMU_CIRCpedia_21742	NM_001164733	Mpp6	species_specific
circRNA_13613|Chr9:107833434_107860459_-	163.963798919942	33.9807981758745	5.53957533815479	2.46977538403248	10.4710109941786	1.17382582918716e-25	1.43935332709985e-24	Up	0	0	0	0	0	33.9807981758745	0	0	36.1695695247939	26.5337849996766	0	57.8348889337636	43.4255554617081	0	0	0	27026	1624	sense-overlapping	NM_011251.3	Chr9:107773559_107872819_-	Rbm6	GeneID:19654,Genbank:NM_011251.3,MGI:MGI:1338037	RNA binding motif protein 6, transcript variant 1	GO:0005634	nucleus			mmu-Rbm6_0002	http://159.226.67.237:8080/new/circ_detail.php?ID=mmu-Rbm6_0002				MMU_CIRCpedia_2192	ENSMUST00000035201	Rbm6	HSA_CIRCpedia_364569
circRNA_01252|Chr10:42196466_42197901_-	262.668089999429	92.261108525782	3.26851682310835	1.70863612276853	10.4616660237014	1.29557321470793e-25	1.58318156408983e-24	Up	20.2480778297235	9.22194760081996	20.3762847756958	0	0	0	0	42.4147983195427	36.1695695247939	26.5337849996766	0	57.8348889337636	65.1383331925622	0	43.7682847480571	33.2232286005752	1436	1436	exonic	XM_006512806.1	Chr10:42181845_42276746_-	Foxo3	GeneID:56484,Genbank:XM_006512806.1,MGI:MGI:1890081	forkhead box O3, transcript variant X1	GO:0001547,GO:0001556,GO:0003677,GO:0003700,GO:0005515,GO:0005829,GO:0005634,GO:0006351,GO:0006355,GO:0006357,GO:0006390,GO:0034599,GO:0006417,GO:0006915,GO:0042593,GO:0007568,GO:0043065,GO:0043525,GO:0043565,GO:0000122,GO:2000353,GO:0045648,GO:0000981,GO:2000377,GO:0045665,GO:0001047,GO:0045893,GO:0001221,GO:0001227,GO:0001228,GO:0001542,GO:0001544,GO:0005654,GO:0005737,GO:0005739,GO:0005741,GO:…	antral ovarian follicle growth|oocyte maturation|DNA binding|DNA binding transcription factor activity|protein binding|cytosol|nucleus|transcription, DNA-templated|regulation of transcription, DNA-templated|regulation of transcription by RNA polymerase II|mitochondrial transcription|cellular response to oxidative stress|regulation of translation|apoptotic process|glucose homeostasis|aging|positiv…	mmu04068,mmu04151,mmu04152,mmu04137,mmu04218,mmu04062,mmu04917,mmu04722,mmu04211,mmu04213,mmu05213,mmu05223,mmu01521	FoxO signaling pathway|PI3K-Akt signaling pathway|AMPK signaling pathway|Mitophagy - animal|Cellular senescence|Chemokine signaling pathway|Prolactin signaling pathway|Neurotrophin signaling pathway|Longevity regulating pathway - mammal|Longevity regulating pathway - multiple species|Endometrial cancer|Non-small cell lung cancer|EGFR tyrosine kinase inhibitor resistance	mmu-Foxo3_0001	http://159.226.67.237:8080/new/circ_detail.php?ID=mmu-Foxo3_0001	mmu_circ_0002207	ENSMUST00000105502	Foxo3	MMU_CIRCpedia_19807	ENSMUST00000105502	Foxo3	HSA_CIRCpedia_53247
circRNA_08045|Chr3:55853771_55873783_-	442.971708901328	220.595092486478	2.3053784039715	1.20500357352967	10.4554685107566	1.38313484134849e-25	1.68439297802576e-24	Up	0	82.9975284073796	0	30.9110971704353	10.6211070456346	22.653865450583	62.8077948325599	10.6036995798857	81.3815314307862	97.290544998814	0	57.8348889337636	10.856388865427	140.633322044444	32.8262135610428	22.1488190670501	20013	341	sense-overlapping	XM_011240127.2	Chr3:55625195_56043091_-	Nbea	GeneID:26422,Genbank:XM_011240127.2,MGI:MGI:1347075	neurobeachin, transcript variant X9	GO:0006605,GO:0006892,GO:0008104,GO:0012505,GO:0016020,GO:0019901,GO:0030054,GO:0045202,GO:0045211,GO:0051018,GO:0005802,GO:0005829,GO:0005886	protein targeting|post-Golgi vesicle-mediated transport|protein localization|endomembrane system|membrane|protein kinase binding|cell junction|synapse|postsynaptic membrane|protein kinase A binding|trans-Golgi network|cytosol|plasma membrane			mmu-Nbea_0132	http://159.226.67.237:8080/new/circ_detail.php?ID=mmu-Nbea_0132	mmu_circ_0010705	ENSMUST00000107943	Nbea	MMU_CIRCpedia_23326	NM_030595	Nbea	HSA_CIRCpedia_126737
circRNA_13242|Chr9:62912750_62923655_-	208.92180723502	537.178787156891	0.44650568886137	-1.16325	-10.4487	1.4851048446344e-25	1.80240028243001e-24	Down	40.4961556594471	64.5536332057397	91.6932814906312	51.5184952840588	53.1055352281728	56.6346636264575	83.7437264434132	95.433296218971	0	35.3783799995687	28.267522019269	46.2679111470109	0	0	54.7103559350713	44.2976381341002	10906	465	sense-overlapping	XM_006511302.3	Chr9:62878366_62953168_-	Pias1	GeneID:56469,Genbank:XM_006511302.3,MGI:MGI:1913125	protein inhibitor of activated STAT 1, transcript variant X1	GO:0043066,GO:0016925,GO:0003714,GO:0045444,GO:0005515,GO:0045893,GO:0019789,GO:0005634,GO:0046872,GO:0006351,GO:0006355,GO:0007259,GO:0019899,GO:0008022,GO:0051152,GO:0019904,GO:0008134,GO:0061665,GO:0031625,GO:0008270,GO:0065004,GO:0032436,GO:0008542,GO:0000082,GO:0033235,GO:0016605,GO:0000122,GO:0042127,GO:0016740,GO:0003677	negative regulation of apoptotic process|protein sumoylation|transcription corepressor activity|fat cell differentiation|protein binding|positive regulation of transcription, DNA-templated|SUMO transferase activity|nucleus|metal ion binding|transcription, DNA-templated|regulation of transcription, DNA-templated|JAK-STAT cascade|enzyme binding|protein C-terminus binding|positive regulation of smoo…	mmu04120,mmu04630,mmu05160	Ubiquitin mediated proteolysis|Jak-STAT signaling pathway|Hepatitis C	mmu-Pias1_0004	http://159.226.67.237:8080/new/circ_detail.php?ID=mmu-Pias1_0004	mmu_circ_0001788	NM_019663	Pias1	MMU_CIRCpedia_25423	NM_019663	Pias1	HSA_CIRCpedia_15420
circRNA_06847|Chr2:12242411_12253578_-	321.89	132.335576214061	2.79250243567503	1.48155853905586	10.4451672674679	1.54183346783451e-25	1.8648842896665e-24	Up	40.4961556594471	18.4438952016399	0	30.9110971704353	42.4844281825383	0	0	0	27.1271771435954	44.2229749994609	28.267522019269	69.4018667205164	43.4255554617081	32.4538435487179	43.7682847480571	33.2232286005752	11168	325	sense-overlapping	XM_006497475.3	Chr2:12106632_12301914_-	Itga8	GeneID:241226,Genbank:XM_006497475.3,MGI:MGI:109442	integrin alpha 8, transcript variant X1	GO:0045177,GO:0030030,GO:0005783,GO:0045184,GO:0030154,GO:0005886,GO:0046872,GO:0030198,GO:0007155,GO:0048745,GO:0007160,GO:0007229,GO:0007275,GO:0007399,GO:0030511,GO:0007613,GO:2000721,GO:0008305,GO:0032591,GO:0009986,GO:0034446,GO:0014069,GO:0001656,GO:0042472,GO:0016020,GO:0043204,GO:0016021,GO:0001822	apical part of cell|cell projection organization|endoplasmic reticulum|establishment of protein localization|cell differentiation|plasma membrane|metal ion binding|extracellular matrix organization|cell adhesion|smooth muscle tissue development|cell-matrix adhesion|integrin-mediated signaling pathway|multicellular organism development|nervous system development|positive regulation of transforming…	mmu04151,mmu04512,mmu04514,mmu04510,mmu04810,mmu05410,mmu05412,mmu05414,mmu05165	PI3K-Akt signaling pathway|ECM-receptor interaction|Cell adhesion molecules (CAMs)|Focal adhesion|Regulation of actin cytoskeleton|Hypertrophic cardiomyopathy (HCM)|Arrhythmogenic right ventricular cardiomyopathy (ARVC)|Dilated cardiomyopathy (DCM)|Human papillomavirus infection	mmu-Itga8_0017	http://159.226.67.237:8080/new/circ_detail.php?ID=mmu-Itga8_0017	mmu_circ_0009280	ENSMUST00000028106	Itga8	MMU_CIRCpedia_5766	ENSMUST00000028106	Itga8	HSA_CIRCpedia_354269
circRNA_01890|Chr11:35610592_35612436_+	139.054869658966	21.9306323051772	7.27942583680383	2.86382466264065	10.4433390389211	1.57182714359052e-25	1.89471773647725e-24	Up	0	0	0	0	0	11.3269327252915	0	10.6036995798857	0	0	84.8025660578069	0	10.856388865427	32.4538435487179	10.9420711870143	0	1845	308	sense-overlapping	NM_011412.3	Chr11:35121456_35708507_+	Slit3	GeneID:20564,Genbank:NM_011412.3,MGI:MGI:1315202	slit homolog 3 (Drosophila)	GO:0010629,GO:0005578,GO:0016020,GO:0005615,GO:0030154,GO:0005739,GO:0007275,GO:0007399,GO:0030308,GO:0007409,GO:0035385,GO:0007411,GO:0048495,GO:0048846,GO:0008285,GO:0005102,GO:0050919,GO:0009887,GO:0005509,GO:0070100,GO:0005576	negative regulation of gene expression|proteinaceous extracellular matrix|membrane|extracellular space|cell differentiation|mitochondrion|multicellular organism development|nervous system development|negative regulation of cell growth|axonogenesis|Roundabout signaling pathway|axon guidance|Roundabout binding|axon extension involved in axon guidance|negative regulation of cell proliferation|signal…	mmu04360	Axon guidance	mmu-Slit3_0002	http://159.226.67.237:8080/new/circ_detail.php?ID=mmu-Slit3_0002	mmu_circ_0002996	ENSMUST00000069837	Slit3	MMU_CIRCpedia_17803	ENSMUST00000069837	Slit3	species_specific
circRNA_03044|Chr12:85121987_85123871_+	135.488973216573	20.3121813027097	7.65789600248977	2.93694806790405	10.438658815333	1.65127104575763e-25	1.98375670226828e-24	Up	10.1240389148618	0	10.1881423878479	0	0	0	0	0	9.04239238119847	8.84459499989218	9.42250733975632	0	0	108.179478495726	0	0	1885	328	sense-overlapping	XM_006516392.3	Chr12:85110821_85134091_+	Dlst	GeneID:78920,Genbank:XM_006516392.3,MGI:MGI:1926170	dihydrolipoamide S-succinyltransferase (E2 component of 2-oxo-glutarate complex), transcript variant X1	GO:0106077,GO:0005739,GO:0005886,GO:0006099,GO:0006103,GO:0006734,GO:0008152,GO:0016740,GO:0016746,GO:0031072,GO:0043209,GO:0043231,GO:0004149,GO:0045252,GO:0005634,GO:0051087	histone succinylation|mitochondrion|plasma membrane|tricarboxylic acid cycle|2-oxoglutarate metabolic process|NADH metabolic process|metabolic process|transferase activity|transferase activity, transferring acyl groups|heat shock protein binding|myelin sheath|intracellular membrane-bounded organelle|dihydrolipoyllysine-residue succinyltransferase activity|oxoglutarate dehydrogenase complex|nucleu…	mmu00020,mmu00310	Citrate cycle (TCA cycle)|Lysine degradation	mmu-Dlst_0001	http://159.226.67.237:8080/new/circ_detail.php?ID=mmu-Dlst_0001	mmu_circ_0004284	ENSMUST00000053811	Dlst	MMU_CIRCpedia_31985	NM_030225	Dlst	HSA_CIRCpedia_84959
circRNA_01092|Chr10:6935175_6956132_-	134.152598493886	404.219055777715	0.381017026034392	-1.39207	-10.4248	1.90989611880716e-25	2.28673084123847e-24	Down	91.116350233756	101.44142360902	0	10.3036990568118	42.4844281825383	22.653865450583	125.61558966512	10.6036995798857	0	0	0	34.7009333602582	10.856388865427	0	0	88.5952762682004	20958	306	sense-overlapping	XM_017313968.1	Chr10:6885779_6980577_-	Ipcef1	GeneID:320495,Genbank:XM_017313968.1,MGI:MGI:2444159	interaction protein for cytohesin exchange factors 1, transcript variant X5	GO:0016020,GO:0019904,GO:0005737,GO:0005829,GO:0005886	membrane|protein domain specific binding|cytoplasm|cytosol|plasma membrane			mmu-Ipcef1_0003	http://159.226.67.237:8080/new/circ_detail.php?ID=mmu-Ipcef1_0003	mmu_circ_0002172	ENSMUST00000165510	Ipcef1	MMU_CIRCpedia_27160	uc007efv.1	Ipcef1	species_specific
circRNA_08351|Chr3:121779555_121796485_-	11.0744095335251	135.444558234816	0.0938687631822114	-3.41321	-10.4235	1.93599088534853e-25	2.31019583499979e-24	Down	0	82.9975284073796	0	10.3036990568118	0	0	20.9359316108533	21.2073991597713	0	0	0	0	0	0	0	11.0744095335251	16931	717	sense-overlapping	XM_006501152.2	Chr3:121758904_121815002_-	Abcd3	GeneID:19299,Genbank:XM_006501152.2,MGI:MGI:1349216	ATP-binding cassette, sub-family D (ALD), member 3, transcript variant X1	GO:0016020,GO:0005524,GO:0016021,GO:0005739,GO:0016887,GO:0005743,GO:0005777,GO:0005778,GO:0042626,GO:0042760,GO:0005782,GO:0042803,GO:0006633,GO:0043231,GO:0006635,GO:0000166,GO:0043621,GO:0007031,GO:0005324,GO:0055085,GO:0015910,GO:0005515	membrane|ATP binding|integral component of membrane|mitochondrion|ATPase activity|mitochondrial inner membrane|peroxisome|peroxisomal membrane|ATPase activity, coupled to transmembrane movement of substances|very long-chain fatty acid catabolic process|peroxisomal matrix|protein homodimerization activity|fatty acid biosynthetic process|intracellular membrane-bounded organelle|fatty acid beta-oxid…	mmu02010,mmu04146	ABC transporters|Peroxisome	mmu-Abcd3_0004	http://159.226.67.237:8080/new/circ_detail.php?ID=mmu-Abcd3_0004				MMU_CIRCpedia_5598	ENSMUST00000029770	Abcd3	HSA_CIRCpedia_113897
circRNA_10517|Chr6:52721298_52733349_+	184.105948803421	45.307730901166	4.66506378382183	2.22189680668783	10.4200917473273	2.00759439262661e-25	2.38762731109706e-24	Up	0	0	0	0	0	45.307730901166	0	0	0	26.5337849996766	37.6900293590253	0	32.5691665962811	54.0897392478631	0	33.2232286005752	12052	619	sense-overlapping	XM_006506370.3	Chr6:52713573_52766775_+	Tax1bp1	GeneID:52440,Genbank:XM_006506370.3,MGI:MGI:1289308	Tax1 (human T cell leukemia virus type I) binding protein 1, transcript variant X2	GO:0032088,GO:0043066,GO:0043130,GO:0046872,GO:0005515,GO:0006915,GO:0019900	negative regulation of NF-kappaB transcription factor activity|negative regulation of apoptotic process|ubiquitin binding|metal ion binding|protein binding|apoptotic process|kinase binding	mmu04137	Mitophagy - animal	mmu-Tax1bp1_0003	http://159.226.67.237:8080/new/circ_detail.php?ID=mmu-Tax1bp1_0003	mmu_circ_0013438	ENSMUST00000080723	Tax1bp1	MMU_CIRCpedia_22423	NM_025816	Tax1bp1	HSA_CIRCpedia_57779
circRNA_00577|Chr1:121217906_121312325_-	103.804304635836	0	238.345763056805	7.89691216940398	10.4011636524646	2.44923709319386e-25	2.89351731009879e-24	Up	0	0	0	0	0	0	0	0	0	17.6891899997844	18.8450146795126	34.7009333602582	32.5691665962811	0	0	0	94420	88434	sense-overlapping	XM_006529892.1	Chr1:121304353_121327677_-	Insig2	GeneID:72999,Genbank:XM_006529892.1,MGI:MGI:1920249	insulin induced gene 2, transcript variant X4	GO:0042474,GO:0006641,GO:0045717,GO:0006695,GO:0060021,GO:0006991,GO:0008134,GO:0008202,GO:0008203,GO:0010894,GO:0060363,GO:0016020,GO:0016021,GO:0016126,GO:0032933,GO:0005515,GO:0032937,GO:0005783,GO:0042472,GO:0006629	middle ear morphogenesis|triglyceride metabolic process|negative regulation of fatty acid biosynthetic process|cholesterol biosynthetic process|roof of mouth development|response to sterol depletion|transcription factor binding|steroid metabolic process|cholesterol metabolic process|negative regulation of steroid biosynthetic process|cranial suture morphogenesis|membrane|integral component of mem…			mmu-Insig2_0013	http://159.226.67.237:8080/new/circ_detail.php?ID=mmu-Insig2_0013	mmu_circ_0008112	ENSMUST00000003818	Insig2
circRNA_04240|Chr14:70895772_70926072_+	154.029133722697	29.5982323765158	5.9744671052931	2.57881003713743	10.3985190947281	2.51816221635515e-25	2.96509431833077e-24	Up	0	9.22194760081996	20.3762847756958	0	0	0	0	0	18.0847847623969	26.5337849996766	18.8450146795126	46.2679111470109	0	0	0	44.2976381341002	30301	754	sense-overlapping	NM_008115.3	Chr14:70890107_70979840_+	Gfra2	GeneID:14586,Genbank:NM_008115.3,MGI:MGI:1195462	glial cell line derived neurotrophic factor family receptor alpha 2, transcript variant 1	GO:0007399,GO:0009897,GO:0016020,GO:0016167,GO:0031225,GO:0031953,GO:0033139,GO:0033141,GO:0038023,GO:0005886,GO:0043235,GO:0007165,GO:0007169	nervous system development|external side of plasma membrane|membrane|glial cell-derived neurotrophic factor receptor activity|anchored component of membrane|negative regulation of protein autophosphorylation|regulation of peptidyl-serine phosphorylation of STAT protein|positive regulation of peptidyl-serine phosphorylation of STAT protein|signaling receptor activity|plasma membrane|receptor compl…			mmu-Gfra2_0002	http://159.226.67.237:8080/new/circ_detail.php?ID=mmu-Gfra2_0002	mmu_circ_0005409	ENSMUST00000022699	Gfra2	MMU_CIRCpedia_27642	NM_008115	Gfra2	HSA_CIRCpedia_60559
circRNA_04678|Chr15:68101471_68170223_-	99.1589813308902	336.523420157463	0.338281960912002	-1.5637	-10.3714	3.34488295470326e-25	3.9255458042656e-24	Down	50.6201945743089	0	40.7525695513916	30.9110971704353	53.1055352281728	45.307730901166	62.8077948325599	53.0184978994283	0	44.2229749994609	0	0	21.7127777308541	0	0	33.2232286005752	68753	1014	sense-overlapping	XM_011245683.2	Chr15:68083714_68240526_-	Zfat	GeneID:380993,Genbank:XM_011245683.2,MGI:MGI:2681865	zinc finger and AT hook domain containing, transcript variant X3	GO:0003677,GO:0005634,GO:0005737,GO:0006351,GO:0006355,GO:0030097,GO:0046872,GO:0060712,GO:0001077,GO:0002244,GO:0003676	DNA binding|nucleus|cytoplasm|transcription, DNA-templated|regulation of transcription, DNA-templated|hemopoiesis|metal ion binding|spongiotrophoblast layer development|transcriptional activator activity, RNA polymerase II proximal promoter sequence-specific DNA binding|hematopoietic progenitor cell differentiation|nucleic acid binding			mmu-Zfat_0002	http://159.226.67.237:8080/new/circ_detail.php?ID=mmu-Zfat_0002	mmu_circ_0000606	NM_001145888	Zfat	MMU_CIRCpedia_26930	NM_001145888	Zfat	HSA_CIRCpedia_60139
circRNA_02588|Chr12:5561604_5607431_+	103.044074718721	0	236.600194023525	7.88630744653215	10.3681253226465	3.46250708432351e-25	4.0435714915778e-24	Up	0	0	0	0	0	0	0	0	18.0847847623969	17.6891899997844	0	34.7009333602582	32.5691665962811	0	0	0	45828	45828	intergenic										mmu-Gm5652_0002	http://159.226.67.237:8080/new/circ_detail.php?ID=mmu-Gm5652_0002	mmu_circ_0004072
circRNA_11242|Chr7:59356735_59357284_-	103.044074718721	0	236.600194023525	7.88630744653215	10.3681253226465	3.46250708432351e-25	4.0435714915778e-24	Up	0	0	0	0	0	0	0	0	18.0847847623969	17.6891899997844	0	34.7009333602582	32.5691665962811	0	0	0	550	550	intergenic										mmu-RP24-439I22_1392	http://159.226.67.237:8080/new/circ_detail.php?ID=mmu-RP24-439I22_1392
circRNA_05081|Chr16:18307970_18316734_-	112.717	361.969619080546	0.357504004231927	-1.48397	-10.35	4.18477984913209e-25	4.84725639853867e-24	Down	0	73.7755808065596	61.1288543270875	30.9110971704353	0	101.942394527624	94.2116922488398	0	0	35.3783799995687	0	23.1339555735054	32.5691665962811	21.6358956991453	0	0	8765	395	sense-overlapping	XM_017317032.1	Chr16:18300825_18324446_-	Tango2	GeneID:27883,Genbank:XM_017317032.1,MGI:MGI:101825	transport and golgi organization 2, transcript variant X6	GO:0005794,GO:0007030,GO:0008150,GO:0009306,GO:0003674,GO:0005739	Golgi apparatus|Golgi organization|biological_process|protein secretion|molecular_function|mitochondrion			mmu-Tango2_0001	http://159.226.67.237:8080/new/circ_detail.php?ID=mmu-Tango2_0001	mmu_circ_0006128	ENSMUST00000115628	D16H22S680E	MMU_CIRCpedia_12473	ENSMUST00000128580	Tango2	HSA_CIRCpedia_35957
circRNA_12545|Chr8:77310731_77358634_-	133.727013330607	400.99072231468	0.382866085112042	-1.38509	-10.3435	4.47709141049839e-25	5.16900553757541e-24	Down	80.9923113188942	110.663371209839	0	92.7332915113058	31.8633211369037	11.3269327252915	62.8077948325599	10.6036995798857	0	0	0	46.2679111470109	10.856388865427	10.8179478495726	54.7103559350713	11.0744095335251	47904	564	sense-overlapping	NM_030113.2	Chr8:77250366_77517907_-	Arhgap10	GeneID:78514,Genbank:NM_030113.2,MGI:MGI:1925764	Rho GTPase activating protein 10	GO:0005737,GO:0005829,GO:0005886,GO:0007010,GO:0007165,GO:0016020,GO:0043066,GO:0005096,GO:0005515	cytoplasm|cytosol|plasma membrane|cytoskeleton organization|signal transduction|membrane|negative regulation of apoptotic process|GTPase activator activity|protein binding	mmu05100	Bacterial invasion of epithelial cells	mmu-Arhgap10_0030	http://159.226.67.237:8080/new/circ_detail.php?ID=mmu-Arhgap10_0030	mmu_circ_0014981	ENSMUST00000076316	Arhgap10	MMU_CIRCpedia_29608	NM_030113	Arhgap10	HSA_CIRCpedia_47618
circRNA_11573|Chr7:59548500_59593054_-	0	113.886246890934	0.00504035122384325	-7.63226	-10.2883	7.96044207980597e-25	9.13139743090001e-24	Down	0	27.6658428024599	20.3762847756958	0	31.8633211369037	33.9807981758745	0	0	0	0	0	0	0	0	0	0	44555	44555	intergenic										mmu-RP24-439I22_0234	http://159.226.67.237:8080/new/circ_detail.php?ID=mmu-RP24-439I22_0234
circRNA_13285|Chr9:65034875_65066496_+	209.743877533534	61.7760141608652	3.89790711244231	1.96269971142301	10.275933294304	9.0464559708746e-25	1.0310640202702e-23	Up	30.3721167445853	0	0	0	0	0	31.4038974162799	0	36.1695695247939	17.6891899997844	0	57.8348889337636	54.2819443271351	0	43.7682847480571	0	31622	2122	sense-overlapping	NM_028906.2	Chr9:65032458_65082651_+	Dpp8	GeneID:74388,Genbank:NM_028906.2,MGI:MGI:1921638	dipeptidylpeptidase 8	GO:0005829,GO:0006508,GO:0008233,GO:0008236,GO:0016787,GO:0003674,GO:0004177,GO:0005737	cytosol|proteolysis|peptidase activity|serine-type peptidase activity|hydrolase activity|molecular_function|aminopeptidase activity|cytoplasm			mmu-Dpp8_0008	http://159.226.67.237:8080/new/circ_detail.php?ID=mmu-Dpp8_0008	mmu_circ_0015791	ENSMUST00000034960	Dpp8	MMU_CIRCpedia_26013	ENSMUST00000034960	Dpp8	HSA_CIRCpedia_15248
circRNA_10690|Chr6:92138987_92164293_+	548.141240068763	307.682633940565	2.04527434202799	1.03229437144938	10.2665736087083	9.96823482923024e-25	1.13249338826654e-23	Up	40.4961556594471	55.3316856049197	61.1288543270875	0	63.7266422738074	33.9807981758745	0	53.0184978994283	36.1695695247939	26.5337849996766	56.5350440385379	57.8348889337636	130.276666385124	86.543582796581	65.6524271220856	88.5952762682004	25307	1695	sense-overlapping	NM_011630.3	Chr6:92091418_92173058_+	Nr2c2	GeneID:22026,Genbank:NM_011630.3,MGI:MGI:1352466	nuclear receptor subfamily 2, group C, member 2	GO:0046982,GO:0021549,GO:0001228,GO:0048520,GO:0030154,GO:0003677,GO:0051321,GO:0038066,GO:0003700,GO:0003707,GO:0005515,GO:0005622,GO:0005634,GO:0040019,GO:0005654,GO:0043401,GO:0006351,GO:0043565,GO:0006355,GO:0045663,GO:0007283,GO:0000977,GO:0045944,GO:0000978,GO:0046872,GO:0008270,GO:0001077	protein heterodimerization activity|cerebellum development|transcriptional activator activity, RNA polymerase II transcription regulatory region sequence-specific DNA binding|positive regulation of behavior|cell differentiation|DNA binding|meiotic cell cycle|p38MAPK cascade|DNA binding transcription factor activity|steroid hormone receptor activity|protein binding|intracellular|nucleus|positive r…			mmu-Nr2c2_0011	http://159.226.67.237:8080/new/circ_detail.php?ID=mmu-Nr2c2_0011	mmu_circ_0001494	NM_011630	Nr2c2	MMU_CIRCpedia_34295	ENSMUST00000113460	Nr2c2	species_specific
circRNA_13704|Chr9:115266094_115280519_-	117.027319796773	367.609248915609	0.365479402415999	-1.45214	-10.2631	1.03378867494298e-24	1.17074921276982e-23	Down	70.8682724040324	46.1097380040998	30.5644271635437	61.8221943408705	84.9688563650765	0	73.2757606379865	0	9.04239238119847	8.84459499989218	0	0	0	0	43.7682847480571	55.3720476676253	14426	563	sense-overlapping	NM_024222.2	Chr9:115242581_115310421_-	Stt3b	GeneID:68292,Genbank:NM_024222.2,MGI:MGI:1915542	STT3, subunit of the oligosaccharyltransferase complex, homolog B (S. cerevisiae)	GO:0043687,GO:0005783,GO:0006486,GO:0046872,GO:0006516,GO:0006986,GO:0008250,GO:0016020,GO:0016021,GO:0016740,GO:0016757,GO:0018279,GO:0004576,GO:0030433,GO:0004579,GO:0043686	post-translational protein modification|endoplasmic reticulum|protein glycosylation|metal ion binding|glycoprotein catabolic process|response to unfolded protein|oligosaccharyltransferase complex|membrane|integral component of membrane|transferase activity|transferase activity, transferring glycosyl groups|protein N-linked glycosylation via asparagine|oligosaccharyl transferase activity|ubiquitin…	mmu00510,mmu04141	N-Glycan biosynthesis|Protein processing in endoplasmic reticulum	mmu-Stt3b_0001	http://159.226.67.237:8080/new/circ_detail.php?ID=mmu-Stt3b_0001	mmu_circ_0001852	NM_024222	Stt3b	MMU_CIRCpedia_3804	NM_024222	Stt3b	HSA_CIRCpedia_45287
circRNA_07177|Chr2:49272041_49279783_+	443.144875836154	225.106714749805	2.26005682544209	1.17635904730986	10.2597317737066	1.07003543989405e-24	1.20795111881373e-23	Up	91.116350233756	18.4438952016399	10.1881423878479	0	0	0	52.3398290271332	53.0184978994283	54.2543542871908	8.84459499989218	28.267522019269	57.8348889337636	162.845832981405	75.7256349470084	0	55.3720476676253	7743	2432	sense-overlapping	XM_017314914.1	Chr2:48949490_49298729_+	Mbd5	GeneID:109241,Genbank:XM_017314914.1,MGI:MGI:2138934	methyl-CpG binding domain protein 5, transcript variant X5	GO:0005634,GO:0005694,GO:0007399,GO:0010369,GO:0030496,GO:0040014,GO:0042593,GO:0050795,GO:0060399,GO:0003677,GO:0003682	nucleus|chromosome|nervous system development|chromocenter|midbody|regulation of multicellular organism growth|glucose homeostasis|regulation of behavior|positive regulation of growth hormone receptor signaling pathway|DNA binding|chromatin binding			mmu-Mbd5_0001	http://159.226.67.237:8080/new/circ_detail.php?ID=mmu-Mbd5_0001	mmu_circ_0009988	ENSMUST00000047413	Mbd5	MMU_CIRCpedia_21514	NM_029924	Mbd5	HSA_CIRCpedia_163856
circRNA_00994|Chr1:182853957_182858610_+	109.626401954816	353.490975099965	0.356040093887757	-1.48989	-10.2583	1.08573683424876e-24	1.22179752613562e-23	Down	50.6201945743089	27.6658428024599	30.5644271635437	103.036990568118	84.9688563650765	56.6346636264575	0	0	54.2543542871908	0	0	0	0	0	0	55.3720476676253	4654	363	sense-overlapping	XM_006497061.3	Chr1:182763910_182896596_+	Susd4	GeneID:96935,Genbank:XM_006497061.3,MGI:MGI:2138351	sushi domain containing 4, transcript variant X1	GO:0016021,GO:0030449,GO:0045957,GO:0045959,GO:0003674,GO:0005575,GO:0016020	integral component of membrane|regulation of complement activation|negative regulation of complement activation, alternative pathway|negative regulation of complement activation, classical pathway|molecular_function|cellular_component|membrane			mmu-Susd4_0001	http://159.226.67.237:8080/new/circ_detail.php?ID=mmu-Susd4_0001	mmu_circ_0000128	NM_144796	Susd4	MMU_CIRCpedia_12464	ENSMUST00000153348	Susd4	HSA_CIRCpedia_148878
circRNA_11426|Chr7:59464135_59511197_-	0	112.934022924465	0.00508284987137635	-7.62015	-10.2504	1.178682585718e-24	1.32220671129754e-23	Down	0	27.6658428024599	20.3762847756958	30.9110971704353	0	33.9807981758745	0	0	0	0	0	0	0	0	0	0	47063	47063	intergenic										mmu-RP24-439I22_0634	http://159.226.67.237:8080/new/circ_detail.php?ID=mmu-RP24-439I22_0634
circRNA_08114|Chr3:75358347_75382079_-	155.006150085987	31.811098739657	5.59412719727062	2.48391305767275	10.2141814818643	1.71318909314315e-24	1.91575484755253e-23	Up	0	0	0	0	0	0	0	31.811098739657	36.1695695247939	17.6891899997844	0	34.7009333602582	0	0	0	66.4464572011503	23733	281	sense-overlapping	XM_017319845.1	Chr3:75273928_75431237_-	Wdr49	GeneID:213248,Genbank:XM_017319845.1,MGI:MGI:3645287	WD repeat domain 49	GO:0003674,GO:0005575,GO:0008150	molecular_function|cellular_component|biological_process			mmu-intergenic_000094	http://159.226.67.237:8080/new/circ_detail.php?ID=mmu-intergenic_000094	mmu_circ_0010786
circRNA_11687|Chr7:59777074_59799940_-	146.749901895478	27.6658428024599	6.08970130774986	2.60637146747546	10.2094254230686	1.79927129585119e-24	2.00570806521845e-23	Up	0	27.6658428024599	0	0	0	0	0	0	36.1695695247939	0	0	34.7009333602582	43.4255554617081	32.4538435487179	0	0	22867	6260	sense-overlapping	XM_017312431.1	Chr7:59681066_59794856_-	LOC102640399	GeneID:102640399,Genbank:XM_017312431.1	uncharacterized LOC102640399, transcript variant X2					mmu-RP24-439I22_0116	http://159.226.67.237:8080/new/circ_detail.php?ID=mmu-RP24-439I22_0116
circRNA_07127|Chr2:38126529_38159850_-	103.439669481333	340.224142367233	0.349047131355773	-1.51851	-10.2065	1.85383038605889e-24	2.06006901650794e-23	Down	0	73.7755808065596	30.5644271635437	51.5184952840588	21.2422140912691	67.961596351749	20.9359316108533	74.2258970591997	36.1695695247939	0	0	34.7009333602582	32.5691665962811	0	0	0	33322	279	sense-overlapping	XM_017317481.1	Chr2:37798993_38243472_-	Dennd1a	GeneID:227801,Genbank:XM_017317481.1,MGI:MGI:2442794	DENN/MADD domain containing 1A, transcript variant X11	GO:1901981,GO:0032456,GO:0017137,GO:0005829,GO:0030054,GO:0032483,GO:0030136,GO:0005886,GO:0043025,GO:0006897,GO:0008289,GO:0015031,GO:0016020,GO:0043231,GO:0017112,GO:0030425,GO:0043547,GO:0030665,GO:0005085,GO:0045202,GO:0031410,GO:0017124,GO:0005515,GO:0048488,GO:0032266,GO:0005654	phosphatidylinositol phosphate binding|endocytic recycling|Rab GTPase binding|cytosol|cell junction|regulation of Rab protein signal transduction|clathrin-coated vesicle|plasma membrane|neuronal cell body|endocytosis|lipid binding|protein transport|membrane|intracellular membrane-bounded organelle|Rab guanyl-nucleotide exchange factor activity|dendrite|positive regulation of GTPase activity|clath…			mmu-Dennd1a_0015	http://159.226.67.237:8080/new/circ_detail.php?ID=mmu-Dennd1a_0015	mmu_circ_0009950	ENSMUST00000102787	Dennd1a	MMU_CIRCpedia_18801	NM_146122	Dennd1a	HSA_CIRCpedia_62708
circRNA_04367|Chr14:121594336_121597750_-	146.689178580491	27.6658428024599	6.0871814638119	2.60577437436498	10.2060304576711	1.86332610789122e-24	2.06417060425582e-23	Up	0	27.6658428024599	0	0	0	0	0	0	27.1271771435954	0	0	0	54.2819443271351	32.4538435487179	32.8262135610428	0	3415	224	sense-overlapping	XM_017315755.1	Chr14:121542037_121699233_-	Dock9	GeneID:105445,Genbank:XM_017315755.1,MGI:MGI:106321	dedicator of cytokinesis 9, transcript variant X8	GO:0016020,GO:0017048,GO:0043547,GO:0045296,GO:0005085,GO:0005089,GO:0007264	membrane|Rho GTPase binding|positive regulation of GTPase activity|cadherin binding|guanyl-nucleotide exchange factor activity|Rho guanyl-nucleotide exchange factor activity|small GTPase mediated signal transduction			mmu-Dock9_0039	http://159.226.67.237:8080/new/circ_detail.php?ID=mmu-Dock9_0039	mmu_circ_0000567
circRNA_08827|Chr4:84291693_84293662_-	365.392660047245	167.95941087887	2.49756933379565	1.32052472852209	10.199821630354	1.98636968595253e-24	2.19364304448671e-23	Up	0	0	50.9407119392395	0	10.6211070456346	22.653865450583	83.7437264434132	0	54.2543542871908	70.7567599991375	0	11.5669777867527	32.5691665962811	108.179478495726	43.7682847480571	44.2976381341002	1970	1970	exonic	XM_006537933.3	Chr4:84266804_84610197_-	Bnc2	GeneID:242509,Genbank:XM_006537933.3,MGI:MGI:2443805	basonuclin 2, transcript variant X7	GO:0005634,GO:0005654,GO:0006351,GO:0006355,GO:0042981,GO:0043586,GO:0046872,GO:0060021,GO:0060485,GO:0003416,GO:0003676,GO:0003677	nucleus|nucleoplasm|transcription, DNA-templated|regulation of transcription, DNA-templated|regulation of apoptotic process|tongue development|metal ion binding|roof of mouth development|mesenchyme development|endochondral bone growth|nucleic acid binding|DNA binding			mmu-Bnc2_0001	http://159.226.67.237:8080/new/circ_detail.php?ID=mmu-Bnc2_0001	mmu_circ_0001223	NM_172870	Bnc2	MMU_CIRCpedia_31591	uc008tlg.2	Bnc2	HSA_CIRCpedia_63604
circRNA_03894|Chr14:18002528_18011270_+	21.7127777308541	161.094295980919	0.15473811438341	-2.6921	-10.1595	3.00490900004089e-24	3.30819083719672e-23	Down	40.4961556594471	36.8877904032798	0	30.9110971704353	31.8633211369037	0	20.9359316108533	0	0	0	0	0	21.7127777308541	0	0	0	8743	455	sense-overlapping	XM_011244741.2	Chr14:17659219_18040097_+	Thrb	GeneID:21834,Genbank:XM_011244741.2,MGI:MGI:98743	thyroid hormone receptor beta, transcript variant X9	GO:0003700,GO:0003707,GO:0004879,GO:0004887,GO:0008134,GO:0008270,GO:0005515,GO:0008284,GO:0005634,GO:0009755,GO:0009887,GO:0016604,GO:0045944,GO:0019216,GO:0046872,GO:0019899,GO:0060509,GO:0030154,GO:0070324,GO:0090181,GO:0090207,GO:0000122,GO:0090575,GO:0000790,GO:0098531,GO:0000976,GO:0000977,GO:0001076,GO:0001133,GO:0002154,GO:0003677,GO:0003690,GO:0006351,GO:0006355,GO:0006357,GO:0007275,GO:…	DNA binding transcription factor activity|steroid hormone receptor activity|nuclear receptor activity|thyroid hormone receptor activity|transcription factor binding|zinc ion binding|protein binding|positive regulation of cell proliferation|nucleus|hormone-mediated signaling pathway|animal organ morphogenesis|nuclear body|positive regulation of transcription by RNA polymerase II|regulation of lipi…	mmu04080,mmu04919	Neuroactive ligand-receptor interaction|Thyroid hormone signaling pathway	mmu-Thrb_0006	http://159.226.67.237:8080/new/circ_detail.php?ID=mmu-Thrb_0006	mmu_circ_0005085	ENSMUST00000022304	Thrb	MMU_CIRCpedia_12241	ENSMUST00000022303	Thrb	HSA_CIRCpedia_138071
circRNA_13269|Chr9:64716806_64728429_-	32.5691665962811	188.971613974349	0.197866444650734	-2.3374	-10.1595	3.00764739744341e-24	3.30098584731752e-23	Down	50.6201945743089	0	30.5644271635437	20.6073981136235	0	45.307730901166	41.8718632217066	0	0	0	0	0	32.5691665962811	0	0	0	11624	654	sense-overlapping	NM_017382.5	Chr9:64715300_64737756_-	Rab11a	GeneID:53869,Genbank:NM_017382.5,MGI:MGI:1858202	RAB11A, member RAS oncogene family	GO:0005768,GO:0005771,GO:0005794,GO:0005802,GO:0005813,GO:0005815,GO:0005828,GO:0016192,GO:0005886,GO:0030133,GO:0006886,GO:0006887,GO:0030424,GO:0030953,GO:0031175,GO:0048169,GO:0031410,GO:0048471,GO:0031489,GO:0051223,GO:0031982,GO:0051650,GO:0055037,GO:0060627,GO:0000166,GO:0070062,GO:0000922,GO:0072594,GO:0003924,GO:0072659,GO:0005515,GO:0005525,GO:0005737,GO:0005739,GO:0007049,GO:0007080,GO:…	endosome|multivesicular body|Golgi apparatus|trans-Golgi network|centrosome|microtubule organizing center|kinetochore microtubule|vesicle-mediated transport|plasma membrane|transport vesicle|intracellular protein transport|exocytosis|axon|astral microtubule organization|neuron projection development|regulation of long-term neuronal synaptic plasticity|cytoplasmic vesicle|perinuclear region of cyt…	mmu04144,mmu04972,mmu04962,mmu04961	Endocytosis|Pancreatic secretion|Vasopressin-regulated water reabsorption|Endocrine and other factor-regulated calcium reabsorption	mmu-Rab11a_0003	http://159.226.67.237:8080/new/circ_detail.php?ID=mmu-Rab11a_0003
circRNA_04988|Chr16:9644099_9669910_-	55.6904184867672	241.850502491852	0.264359891084338	-1.91942	-10.1471	3.41242114361601e-24	3.73371371898416e-23	Down	20.2480778297235	55.3316856049197	20.3762847756958	41.214796227247	0	0	104.679658054266	0	0	0	9.42250733975632	46.2679111470109	0	0	0	0	25812	1046	sense-overlapping	XM_006521794.3	Chr16:9577039_9996500_-	Grin2a	GeneID:14811,Genbank:XM_006521794.3,MGI:MGI:95820	glutamate receptor, ionotropic, NMDA2A (epsilon 1), transcript variant X1	GO:2000463,GO:0004972,GO:0005102,GO:0005216,GO:0005234,GO:0005261,GO:0007612,GO:0007613,GO:0005262,GO:0007626,GO:0008021,GO:0008270,GO:0008542,GO:0019233,GO:0009611,GO:0019901,GO:0022008,GO:0009986,GO:0022843,GO:0022849,GO:0030054,GO:0030431,GO:0001508,GO:0043005,GO:0033058,GO:0001964,GO:0035235,GO:0035254,GO:0043065,GO:0001975,GO:0043195,GO:0004970,GO:0043197,GO:0044877,GO:0051117,GO:0045202,GO:…	positive regulation of excitatory postsynaptic potential|NMDA glutamate receptor activity|signaling receptor binding|ion channel activity|extracellularly glutamate-gated ion channel activity|cation channel activity|learning|memory|calcium channel activity|locomotory behavior|synaptic vesicle|zinc ion binding|visual learning|sensory perception of pain|response to wounding|protein kinase binding|ne…	mmu04014,mmu04015,mmu04020,mmu04024,mmu04080,mmu04724,mmu04728,mmu04720,mmu04713,mmu05322,mmu05010,mmu05014,mmu05030,mmu05031,mmu05033,mmu05034	Ras signaling pathway|Rap1 signaling pathway|Calcium signaling pathway|cAMP signaling pathway|Neuroactive ligand-receptor interaction|Glutamatergic synapse|Dopaminergic synapse|Long-term potentiation|Circadian entrainment|Systemic lupus erythematosus|Alzheimer's disease|Amyotrophic lateral sclerosis (ALS)|Cocaine addiction|Amphetamine addiction|Nicotine addiction|Alcoholism	mmu-Grin2a_0003	http://159.226.67.237:8080/new/circ_detail.php?ID=mmu-Grin2a_0003	mmu_circ_0006512	ENSMUST00000115835	Grin2a	MMU_CIRCpedia_35365	NM_008170	Grin2a	HSA_CIRCpedia_167518
circRNA_10230|Chr5:150469677_150471610_+	152.932955084235	31.4038974162799	5.59087274433993	2.48307350769315	10.1436886725884	3.53493907460471e-24	3.85590286788171e-23	Up	0	0	0	0	0	0	31.4038974162799	0	0	17.6891899997844	37.6900293590253	0	54.2819443271351	43.2717913982905	0	0	1934	357	sense-overlapping	XM_006504932.2	Chr5:150118636_150497753_+	Fry	GeneID:320365,Genbank:XM_006504932.2,MGI:MGI:2443895	FRY microtubule binding protein, transcript variant X8	GO:0005856,GO:0005938,GO:0030427,GO:0031175,GO:0090527,GO:1904428,GO:0000902,GO:0004857,GO:0005737	cytoskeleton|cell cortex|site of polarized growth|neuron projection development|actin filament reorganization|negative regulation of tubulin deacetylation|cell morphogenesis|enzyme inhibitor activity|cytoplasm			mmu-Fry_0005	http://159.226.67.237:8080/new/circ_detail.php?ID=mmu-Fry_0005	mmu_circ_0012366	ENSMUST00000052630	Fry	MMU_CIRCpedia_10096	ENSMUST00000087204	Fry	HSA_CIRCpedia_10544
circRNA_12893|Chr9:3582579_3635157_+	337.118350966921	148.93337649254	2.59867779329639	1.37777776700362	10.1210401951108	4.45653870435002e-24	4.84631548399654e-23	Up	40.4961556594471	55.3316856049197	0	0	53.1055352281728	0	0	0	0	53.0675699993531	18.8450146795126	57.8348889337636	86.8511109234162	32.4538435487179	43.7682847480571	44.2976381341002	52579	841	sense-overlapping	NM_001033322.2	Chr9:3532349_3905791_+	Gucy1a2	GeneID:234889,Genbank:NM_001033322.2,MGI:MGI:2660877	guanylate cyclase 1, soluble, alpha 2	GO:0005886,GO:0006182,GO:0007165,GO:0008074,GO:0009190,GO:0030828,GO:0004016,GO:0004383	plasma membrane|cGMP biosynthetic process|signal transduction|guanylate cyclase complex, soluble|cyclic nucleotide biosynthetic process|positive regulation of cGMP biosynthetic process|adenylate cyclase activity|guanylate cyclase activity	mmu00230,mmu04022,mmu04540,mmu04611,mmu04921,mmu04924,mmu04270,mmu04970,mmu04730,mmu04713	Purine metabolism|cGMP - PKG signaling pathway|Gap junction|Platelet activation|Oxytocin signaling pathway|Renin secretion|Vascular smooth muscle contraction|Salivary secretion|Long-term depression|Circadian entrainment	mmu-Gucy1a2_0004	http://159.226.67.237:8080/new/circ_detail.php?ID=mmu-Gucy1a2_0004	mmu_circ_0015551	ENSMUST00000115733	Gucy1a2	MMU_CIRCpedia_17907	uc009obc.2	Gucy1a2	HSA_CIRCpedia_119678
circRNA_07725|Chr2:142834077_142862540_-	205.356220726293	61.1035537730706	3.85836643278204	1.94799016403332	10.117431327786	4.62391317960423e-24	5.01299855691239e-23	Up	40.4961556594471	0	0	20.6073981136235	0	0	0	0	0	0	37.6900293590253	80.9688445072691	43.4255554617081	43.2717913982905	0	0	28464	1185	sense-overlapping	XM_006498817.3	Chr2:142618340_142901587_-	Kif16b	GeneID:16558,Genbank:XM_006498817.3,MGI:MGI:1098240	kinesin family member 16B, transcript variant X4	GO:0080025,GO:0016887,GO:0007492,GO:0003777,GO:0017137,GO:0008017,GO:0005524,GO:0032266,GO:0005547,GO:0032801,GO:0005737,GO:0005768,GO:0005769,GO:0005856,GO:0008289,GO:0005871,GO:0035091,GO:0008543,GO:0005874,GO:0043325,GO:0008574,GO:0045022,GO:0006895,GO:0000166,GO:0045335,GO:0016020,GO:0007018,GO:0001704,GO:0071346,GO:0016192,GO:0007173,GO:0001919	phosphatidylinositol-3,5-bisphosphate binding|ATPase activity|endoderm development|microtubule motor activity|Rab GTPase binding|microtubule binding|ATP binding|phosphatidylinositol-3-phosphate binding|phosphatidylinositol-3,4,5-trisphosphate binding|receptor catabolic process|cytoplasm|endosome|early endosome|cytoskeleton|lipid binding|kinesin complex|phosphatidylinositol binding|fibroblast grow…			mmu-Kif16b_0011	http://159.226.67.237:8080/new/circ_detail.php?ID=mmu-Kif16b_0011	mmu_circ_0009401	ENSMUST00000043589	Kif16b	MMU_CIRCpedia_9257	ENSMUST00000043589	Kif16b	species_specific
circRNA_02286|Chr11:88049977_88051332_+	21.7127777308541	160.164388528715	0.155636517124662	-2.68375	-10.1134	4.8195869724697e-24	5.20925570641406e-23	Down	0	0	0	0	42.4844281825383	22.653865450583	31.4038974162799	63.622197479314	0	0	0	0	21.7127777308541	0	0	0	1356	1356	exonic	NM_001078167.2	Chr11:88047373_88053757_+	Srsf1	GeneID:110809,Genbank:NM_001078167.2,MGI:MGI:98283	serine/arginine-rich splicing factor 1, transcript variant 2	GO:0016607,GO:0003676,GO:0033120,GO:0003723,GO:0035145,GO:0003729,GO:0005515,GO:0005634,GO:0005654,GO:0043422,GO:0005681,GO:0044547,GO:0005737,GO:0050733,GO:0006397,GO:0051028,GO:0008380,GO:0000380,GO:0060048,GO:0000395,GO:0071013,GO:0001701	nuclear speck|nucleic acid binding|positive regulation of RNA splicing|RNA binding|exon-exon junction complex|mRNA binding|protein binding|nucleus|nucleoplasm|protein kinase B binding|spliceosomal complex|DNA topoisomerase binding|cytoplasm|RS domain binding|mRNA processing|mRNA transport|RNA splicing|alternative mRNA splicing, via spliceosome|cardiac muscle contraction|mRNA 5'-splice site recogn…	mmu03040,mmu04657,mmu05168	Spliceosome|IL-17 signaling pathway|Herpes simplex infection	mmu-Srsf1_0001	http://159.226.67.237:8080/new/circ_detail.php?ID=mmu-Srsf1_0001	mmu_circ_0003527	ENSMUST00000134824	Srsf1
circRNA_12200|Chr7:133862103_133870087_+	107.809781529507	344.659624985025	0.359111928968093	-1.47749	-10.0667	7.75399240326146e-24	8.35551423818114e-23	Down	30.3721167445853	0	50.9407119392395	30.9110971704353	63.7266422738074	0	73.2757606379865	95.433296218971	18.0847847623969	17.6891899997844	28.267522019269	0	0	0	43.7682847480571	0	7985	348	sense-overlapping	NM_025850.2	Chr7:133776891_133881532_+	Fank1	GeneID:66930,Genbank:NM_025850.2,MGI:MGI:1914180	fibronectin type 3 and ankyrin repeat domains 1	GO:0005654,GO:0005737,GO:0005829,GO:0043065,GO:0043066,GO:0045893,GO:0051091,GO:0097546,GO:0000785,GO:0003674,GO:0005634	nucleoplasm|cytoplasm|cytosol|positive regulation of apoptotic process|negative regulation of apoptotic process|positive regulation of transcription, DNA-templated|positive regulation of DNA binding transcription factor activity|ciliary base|chromatin|molecular_function|nucleus			mmu-Fank1_0001	http://159.226.67.237:8080/new/circ_detail.php?ID=mmu-Fank1_0001	mmu_circ_0013965	ENSMUST00000065359	Fank1	MMU_CIRCpedia_8020	ENSMUST00000065359	Fank1	species_specific
circRNA_05182|Chr16:33989768_33993030_-	267.918091388994	620.761910593873	0.495494749052953	-1.01306	-10.0401	1.0154804813337e-23	1.09095123613977e-22	Down	121.488466978341	73.7755808065596	50.9407119392395	41.214796227247	148.695498638884	79.2885290770405	52.3398290271332	53.0184978994283	45.2119619059924	26.5337849996766	0	0	86.8511109234162	43.2717913982905	32.8262135610428	33.2232286005752	3263	294	sense-overlapping	XM_006522385.3	Chr16:33969073_34097457_-	Kalrn	GeneID:545156,Genbank:XM_006522385.3,MGI:MGI:2685385	kalirin, RhoGEF kinase, transcript variant X34	GO:0005737,GO:0005829,GO:0005856,GO:0006468,GO:0007266,GO:0007399,GO:0007409,GO:0035023,GO:0007528,GO:0035176,GO:0007595,GO:0035556,GO:0007613,GO:0042711,GO:0043005,GO:0043025,GO:0043547,GO:0061003,GO:0046872,GO:0061368,GO:0046959,GO:0098885,GO:0048148,GO:0098989,GO:0099645,GO:1900273,GO:1903076,GO:0000166,GO:0001662,GO:0004672,GO:0004674,GO:0005085,GO:0005089,GO:0005515,GO:0005524,GO:0005654,GO:…	cytoplasm|cytosol|cytoskeleton|protein phosphorylation|Rho protein signal transduction|nervous system development|axonogenesis|regulation of Rho protein signal transduction|neuromuscular junction development|social behavior|lactation|intracellular signal transduction|memory|maternal behavior|neuron projection|neuronal cell body|positive regulation of GTPase activity|positive regulation of dendrit…			mmu-Kalrn_0035	http://159.226.67.237:8080/new/circ_detail.php?ID=mmu-Kalrn_0035	mmu_circ_0000686	NM_177357	Kalrn	MMU_CIRCpedia_17049	NM_177357	Kalrn	species_specific
circRNA_10518|Chr6:52721298_52739729_+	481.901021042969	260.733703724047	2.12188943066591	1.08534948095294	10.0282514244192	1.14526762385882e-23	1.22667821398855e-22	Up	0	0	101.881423878479	10.3036990568118	31.8633211369037	11.3269327252915	52.3398290271332	53.0184978994283	45.2119619059924	53.0675699993531	37.6900293590253	127.23675565428	21.7127777308541	32.4538435487179	131.304854244171	33.2232286005752	18432	1045	sense-overlapping	XM_006506370.3	Chr6:52713573_52766775_+	Tax1bp1	GeneID:52440,Genbank:XM_006506370.3,MGI:MGI:1289308	Tax1 (human T cell leukemia virus type I) binding protein 1, transcript variant X2	GO:0032088,GO:0043066,GO:0043130,GO:0046872,GO:0005515,GO:0006915,GO:0019900	negative regulation of NF-kappaB transcription factor activity|negative regulation of apoptotic process|ubiquitin binding|metal ion binding|protein binding|apoptotic process|kinase binding	mmu04137	Mitophagy - animal	mmu-Tax1bp1_0019	http://159.226.67.237:8080/new/circ_detail.php?ID=mmu-Tax1bp1_0019	mmu_circ_0013439	ENSMUST00000080723	Tax1bp1	MMU_CIRCpedia_22425	NM_025816	Tax1bp1	species_specific
circRNA_09749|Chr5:73148017_73221072_-	503.744206487212	278.266062687916	2.07831751804961	1.05541608096095	10.0221374373106	1.21839027541301e-23	1.30107982563624e-22	Up	50.6201945743089	36.8877904032798	0	41.214796227247	31.8633211369037	22.653865450583	31.4038974162799	63.622197479314	72.3391390495878	53.0675699993531	37.6900293590253	46.2679111470109	141.133055250551	75.7256349470084	0	77.5208667346754	73056	499	sense-overlapping	XM_011240773.2	Chr5:73020191_73227835_-	Fryl	GeneID:72313,Genbank:XM_011240773.2,MGI:MGI:1919563	FRY like transcription coactivator, transcript variant X14	GO:0030427,GO:0031175,GO:0090527,GO:0000902,GO:0005515,GO:0005938	site of polarized growth|neuron projection development|actin filament reorganization|cell morphogenesis|protein binding|cell cortex			mmu-Fryl_0001	http://159.226.67.237:8080/new/circ_detail.php?ID=mmu-Fryl_0001	mmu_circ_0012767	ENSMUST00000101127	Fryl	MMU_CIRCpedia_28300	NM_028194	Fryl	HSA_CIRCpedia_164823
circRNA_03432|Chr13:42055400_42123213_+	126.265935187694	377.530023268604	0.383969547307791	-1.38094	-10.0135	1.32998612373777e-23	1.41599720239866e-22	Down	60.7442334891706	0	40.7525695513916	72.1258933976823	53.1055352281728	45.307730901166	41.8718632217066	63.622197479314	36.1695695247939	35.3783799995687	0	0	32.5691665962811	0	0	22.1488190670501	67814	197	sense-overlapping	XM_006516839.3	Chr13:42051970_42185030_+	Hivep1	GeneID:110521,Genbank:XM_006516839.3,MGI:MGI:96100	human immunodeficiency virus type I enhancer binding protein 1, transcript variant X2	GO:0045892,GO:0006351,GO:0000980,GO:0046872,GO:0006355,GO:0001206,GO:0071837,GO:0003676,GO:0003677,GO:0003700,GO:0007165,GO:0005515,GO:0007275,GO:0005634,GO:0008270,GO:0016604,GO:0000122,GO:0043565,GO:0005654,GO:0044212,GO:0005739	negative regulation of transcription, DNA-templated|transcription, DNA-templated|RNA polymerase II distal enhancer sequence-specific DNA binding|metal ion binding|regulation of transcription, DNA-templated|transcriptional repressor activity, RNA polymerase II distal enhancer sequence-specific binding|HMG box domain binding|nucleic acid binding|DNA binding|DNA binding transcription factor activity…			mmu-Hivep1_0003	http://159.226.67.237:8080/new/circ_detail.php?ID=mmu-Hivep1_0003	mmu_circ_0000456	NM_007772	Hivep1	MMU_CIRCpedia_19783	NM_007772	Hivep1	HSA_CIRCpedia_53422
circRNA_06379|Chr18:80909592_80917878_-	192.942535780139	494.680263226731	0.447780808047017	-1.15914	-9.99848	1.54749537617407e-23	1.64265479333582e-22	Down	60.7442334891706	0	71.3169967149354	61.8221943408705	31.8633211369037	79.2885290770405	94.2116922488398	95.433296218971	45.2119619059924	0	47.1125366987816	34.7009333602582	0	0	43.7682847480571	22.1488190670501	8287	439	sense-overlapping	NM_001201569.1	Chr18:80734141_80934058_-	Atp9b	GeneID:50771,Genbank:NM_001201569.1,MGI:MGI:1354757	ATPase, class II, type 9B, transcript variant 1	GO:0046872,GO:0005524,GO:0048471,GO:0005768,GO:0005794,GO:0005802,GO:0005886,GO:0006890,GO:0006897,GO:0015914,GO:0016020,GO:0016021,GO:0000166,GO:0016787,GO:0000287,GO:0045332,GO:0004012	metal ion binding|ATP binding|perinuclear region of cytoplasm|endosome|Golgi apparatus|trans-Golgi network|plasma membrane|retrograde vesicle-mediated transport, Golgi to ER|endocytosis|phospholipid transport|membrane|integral component of membrane|nucleotide binding|hydrolase activity|magnesium ion binding|phospholipid translocation|phospholipid-translocating ATPase activity			mmu-Atp9b_0021	http://159.226.67.237:8080/new/circ_detail.php?ID=mmu-Atp9b_0021	mmu_circ_0000905			MMU_CIRCpedia_30670	NM_001201569	Atp9b	HSA_CIRCpedia_24346
circRNA_11392|Chr7:59449384_59542502_-	148.662579831893	30.5644271635437	5.58402663747993	2.48130582365153	9.9970011813256	1.57081888392026e-23	1.65751689947195e-22	Up	0	0	30.5644271635437	0	0	0	0	0	0	0	28.267522019269	0	32.5691665962811	32.4538435487179	0	55.3720476676253	93119	93119	intergenic										mmu-RP24-439I22_0245	http://159.226.67.237:8080/new/circ_detail.php?ID=mmu-RP24-439I22_0245
circRNA_11400|Chr7:59458946_59477253_-	149.211111424741	30.9110971704353	5.5417741414528	2.47034791405897	9.99015074874929	1.68325560931988e-23	1.77090442211287e-22	Up	0	0	0	30.9110971704353	0	0	0	0	0	0	37.6900293590253	34.7009333602582	21.7127777308541	0	21.8841423740285	33.2232286005752	18308	18308	intergenic										mmu-RP24-439I22_0133	http://159.226.67.237:8080/new/circ_detail.php?ID=mmu-RP24-439I22_0133
circRNA_10873|Chr6:120388010_120390835_+	0	106.364215368775	0.00539680269257314	-7.53368	-9.98336	1.80254018482606e-23	1.89080616437801e-22	Down	0	0	0	30.9110971704353	31.8633211369037	22.653865450583	20.9359316108533	0	0	0	0	0	0	0	0	0	2826	620	sense-overlapping	NM_145997.2	Chr6:120364099_120444574_+	Kdm5a	GeneID:214899,Genbank:NM_145997.2,MGI:MGI:2136980	lysine (K)-specific demethylase 5A	GO:0045893,GO:0031490,GO:0003682,GO:0046872,GO:0032922,GO:0003700,GO:0048511,GO:0032993,GO:0003713,GO:0051090,GO:0005515,GO:0005634,GO:0006325,GO:0034647,GO:0006351,GO:0051213,GO:0034648,GO:0006355,GO:0055114,GO:0034720,GO:0007275,GO:1901726,GO:0008270,GO:0000122,GO:0035064,GO:0016491,GO:0001046,GO:0042393,GO:0019907,GO:0003677	positive regulation of transcription, DNA-templated|chromatin DNA binding|chromatin binding|metal ion binding|circadian regulation of gene expression|DNA binding transcription factor activity|rhythmic process|protein-DNA complex|transcription coactivator activity|regulation of DNA binding transcription factor activity|protein binding|nucleus|chromatin organization|histone demethylase activity (H3…			mmu-Kdm5a_0032	http://159.226.67.237:8080/new/circ_detail.php?ID=mmu-Kdm5a_0032	mmu_circ_0013033	ENSMUST00000100996	Kdm5a	MMU_CIRCpedia_5082	uc009dnf.2	Kdm5a	species_specific
circRNA_06046|Chr18:25020662_25028169_+	17.8869873810906	147.044194282871	0.139653362056561	-2.84008	-9.98067	1.85212474752418e-23	1.93710458888117e-22	Down	30.3721167445853	0	20.3762847756958	30.9110971704353	0	33.9807981758745	31.4038974162799	0	9.04239238119847	8.84459499989218	0	0	0	0	0	0	7508	558	sense-overlapping	XM_006525826.3	Chr18:24708449_25133501_+	Fhod3	GeneID:225288,Genbank:XM_006525826.3,MGI:MGI:1925847	formin homology 2 domain containing 3, transcript variant X1	GO:0005856,GO:0005865,GO:0007015,GO:0030017,GO:0030837,GO:0045214,GO:0051639,GO:0055003,GO:0003674,GO:0003779,GO:0005737	cytoskeleton|striated muscle thin filament|actin filament organization|sarcomere|negative regulation of actin filament polymerization|sarcomere organization|actin filament network formation|cardiac myofibril assembly|molecular_function|actin binding|cytoplasm			mmu-Fhod3_0026	http://159.226.67.237:8080/new/circ_detail.php?ID=mmu-Fhod3_0026	mmu_circ_0007185	ENSMUST00000037097	Fhod3	MMU_CIRCpedia_14355	NM_175276	Fhod3	HSA_CIRCpedia_23768
circRNA_10385|Chr6:35051062_35080226_-	80.7004062792486	289.653143670767	0.319859719238273	-1.64449	-9.97847	1.89368003187481e-23	1.97475841447121e-22	Down	0	46.1097380040998	40.7525695513916	41.214796227247	21.2422140912691	45.307730901166	31.4038974162799	63.622197479314	0	26.5337849996766	0	0	21.7127777308541	32.4538435487179	0	0	29165	1719	sense-overlapping	XM_011241407.1	Chr6:35022065_35133732_-	Cnot4	GeneID:53621,Genbank:XM_011241407.1,MGI:MGI:1859026	CCR4-NOT transcription complex, subunit 4, transcript variant X1	GO:0004842,GO:0005634,GO:0005737,GO:0006351,GO:0006355,GO:0016567,GO:0016740,GO:0030014,GO:0046872,GO:0000288,GO:0051865,GO:0003676,GO:0003723	ubiquitin-protein transferase activity|nucleus|cytoplasm|transcription, DNA-templated|regulation of transcription, DNA-templated|protein ubiquitination|transferase activity|CCR4-NOT complex|metal ion binding|nuclear-transcribed mRNA catabolic process, deadenylation-dependent decay|protein autoubiquitination|nucleic acid binding|RNA binding	mmu03018	RNA degradation	mmu-Cnot4_0002	http://159.226.67.237:8080/new/circ_detail.php?ID=mmu-Cnot4_0002	mmu_circ_0013306	ENSMUST00000044163	Cnot4	MMU_CIRCpedia_17590	NM_001164412	Cnot4	HSA_CIRCpedia_179811
circRNA_09767|Chr5:74536801_74572585_+	150.167508857594	31.539631190739	5.46614870776952	2.45052470922872	9.97590619469668	1.94319427250014e-23	2.02046749503231e-22	Up	0	0	0	0	0	0	20.9359316108533	10.6036995798857	117.55110095558	0	0	0	10.856388865427	10.8179478495726	10.9420711870143	0	35785	1089	sense-overlapping	XM_006504265.3	Chr5:74535353_74598790_+	Fip1l1	GeneID:66899,Genbank:XM_006504265.3,MGI:MGI:1914149	FIP1 like 1 (S. cerevisiae), transcript variant X2	GO:0005634,GO:0005847,GO:0006378,GO:0006397,GO:0098789,GO:0003723,GO:0005515	nucleus|mRNA cleavage and polyadenylation specificity factor complex|mRNA polyadenylation|mRNA processing|pre-mRNA cleavage required for polyadenylation|RNA binding|protein binding	mmu03015	mRNA surveillance pathway	mmu-Fip1l1_0003	http://159.226.67.237:8080/new/circ_detail.php?ID=mmu-Fip1l1_0003	mmu_circ_0012778	ENSMUST00000121950	Fip1l1	MMU_CIRCpedia_28748	ENSMUST00000080164	Fip1l1	HSA_CIRCpedia_113811
circRNA_08103|Chr3:68927727_68935921_-	23.1339555735054	161.092985311576	0.164867610809544	-2.60062	-9.97109	2.039698120329e-23	2.1146258063819e-22	Down	0	0	0	0	84.9688563650765	33.9807981758745	20.9359316108533	21.2073991597713	0	0	0	23.1339555735054	0	0	0	0	8195	304	sense-overlapping	NM_026641.2	Chr3:68892499_69004570_-	Ift80	GeneID:68259,Genbank:NM_026641.2,MGI:MGI:1915509	intraflagellar transport 80	GO:0042995,GO:0002062,GO:0045880,GO:0003674,GO:0050680,GO:0005737,GO:0005813,GO:0005856,GO:0005929,GO:0060271,GO:0060349,GO:0007224,GO:1905515,GO:0030992,GO:2000051,GO:0001649,GO:0036064,GO:0042073	cell projection|chondrocyte differentiation|positive regulation of smoothened signaling pathway|molecular_function|negative regulation of epithelial cell proliferation|cytoplasm|centrosome|cytoskeleton|cilium|cilium assembly|bone morphogenesis|smoothened signaling pathway|non-motile cilium assembly|intraciliary transport particle B|negative regulation of non-canonical Wnt signaling pathway|osteob…			mmu-Ift80_0009	http://159.226.67.237:8080/new/circ_detail.php?ID=mmu-Ift80_0009	mmu_circ_0010767	ENSMUST00000136448	Ift80	MMU_CIRCpedia_27070	ENSMUST00000107812	Ift80	HSA_CIRCpedia_138905
circRNA_13434|Chr9:82926397_82933067_-	224.300297316933	74.7472925186831	3.44505738006394	1.78452801231833	9.96486824900189	2.17161599350515e-23	2.24484490491404e-22	Up	0	0	0	0	42.4844281825383	11.3269327252915	20.9359316108533	0	0	61.9121649992453	37.6900293590253	80.9688445072691	21.7127777308541	0	10.9420711870143	11.0744095335251	6671	924	sense-overlapping	XM_011242840.2	Chr9:82866159_82959851_-	Phip	GeneID:83946,Genbank:XM_011242840.2,MGI:MGI:1932404	pleckstrin homology domain interacting protein, transcript variant X3	GO:0040008,GO:0005634,GO:0043066,GO:0043568,GO:0006357,GO:0006606,GO:0007010,GO:0008284,GO:0045840,GO:0045893,GO:0008286,GO:0045944,GO:0008360,GO:0070577,GO:0010800,GO:0001932,GO:2001237,GO:0022604,GO:0005158,GO:0033138,GO:0005515	regulation of growth|nucleus|negative regulation of apoptotic process|positive regulation of insulin-like growth factor receptor signaling pathway|regulation of transcription by RNA polymerase II|protein import into nucleus|cytoskeleton organization|positive regulation of cell proliferation|positive regulation of mitotic nuclear division|positive regulation of transcription, DNA-templated|insulin…			mmu-Phip_0001	http://159.226.67.237:8080/new/circ_detail.php?ID=mmu-Phip_0001	mmu_circ_0015942	ENSMUST00000034787	Phip	MMU_CIRCpedia_31169	NM_001081216	Phip	HSA_CIRCpedia_55582
circRNA_06171|Chr18:42320764_42324198_+	187.573896405348	52.4707192505272	4.10409551372267	2.03706430686372	9.95670392447864	2.35749255677424e-23	2.42992566141716e-22	Up	0	0	0	20.6073981136235	31.8633211369037	0	0	0	54.2543542871908	0	0	34.7009333602582	32.5691665962811	0	32.8262135610428	33.2232286005752	3435	595	sense-overlapping	NM_172626.2	Chr18:42275353_42341542_+	Rbm27	GeneID:225432,Genbank:NM_172626.2,MGI:MGI:2147194	RNA binding motif protein 27	GO:0005634,GO:0005737,GO:0006397,GO:0008150,GO:0046833,GO:0046872,GO:0050684,GO:0003676,GO:0003723,GO:0003729	nucleus|cytoplasm|mRNA processing|biological_process|positive regulation of RNA export from nucleus|metal ion binding|regulation of mRNA processing|nucleic acid binding|RNA binding|mRNA binding			mmu-Rbm27_0021	http://159.226.67.237:8080/new/circ_detail.php?ID=mmu-Rbm27_0021	mmu_circ_0007339	ENSMUST00000115550	Rbm27	MMU_CIRCpedia_19850	NM_172626	Rbm27	HSA_CIRCpedia_50710
circRNA_04673|Chr15:66594807_66595199_+	33.2232286005752	186.238108095896	0.204802550207125	-2.28769	-9.95662	2.3595409906393e-23	2.4250080239056e-22	Down	30.3721167445853	27.6658428024599	0	0	31.8633211369037	22.653865450583	41.8718632217066	31.811098739657	0	0	0	0	0	0	0	33.2232286005752	393	257	sense-overlapping	XM_006520916.3	Chr15:66577520_66647043_+	Phf20l1	GeneID:239510,Genbank:XM_006520916.3,MGI:MGI:2444412	PHD finger protein 20-like 1, transcript variant X1	GO:0006355,GO:0008150,GO:0046872,GO:0003674,GO:0005575,GO:0005634	regulation of transcription, DNA-templated|biological_process|metal ion binding|molecular_function|cellular_component|nucleus			mmu-Phf20l1_0003	http://159.226.67.237:8080/new/circ_detail.php?ID=mmu-Phf20l1_0003	mmu_circ_0005732	ENSMUST00000048188	Phf20l1	MMU_CIRCpedia_26609	uc007wae.1	Phf20l1	HSA_CIRCpedia_89732
circRNA_05954|Chr18:9386735_9412753_-	159.792657257459	36.8877904032798	4.97320377033019	2.31417554483906	9.95043741806989	2.51077169679654e-23	2.57299831521859e-22	Up	0	36.8877904032798	0	0	0	0	0	0	27.1271771435954	0	0	34.7009333602582	65.1383331925622	0	32.8262135610428	0	26019	13617	sense-overlapping	XM_017317975.1	Chr18:9319107_9449601_-	Ccny	GeneID:67974,Genbank:XM_017317975.1,MGI:MGI:1915224	cyclin Y, transcript variant X2	GO:0051301,GO:0005515,GO:0060828,GO:0005634,GO:0005737,GO:0005886,GO:0007049,GO:0016020,GO:0016055,GO:0016538,GO:0019901,GO:0000079,GO:0045737,GO:0000086,GO:0000308	cell division|protein binding|regulation of canonical Wnt signaling pathway|nucleus|cytoplasm|plasma membrane|cell cycle|membrane|Wnt signaling pathway|cyclin-dependent protein serine/threonine kinase regulator activity|protein kinase binding|regulation of cyclin-dependent protein serine/threonine kinase activity|positive regulation of cyclin-dependent protein serine/threonine kinase activity|G2/…			mmu-Ccny_0017	http://159.226.67.237:8080/new/circ_detail.php?ID=mmu-Ccny_0017	mmu_circ_0007590	ENSMUST00000053917	Ccny
circRNA_11184|Chr7:59304819_59330670_-	93.5293373710862	0	214.753341512323	7.74653676931426	9.94066163579971	2.76981262490049e-23	2.82219303557196e-22	Up	0	0	0	0	0	0	0	0	0	26.5337849996766	0	23.1339555735054	21.7127777308541	0	0	22.1488190670501	25852	25852	antisense	NM_001033962.1	Chr7:59228752_59306727_+	Ube3a	GeneID:22215,Genbank:NM_001033962.1,MGI:MGI:105098	ubiquitin protein ligase E3A, transcript variant 3	GO:0050847,GO:0031398,GO:0003713,GO:0051865,GO:0032570,GO:0004842,GO:0060736,GO:0035037,GO:0005515,GO:0061002,GO:0005634,GO:0005737,GO:0005829,GO:0042752,GO:0006511,GO:0061630,GO:0014068,GO:0043161,GO:0016567,GO:0045944,GO:0000209,GO:0070936,GO:0046872,GO:0016740,GO:0000502,GO:2000058,GO:0048511,GO:0030521,GO:0001541	progesterone receptor signaling pathway|positive regulation of protein ubiquitination|transcription coactivator activity|protein autoubiquitination|response to progesterone|ubiquitin-protein transferase activity|prostate gland growth|sperm entry|protein binding|negative regulation of dendritic spine morphogenesis|nucleus|cytoplasm|cytosol|regulation of circadian rhythm|ubiquitin-dependent protein…	mmu04120,mmu05203,mmu05165	Ubiquitin mediated proteolysis|Viral carcinogenesis|Human papillomavirus infection	mmu-RP24-439I22_0033	http://159.226.67.237:8080/new/circ_detail.php?ID=mmu-RP24-439I22_0033	mmu_circ_0014287	ENSMUST00000170782	C230091D08Rik
circRNA_00056|Chr1:11747965_11829891_+	43.4255554617081	208.311958471272	0.239327859820856	-2.06294	-9.87278	5.46288842067106e-23	5.5502946354018e-22	Down	60.7442334891706	27.6658428024599	0	0	31.8633211369037	56.6346636264575	31.4038974162799	0	0	0	0	0	43.4255554617081	0	0	0	81927	299	sense-overlapping	XM_006495540.2	Chr1:11413563_11975902_+	A830018L16Rik	GeneID:320492,Genbank:XM_006495540.2,MGI:MGI:2444149	RIKEN cDNA A830018L16 gene, transcript variant X2	GO:0003674,GO:0005575,GO:0008150	molecular_function|cellular_component|biological_process			mmu-A830018L16Rik_0011	http://159.226.67.237:8080/new/circ_detail.php?ID=mmu-A830018L16Rik_0011	mmu_circ_0008079	ENSMUST00000137824	A830018L16Rik	MMU_CIRCpedia_4261	ENSMUST00000048613	A830018L16Rik	HSA_CIRCpedia_141540
circRNA_06592|Chr19:36862086_36871758_+	18.4648997209548	146.326616422546	0.144872415072832	-2.78715	-9.86076	6.15811186186012e-23	6.23881646175914e-22	Down	10.1240389148618	0	20.3762847756958	0	0	0	62.8077948325599	53.0184978994283	9.04239238119847	0	9.42250733975632	0	0	0	0	0	9673	569	sense-overlapping	XM_011247382.2	Chr19:36834230_36878411_+	Tnks2	GeneID:74493,Genbank:XM_011247382.2,MGI:MGI:1921743	tankyrase, TRF1-interacting ankyrin-related ADP-ribose polymerase 2, transcript variant X3	GO:0070198,GO:0016020,GO:0000723,GO:0016055,GO:0000781,GO:0070213,GO:0016740,GO:0003950,GO:0090263,GO:0005634,GO:0005635,GO:0016757,GO:0005694,GO:0019899,GO:0005737,GO:1904355,GO:0035264,GO:0040014,GO:0005794,GO:0000209,GO:1904357,GO:0046872,GO:0006471,GO:0000242,GO:0048471	protein localization to chromosome, telomeric region|membrane|telomere maintenance|Wnt signaling pathway|chromosome, telomeric region|protein auto-ADP-ribosylation|transferase activity|NAD+ ADP-ribosyltransferase activity|positive regulation of canonical Wnt signaling pathway|nucleus|nuclear envelope|transferase activity, transferring glycosyl groups|chromosome|enzyme binding|cytoplasm|positive r…			mmu-Tnks2_0023	http://159.226.67.237:8080/new/circ_detail.php?ID=mmu-Tnks2_0023	mmu_circ_0000946	NM_001163635	Tnks2	MMU_CIRCpedia_18248	NM_001163635	Tnks2	species_specific
circRNA_01113|Chr10:9778021_9800068_-	21.6743367149996	154.455954655745	0.161102854957957	-2.63395	-9.83169	8.22230608150025e-23	8.28286697615153e-22	Down	91.116350233756	0	0	10.3036990568118	10.6211070456346	0	0	42.4147983195427	0	0	0	0	10.856388865427	10.8179478495726	0	0	22048	503	sense-overlapping	XM_006512926.3	Chr10:9757749_9901222_-	Stxbp5	GeneID:78808,Genbank:XM_006512926.3,MGI:MGI:1926058	syntaxin binding protein 5 (tomosyn), transcript variant X1	GO:0017137,GO:0005829,GO:0017157,GO:0005886,GO:0005892,GO:0006887,GO:0007409,GO:0015031,GO:0019905,GO:0016020,GO:0016021,GO:0030141,GO:0016192,GO:0045921,GO:0017075,GO:0005096,GO:0050708,GO:0005515,GO:0005737	Rab GTPase binding|cytosol|regulation of exocytosis|plasma membrane|acetylcholine-gated channel complex|exocytosis|axonogenesis|protein transport|syntaxin binding|membrane|integral component of membrane|secretory granule|vesicle-mediated transport|positive regulation of exocytosis|syntaxin-1 binding|GTPase activator activity|regulation of protein secretion|protein binding|cytoplasm			mmu-Stxbp5_0051	http://159.226.67.237:8080/new/circ_detail.php?ID=mmu-Stxbp5_0051				MMU_CIRCpedia_220166	uc007eja.1	Stxbp5	species_specific
circRNA_12185|Chr7:132949585_132966694_+	18.0847847623969	144.265544232642	0.143917233755891	-2.79669	-9.80836	1.03641983271895e-22	1.04110421614367e-21	Down	0	18.4438952016399	20.3762847756958	0	53.1055352281728	0	52.3398290271332	0	18.0847847623969	0	0	0	0	0	0	0	17110	1039	sense-overlapping	XM_006507967.3	Chr7:132931142_132985411_+	Zranb1	GeneID:360216,Genbank:XM_006507967.3,MGI:MGI:106441	zinc finger, RAN-binding domain containing 1, transcript variant X2	GO:0070530,GO:0016787,GO:0005634,GO:0022604,GO:0005654,GO:0070536,GO:0030177,GO:0005737,GO:0071947,GO:0005829,GO:0006508,GO:0007010,GO:0035523,GO:0008233,GO:1990168,GO:0008234,GO:0036459,GO:0016055,GO:0004843,GO:0043231,GO:0016477,GO:0046872	K63-linked polyubiquitin modification-dependent protein binding|hydrolase activity|nucleus|regulation of cell morphogenesis|nucleoplasm|protein K63-linked deubiquitination|positive regulation of Wnt signaling pathway|cytoplasm|protein deubiquitination involved in ubiquitin-dependent protein catabolic process|cytosol|proteolysis|cytoskeleton organization|protein K29-linked deubiquitination|peptida…			mmu-Zranb1_0005	http://159.226.67.237:8080/new/circ_detail.php?ID=mmu-Zranb1_0005	mmu_circ_0001638	NM_207302	Zranb1	MMU_CIRCpedia_7899	ENSMUST00000106157	Zranb1	species_specific
circRNA_01441|Chr10:81308948_81309247_+	43.6826024264698	206.909776846526	0.242375974658724	-2.04468	-9.78332	1.32787772229872e-22	1.32638572485793e-21	Down	0	175.217004415579	0	0	10.6211070456346	0	10.4679658054266	10.6036995798857	0	0	0	0	10.856388865427	0	32.8262135610428	0	300	300	exonic	NM_001146687.2	Chr10:81292963_81319974_+	Pip5k1c	GeneID:18717,Genbank:NM_001146687.2,MGI:MGI:1298224	phosphatidylinositol-4-phosphate 5-kinase, type 1 gamma, transcript variant 2	GO:0030054,GO:0007409,GO:0005654,GO:0042995,GO:0010008,GO:0005737,GO:0046488,GO:0016020,GO:0005829,GO:0070527,GO:0005886,GO:0006661,GO:0016301,GO:0006887,GO:1990147,GO:0016307,GO:0006897,GO:0016308,GO:0006909,GO:0006935,GO:0000166,GO:0016310,GO:0007016,GO:0005515,GO:0016740,GO:0007155,GO:0005524	cell junction|axonogenesis|nucleoplasm|cell projection|endosome membrane|cytoplasm|phosphatidylinositol metabolic process|membrane|cytosol|platelet aggregation|plasma membrane|phosphatidylinositol biosynthetic process|kinase activity|exocytosis|talin binding|phosphatidylinositol phosphate kinase activity|endocytosis|1-phosphatidylinositol-4-phosphate 5-kinase activity|phagocytosis|chemotaxis|nucl…	mmu00562,mmu04070,mmu04072,mmu04144,mmu04510,mmu04810,mmu04666,mmu05231	Inositol phosphate metabolism|Phosphatidylinositol signaling system|Phospholipase D signaling pathway|Endocytosis|Focal adhesion|Regulation of actin cytoskeleton|Fc gamma R-mediated phagocytosis|Choline metabolism in cancer	mmu-Pip5k1c_0001	http://159.226.67.237:8080/new/circ_detail.php?ID=mmu-Pip5k1c_0001	mmu_circ_0002482	ENSMUST00000045469	Pip5k1c	MMU_CIRCpedia_30758	ENSMUST00000163075	Pip5k1c	HSA_CIRCpedia_85831
circRNA_05795|Chr17:71800799_71810982_+	33.365437839194	182.50659587779	0.209884487159944	-2.25233	-9.76366	1.61234139452919e-22	1.60601848709966e-21	Down	0	119.885318810659	0	30.9110971704353	21.2422140912691	0	10.4679658054266	0	0	0	0	11.5669777867527	10.856388865427	0	10.9420711870143	0	10184	748	sense-overlapping	XM_006525149.2	Chr17:71769672_71858351_+	Clip4	GeneID:78785,Genbank:XM_006525149.2,MGI:MGI:1919100	CAP-GLY domain containing linker protein family, member 4, transcript variant X7	GO:0003674,GO:0008150,GO:0043231	molecular_function|biological_process|intracellular membrane-bounded organelle			mmu-Clip4_0019	http://159.226.67.237:8080/new/circ_detail.php?ID=mmu-Clip4_0019	mmu_circ_0006979	ENSMUST00000024854	Clip4	MMU_CIRCpedia_27899	NM_001271484	Clip4	species_specific
circRNA_04016|Chr14:30045215_30047371_-	208.85328729885	67.7988875737151	3.53655831885183	1.82234605195058	9.75523012218334	1.7520286857893e-22	1.74028324208568e-21	Up	0	36.8877904032798	0	30.9110971704353	0	0	0	0	0	26.5337849996766	37.6900293590253	46.2679111470109	65.1383331925622	0	0	33.2232286005752	2157	286	sense-overlapping	XM_017315818.1	Chr14:30039941_30352878_-	Cacna1d	GeneID:12289,Genbank:XM_017315818.1,MGI:MGI:88293	calcium channel, voltage-dependent, L type, alpha 1D subunit, transcript variant X13	GO:0005886,GO:0005887,GO:0005891,GO:0006811,GO:0006816,GO:0030165,GO:0030425,GO:0007188,GO:0030506,GO:0007605,GO:0032590,GO:0032793,GO:0034765,GO:0086010,GO:0042383,GO:0086046,GO:0043025,GO:0046872,GO:0086059,GO:0086091,GO:0005216,GO:1901016,GO:0005244,GO:1901379,GO:0005245,GO:1990454,GO:0005261,GO:0005262,GO:0005515,GO:0005634,GO:0008331,GO:0016020,GO:0016021,GO:0051393,GO:0016324,GO:0051924,GO:…	plasma membrane|integral component of plasma membrane|voltage-gated calcium channel complex|ion transport|calcium ion transport|PDZ domain binding|dendrite|adenylate cyclase-modulating G-protein coupled receptor signaling pathway|ankyrin binding|sensory perception of sound|dendrite membrane|positive regulation of CREB transcription factor activity|regulation of ion transmembrane transport|membran…	mmu04010,mmu04020,mmu04024,mmu04022,mmu04218,mmu04530,mmu04911,mmu04912,mmu04921,mmu04924,mmu04925,mmu04927,mmu04260,mmu04261,mmu04270,mmu04973,mmu04724,mmu04727,mmu04725,mmu04728,mmu04726,mmu04723,mmu04713,mmu05010,mmu05031,mmu05410,mmu05412,mmu05414,mmu04930,mmu04934	MAPK signaling pathway|Calcium signaling pathway|cAMP signaling pathway|cGMP - PKG signaling pathway|Cellular senescence|Tight junction|Insulin secretion|GnRH signaling pathway|Oxytocin signaling pathway|Renin secretion|Aldosterone synthesis and secretion|Cortisol synthesis and secretion|Cardiac muscle contraction|Adrenergic signaling in cardiomyocytes|Vascular smooth muscle contraction|Carbohydr…	mmu-Cacna1d_0017	http://159.226.67.237:8080/new/circ_detail.php?ID=mmu-Cacna1d_0017	mmu_circ_0005169	ENSMUST00000057695	Cacna1d	MMU_CIRCpedia_15699	uc007sut.2	Cacna1d	species_specific
circRNA_05057|Chr16:17015898_17018475_+	79.5145243826025	281.089164271367	0.324761424875269	-1.62255	-9.73563	2.12488758506152e-22	2.10476330152612e-21	Down	0	0	81.5051391027833	82.429592454494	10.6211070456346	22.653865450583	73.2757606379865	10.6036995798857	0	35.3783799995687	0	11.5669777867527	32.5691665962811	0	0	0	2578	373	sense-overlapping	XM_006522147.3	Chr16:16983379_17045286_+	Mapk1	GeneID:26413,Genbank:XM_006522147.3,MGI:MGI:1346858	mitogen-activated protein kinase 1, transcript variant X1	GO:0060425,GO:0060440,GO:0060716,GO:0061308,GO:0004707,GO:0070371,GO:0004708,GO:0070849,GO:0005515,GO:0071276,GO:0005524,GO:0071310,GO:0005634,GO:0005829,GO:0005654,GO:0005856,GO:0005886,GO:0005901,GO:0009636,GO:0005925,GO:0009887,GO:0006351,GO:0010468,GO:0006468,GO:0010628,GO:0010800,GO:0014032,GO:0015966,GO:0000165,GO:0030424,GO:0016020,GO:0030641,GO:0016301,GO:0000166,GO:0030878,GO:0016310,GO:…	lung morphogenesis|trachea formation|labyrinthine layer blood vessel development|cardiac neural crest cell development involved in heart development|MAP kinase activity|ERK1 and ERK2 cascade|MAP kinase kinase activity|response to epidermal growth factor|protein binding|cellular response to cadmium ion|ATP binding|cellular response to organic substance|nucleus|cytosol|nucleoplasm|cytoskeleton|plas…	mmu04014,mmu04015,mmu04010,mmu04012,mmu04350,mmu04370,mmu04371,mmu04668,mmu04066,mmu04068,mmu04072,mmu04071,mmu04024,mmu04022,mmu04151,mmu04150,mmu04140,mmu04114,mmu04210,mmu04218,mmu04510,mmu04520,mmu04540,mmu04550,mmu04810,mmu04611,mmu04620,mmu04621,mmu04625,mmu04650,mmu04660,mmu04658,mmu04659,mmu04657,mmu04662,mmu04664,mmu04666,mmu04062,mmu04910,mmu04912,mmu04915,mmu04914,mmu04917,mmu04921,mmu…	Ras signaling pathway|Rap1 signaling pathway|MAPK signaling pathway|ErbB signaling pathway|TGF-beta signaling pathway|VEGF signaling pathway|Apelin signaling pathway|TNF signaling pathway|HIF-1 signaling pathway|FoxO signaling pathway|Phospholipase D signaling pathway|Sphingolipid signaling pathway|cAMP signaling pathway|cGMP - PKG signaling pathway|PI3K-Akt signaling pathway|mTOR signaling pathw…	mmu-Mapk1_0001	http://159.226.67.237:8080/new/circ_detail.php?ID=mmu-Mapk1_0001	mmu_circ_0006095	ENSMUST00000069107	Mapk1	MMU_CIRCpedia_11792	NM_001038663	Mapk1	HSA_CIRCpedia_36057
circRNA_04567|Chr15:39436997_39437922_+	44.4398473727191	207.284330368213	0.246132046497442	-2.0225	-9.72323	2.40047803412478e-22	2.36457060646751e-21	Down	0	0	142.633993429871	10.3036990568118	10.6211070456346	22.653865450583	10.4679658054266	10.6036995798857	0	0	0	11.5669777867527	10.856388865427	0	10.9420711870143	11.0744095335251	926	926	exonic	NM_001256382.1	Chr15:39198286_39684372_+	Rims2	GeneID:116838,Genbank:NM_001256382.1,MGI:MGI:2152972	regulating synaptic membrane exocytosis 2, transcript variant 1	GO:0017156,GO:0017157,GO:0019904,GO:0019933,GO:0030054,GO:0030073,GO:0048786,GO:0030154,GO:0048788,GO:0032991,GO:0048791,GO:0042391,GO:0050806,GO:0060077,GO:0061669,GO:0097151,GO:0098831,GO:1903861,GO:0005515,GO:0006836,GO:0006886,GO:0006887,GO:0007269,GO:0010628,GO:0016082,GO:0017137,GO:0042734,GO:0043005,GO:0044325,GO:0045202,GO:2000300,GO:0046872,GO:0046982,GO:2000463,GO:0048167	calcium ion regulated exocytosis|regulation of exocytosis|protein domain specific binding|cAMP-mediated signaling|cell junction|insulin secretion|presynaptic active zone|cell differentiation|cytoskeleton of presynaptic active zone|protein-containing complex|calcium ion-regulated exocytosis of neurotransmitter|regulation of membrane potential|positive regulation of synaptic transmission|inhibitory…	mmu04911	Insulin secretion	mmu-Rims2_0001	http://159.226.67.237:8080/new/circ_detail.php?ID=mmu-Rims2_0001	mmu_circ_0005634	ENSMUST00000110312	Rims2	MMU_CIRCpedia_19128	NM_001256382	Rims2	HSA_CIRCpedia_59773
circRNA_03470|Chr13:49095341_49102962_-	193.804645260103	58.940050861087	3.77498954333868	1.91647264820081	9.72267231856874	2.41362372540393e-22	2.37095192473381e-21	Up	40.4961556594471	18.4438952016399	0	0	0	0	0	0	0	26.5337849996766	0	57.8348889337636	65.1383331925622	0	0	44.2976381341002	7622	552	sense-overlapping	XM_011244427.2	Chr13:49036302_49128460_-	Wnk2	GeneID:75607,Genbank:XM_011244427.2,MGI:MGI:1922857	WNK lysine deficient protein kinase 2, transcript variant X17	GO:0032414,GO:0005524,GO:0035556,GO:0005737,GO:0046777,GO:0005829,GO:0005886,GO:0006468,GO:0050801,GO:0070373,GO:0008285,GO:0090263,GO:0016020,GO:2000651,GO:0016301,GO:0000166,GO:0016310,GO:0004672,GO:0016740,GO:0004674	positive regulation of ion transmembrane transporter activity|ATP binding|intracellular signal transduction|cytoplasm|protein autophosphorylation|cytosol|plasma membrane|protein phosphorylation|ion homeostasis|negative regulation of ERK1 and ERK2 cascade|negative regulation of cell proliferation|positive regulation of canonical Wnt signaling pathway|membrane|positive regulation of sodium ion tran…			mmu-Wnk2_0001	http://159.226.67.237:8080/new/circ_detail.php?ID=mmu-Wnk2_0001	mmu_circ_0000463	NM_029361	Wnk2	MMU_CIRCpedia_21485	NM_001290313	Wnk2	HSA_CIRCpedia_64715
circRNA_05100|Chr16:20607764_20609086_-	74.7803477302072	271.291370246622	0.3164561776448	-1.65992	-9.72158	2.43961374178828e-22	2.38331496313163e-21	Down	0	36.8877904032798	40.7525695513916	41.214796227247	31.8633211369037	67.961596351749	31.4038974162799	21.2073991597713	0	53.0675699993531	0	0	21.7127777308541	0	0	0	1323	530	sense-overlapping	NM_145939.2	Chr16:20605458_20610749_-	Alg3	GeneID:208624,Genbank:NM_145939.2,MGI:MGI:1098592	asparagine-linked glycosylation 3 (alpha-1,3-mannosyltransferase)	GO:0005789,GO:0016020,GO:0016021,GO:0016740,GO:0016757,GO:0016758,GO:0052925,GO:0000033,GO:0005783	endoplasmic reticulum membrane|membrane|integral component of membrane|transferase activity|transferase activity, transferring glycosyl groups|transferase activity, transferring hexosyl groups|dol-P-Man:Man(5)GlcNAc(2)-PP-Dol alpha-1,3-mannosyltransferase activity|alpha-1,3-mannosyltransferase activity|endoplasmic reticulum	mmu00510	N-Glycan biosynthesis	mmu-Alg3_0002	http://159.226.67.237:8080/new/circ_detail.php?ID=mmu-Alg3_0002	mmu_circ_0006151	ENSMUST00000045918	Alg3	MMU_CIRCpedia_12994	ENSMUST00000045918	Alg3	HSA_CIRCpedia_44718
circRNA_02705|Chr12:31790847_31802483_+	358.015066496425	172.120426209823	2.38798155374181	1.25579169236989	9.70970620385292	2.74126109434378e-22	2.66336733647172e-21	Up	60.7442334891706	27.6658428024599	0	30.9110971704353	31.8633211369037	0	20.9359316108533	0	54.2543542871908	0	28.267522019269	57.8348889337636	151.989444115978	21.6358956991453	21.8841423740285	22.1488190670501	11637	357	sense-overlapping	XM_006515083.1	Chr12:31654868_31924647_+	Cog5	GeneID:238123,Genbank:XM_006515083.1,MGI:MGI:2145130	component of oligomeric golgi complex 5, transcript variant X2	GO:0005794,GO:0006891,GO:0015031,GO:0016020,GO:0017119,GO:0048219,GO:0003674,GO:0005654,GO:0005737	Golgi apparatus|intra-Golgi vesicle-mediated transport|protein transport|membrane|Golgi transport complex|inter-Golgi cisterna vesicle-mediated transport|molecular_function|nucleoplasm|cytoplasm			mmu-Cog5_0002	http://159.226.67.237:8080/new/circ_detail.php?ID=mmu-Cog5_0002	mmu_circ_0003895	ENSMUST00000036862	Cog5	MMU_CIRCpedia_16270	NM_001163126	Cog5	HSA_CIRCpedia_56247
circRNA_06392|Chr18:84342946_84354691_-	172.285940337538	449.944732771265	0.439594998277591	-1.18575	-9.70968	2.74195365709927e-22	2.65678125467166e-21	Down	50.6201945743089	18.4438952016399	81.5051391027833	72.1258933976823	31.8633211369037	79.2885290770405	41.8718632217066	74.2258970591997	0	44.2229749994609	18.8450146795126	0	75.9947220579892	0	0	33.2232286005752	11746	372	sense-overlapping	NM_001033341.2	Chr18:84207701_84589504_-	Zfp407	GeneID:240476,Genbank:NM_001033341.2,MGI:MGI:2685179	zinc finger protein 407	GO:0003674,GO:0005575,GO:0008150	molecular_function|cellular_component|biological_process			mmu-Zfp407_0001	http://159.226.67.237:8080/new/circ_detail.php?ID=mmu-Zfp407_0001	mmu_circ_0007574	ENSMUST00000125763	Zfp407	MMU_CIRCpedia_31632	NM_001033341	Zfp407	HSA_CIRCpedia_24296
circRNA_06827|Chr2:6604024_6615822_-	183.236173540557	52.7818452820081	3.98555421869892	1.99478035482382	9.70750073015047	2.80121351573318e-22	2.70682479944217e-21	Up	0	0	0	0	21.2422140912691	0	20.9359316108533	10.6036995798857	45.2119619059924	0	28.267522019269	0	10.856388865427	32.4538435487179	0	66.4464572011503	11799	374	sense-overlapping	NM_001310447.1	Chr2:6539694_6721662_-	Celf2	GeneID:14007,Genbank:NM_001310447.1,MGI:MGI:1338822	CUGBP, Elav-like family member 2, transcript variant 9	GO:0005634,GO:0005737,GO:0006376,GO:0006397,GO:0036002,GO:0003676,GO:0003723	nucleus|cytoplasm|mRNA splice site selection|mRNA processing|pre-mRNA binding|nucleic acid binding|RNA binding			mmu-Celf2_0018	http://159.226.67.237:8080/new/circ_detail.php?ID=mmu-Celf2_0018	mmu_circ_0010097	ENSMUST00000100429	Celf2	MMU_CIRCpedia_26419	ENSMUST00000002176	Celf2	HSA_CIRCpedia_167169
circRNA_03025|Chr12:84121283_84136637_+	149.964074045951	33.9807981758745	5.06658964763183	2.3410149870803	9.7061	2.83993529775497e-22	2.73680485604788e-21	Up	0	0	0	0	0	33.9807981758745	0	0	27.1271771435954	35.3783799995687	0	0	43.4255554617081	0	21.8841423740285	22.1488190670501	15355	529	sense-overlapping	XM_006515371.3	Chr12:84114280_84143517_+	Dnal1	GeneID:105000,Genbank:XM_006515371.3,MGI:MGI:1921462	dynein, axonemal, light chain 1, transcript variant X2	GO:0005874,GO:0030286,GO:0036157,GO:0036158,GO:0042995,GO:0043014,GO:0045504,GO:0003774,GO:0005737,GO:0005856	microtubule|dynein complex|outer dynein arm|outer dynein arm assembly|cell projection|alpha-tubulin binding|dynein heavy chain binding|motor activity|cytoplasm|cytoskeleton	mmu05016	Huntington's disease	mmu-Dnal1_0001	http://159.226.67.237:8080/new/circ_detail.php?ID=mmu-Dnal1_0001				MMU_CIRCpedia_31525	NM_028821	Dnal1	HSA_CIRCpedia_13002
circRNA_04089|Chr14:45205342_45213524_-	26.7315823809829	164.82549297126	0.18619257631602	-2.42513	-9.69578	3.14238242103724e-22	3.02008429438066e-21	Down	30.3721167445853	9.22194760081996	0	72.1258933976823	53.1055352281728	0	0	0	9.04239238119847	17.6891899997844	0	0	0	0	0	0	8183	471	sense-overlapping	NM_001310534.1	Chr14:45134448_45219425_-	Txndc16	GeneID:70561,Genbank:NM_001310534.1,MGI:MGI:1917811	thioredoxin domain containing 16, transcript variant 1	GO:0005788,GO:0008150,GO:0045454,GO:0003674,GO:0005576,GO:0005783	endoplasmic reticulum lumen|biological_process|cell redox homeostasis|molecular_function|extracellular region|endoplasmic reticulum			mmu-Txndc16_0005	http://159.226.67.237:8080/new/circ_detail.php?ID=mmu-Txndc16_0005	mmu_circ_0005236	ENSMUST00000123879	Txndc16	MMU_CIRCpedia_20537	ENSMUST00000022377	Txndc16	HSA_CIRCpedia_131328
circRNA_07584|Chr2:120806759_120837260_-	212.01214140933	516.384969848082	0.471356191930271	-1.08511	-9.68661	3.43754152656022e-22	3.29485112357093e-21	Down	50.6201945743089	110.663371209839	91.6932814906312	123.644388681741	10.6211070456346	33.9807981758745	20.9359316108533	74.2258970591997	0	0	0	92.5358222940218	65.1383331925622	32.4538435487179	21.8841423740285	0	30502	12303	sense-overlapping	NM_001024856.2	Chr2:120732816_120850418_-	Ttbk2	GeneID:140810,Genbank:NM_001024856.2,MGI:MGI:2155779	tau tubulin kinase 2, transcript variant 2	GO:1902857,GO:0030900,GO:0018105,GO:0004674,GO:1903828,GO:0035869,GO:1904527,GO:1990403,GO:0036064,GO:0005634,GO:0005737,GO:0005814,GO:0019894,GO:0042733,GO:0021549,GO:0005829,GO:0045111,GO:0021681,GO:0007026,GO:0060271,GO:0021915,GO:0007224,GO:0000226,GO:0021935,GO:0008360,GO:0004672,GO:1902817,GO:0030334,GO:0008589	positive regulation of non-motile cilium assembly|forebrain development|peptidyl-serine phosphorylation|protein serine/threonine kinase activity|negative regulation of cellular protein localization|ciliary transition zone|negative regulation of microtubule binding|embryonic brain development|ciliary basal body|nucleus|cytoplasm|centriole|kinesin binding|embryonic digit morphogenesis|cerebellum de…			mmu-Ttbk2_0002	http://159.226.67.237:8080/new/circ_detail.php?ID=mmu-Ttbk2_0002	mmu_circ_0009255	ENSMUST00000141921	Ttbk2	MMU_CIRCpedia_5225	ENSMUST00000141921	Ttbk2	species_specific
circRNA_03385|Chr13:20274520_20290493_+	179.136055509211	50.6201945743089	4.06276098995024	2.02246049409003	9.68489258850721	3.49575791359249e-22	3.34164385503626e-21	Up	50.6201945743089	0	0	0	0	0	0	0	45.2119619059924	0	0	57.8348889337636	32.5691665962811	21.6358956991453	21.8841423740285	0	15974	682	sense-overlapping	XM_006516544.3	Chr13:20090692_20606528_+	Elmo1	GeneID:140580,Genbank:XM_006516544.3,MGI:MGI:2153044	engulfment and cell motility 1, transcript variant X1	GO:0030036,GO:0005737,GO:0005886,GO:0032045,GO:0006909,GO:0006911,GO:0006915,GO:0016020,GO:0048870,GO:0016477,GO:0016601,GO:0005085,GO:0017124,GO:0005515,GO:0030029	actin cytoskeleton organization|cytoplasm|plasma membrane|guanyl-nucleotide exchange factor complex|phagocytosis|phagocytosis, engulfment|apoptotic process|membrane|cell motility|cell migration|Rac protein signal transduction|guanyl-nucleotide exchange factor activity|SH3 domain binding|protein binding|actin filament-based process	mmu04062,mmu05100	Chemokine signaling pathway|Bacterial invasion of epithelial cells	mmu-Elmo1_0001	http://159.226.67.237:8080/new/circ_detail.php?ID=mmu-Elmo1_0001	mmu_circ_0004524	ENSMUST00000072519	Elmo1	MMU_CIRCpedia_12890	ENSMUST00000165249	Elmo1	HSA_CIRCpedia_57995
circRNA_11401|Chr7:59458946_59480979_-	61.8281105038536	243.823813286081	0.291119926029685	-1.78031	-9.68062	3.64482946428727e-22	3.47480256702561e-21	Down	40.4961556594471	46.1097380040998	0	51.5184952840588	42.4844281825383	0	31.4038974162799	31.811098739657	27.1271771435954	0	0	34.7009333602582	0	0	0	0	22034	22034	intergenic										mmu-RP24-439I22_0301	http://159.226.67.237:8080/new/circ_detail.php?ID=mmu-RP24-439I22_0301
circRNA_00188|Chr1:34223804_34229246_+	176.819838407115	456.72653881093	0.444464233464722	-1.16986	-9.6781	3.73600087921311e-22	3.55219762740156e-21	Down	0	101.44142360902	132.445851042023	20.6073981136235	106.211070456346	11.3269327252915	10.4679658054266	74.2258970591997	0	0	0	11.5669777867527	10.856388865427	21.6358956991453	10.9420711870143	121.818504868776	5443	2168	sense-overlapping	XM_017314722.1	Chr1:33908213_34307826_+	Dst	GeneID:13518,Genbank:XM_017314722.1,MGI:MGI:104627	dystonin, transcript variant X13	GO:0005856,GO:0005874,GO:0005882,GO:0005886,GO:0005925,GO:0007155,GO:0007409,GO:0031110,GO:0008017,GO:0031122,GO:0008090,GO:0031410,GO:0009898,GO:0031673,GO:0042383,GO:0042803,GO:0042995,GO:0046872,GO:0046907,GO:0048471,GO:0001725,GO:0003779,GO:0005509,GO:0005515,GO:0005634,GO:0005635,GO:0005737,GO:0005783,GO:0005789,GO:0014069,GO:0014704,GO:0015629,GO:0015630,GO:0016020,GO:0016021,GO:0030018,GO:…	cytoskeleton|microtubule|intermediate filament|plasma membrane|focal adhesion|cell adhesion|axonogenesis|regulation of microtubule polymerization or depolymerization|microtubule binding|cytoplasmic microtubule organization|retrograde axonal transport|cytoplasmic vesicle|cytoplasmic side of plasma membrane|H zone|sarcolemma|protein homodimerization activity|cell projection|metal ion binding|intrac…			mmu-Dst_0018	http://159.226.67.237:8080/new/circ_detail.php?ID=mmu-Dst_0018	mmu_circ_0008667	ENSMUST00000097789	Dst	MMU_CIRCpedia_17157	ENSMUST00000183034	Dst	HSA_CIRCpedia_371083
circRNA_03295|Chr13:9493105_9506689_+	118.436842855237	18.4438952016399	7.37218547513923	2.88209236786194	9.66886359751995	4.08893112804564e-22	3.87739709102141e-21	Up	0	18.4438952016399	0	0	0	0	0	0	9.04239238119847	8.84459499989218	0	46.2679111470109	54.2819443271351	0	0	0	13585	351	sense-overlapping	XM_006516473.1	Chr13:9276503_9668928_+	Dip2c	GeneID:208440,Genbank:XM_006516473.1,MGI:MGI:1920179	disco interacting protein 2 homolog C, transcript variant X1	GO:0003674,GO:0005575,GO:0008150	molecular_function|cellular_component|biological_process			mmu-Dip2c_0002	http://159.226.67.237:8080/new/circ_detail.php?ID=mmu-Dip2c_0002	mmu_circ_0004893	ENSMUST00000169960	Dip2c	MMU_CIRCpedia_34983	NM_001081426	Dip2c	HSA_CIRCpedia_1804
circRNA_01621|Chr10:114444679_114487006_-	57.2625223735972	233.793185724815	0.281190537933859	-1.83038	-9.66178	4.38179240991015e-22	4.14405686426609e-21	Down	0	64.5536332057397	0	61.8221943408705	42.4844281825383	22.653865450583	10.4679658054266	31.811098739657	0	35.3783799995687	0	0	0	0	21.8841423740285	0	42328	544	sense-overlapping	NM_146241.2	Chr10:114398821_114801370_-	Trhde	GeneID:237553,Genbank:NM_146241.2,MGI:MGI:2384311	TRH-degrading enzyme	GO:0070006,GO:0006508,GO:0007165,GO:0007267,GO:0008217,GO:0008233,GO:0008237,GO:0008270,GO:0016020,GO:0016021,GO:0016787,GO:0042277,GO:0004177,GO:0043171,GO:0005737,GO:0046872,GO:0005886	metalloaminopeptidase activity|proteolysis|signal transduction|cell-cell signaling|regulation of blood pressure|peptidase activity|metallopeptidase activity|zinc ion binding|membrane|integral component of membrane|hydrolase activity|peptide binding|aminopeptidase activity|peptide catabolic process|cytoplasm|metal ion binding|plasma membrane			mmu-Trhde_0020	http://159.226.67.237:8080/new/circ_detail.php?ID=mmu-Trhde_0020	mmu_circ_0001965	ENSMUST00000061632	Trhde	MMU_CIRCpedia_3700	NM_146241	Trhde	HSA_CIRCpedia_342608
circRNA_07622|Chr2:126831197_126837435_-	23.1339555735054	154.861531554672	0.17150169793536	-2.54371	-9.65716	4.58410709560121e-22	4.32389518089069e-21	Down	0	36.8877904032798	0	20.6073981136235	21.2422140912691	33.9807981758745	20.9359316108533	21.2073991597713	0	0	0	23.1339555735054	0	0	0	0	6239	431	sense-overlapping	NM_001164325.1	Chr2:126791558_126876261_-	Trpm7	GeneID:58800,Genbank:NM_001164325.1,MGI:MGI:1929996	transient receptor potential cation channel, subfamily M, member 7, transcript variant 2	GO:0005515,GO:0005524,GO:0005737,GO:0005886,GO:0006468,GO:0006811,GO:0030672,GO:0006812,GO:0031032,GO:0006816,GO:0043005,GO:0043025,GO:0043065,GO:0043196,GO:0046777,GO:0046872,GO:0051262,GO:0055085,GO:0000166,GO:0001726,GO:0003779,GO:0004672,GO:0004674,GO:0005216,GO:0005261,GO:0005262,GO:0007613,GO:0010961,GO:0012501,GO:0016020,GO:0016021,GO:0016301,GO:0016310,GO:0070266,GO:0016340,GO:0070588,GO:…	protein binding|ATP binding|cytoplasm|plasma membrane|protein phosphorylation|ion transport|synaptic vesicle membrane|cation transport|actomyosin structure organization|calcium ion transport|neuron projection|neuronal cell body|positive regulation of apoptotic process|varicosity|protein autophosphorylation|metal ion binding|protein tetramerization|transmembrane transport|nucleotide binding|ruffle…	mmu04217,mmu04218,mmu04621,mmu04978	Necroptosis|Cellular senescence|NOD-like receptor signaling pathway|Mineral absorption	mmu-Trpm7_0053	http://159.226.67.237:8080/new/circ_detail.php?ID=mmu-Trpm7_0053	mmu_circ_0009303	ENSMUST00000103224	Trpm7	MMU_CIRCpedia_6712	NM_001164325	Trpm7	species_specific
circRNA_05479|Chr17:13548296_13568883_-	428.607115498895	227.498059552451	2.16293643724183	1.1129912690801	9.65190842612487	4.82493121468843e-22	4.53900936492911e-21	Up	40.4961556594471	27.6658428024599	40.7525695513916	0	0	45.307730901166	73.2757606379865	0	45.2119619059924	70.7567599991375	0	127.23675565428	65.1383331925622	43.2717913982905	43.7682847480571	33.2232286005752	20588	20588	intergenic										mmu-Tcte2_0001	http://159.226.67.237:8080/new/circ_detail.php?ID=mmu-Tcte2_0001
circRNA_04203|Chr14:64851885_64903318_-	43.4255554617081	203.305949617418	0.245220837313605	-2.02785	-9.64599	5.11149143792824e-22	4.78327988244022e-21	Down	0	0	0	30.9110971704353	42.4844281825383	56.6346636264575	73.2757606379865	0	0	0	0	0	43.4255554617081	0	0	0	51434	908	sense-overlapping	XM_011245034.2	Chr14:64811600_64949901_-	Hmbox1	GeneID:219150,Genbank:XM_011245034.2,MGI:MGI:2445066	homeobox containing 1, transcript variant X7	GO:0045893,GO:0032212,GO:0003677,GO:0051973,GO:0035563,GO:0003691,GO:0042162,GO:0003720,GO:0005515,GO:0005634,GO:0005654,GO:0005697,GO:0042802,GO:0005737,GO:0043565,GO:0005829,GO:0044877,GO:0006351,GO:0000122,GO:0006355,GO:0000784,GO:0045892,GO:0016604	positive regulation of transcription, DNA-templated|positive regulation of telomere maintenance via telomerase|DNA binding|positive regulation of telomerase activity|positive regulation of chromatin binding|double-stranded telomeric DNA binding|telomeric DNA binding|telomerase activity|protein binding|nucleus|nucleoplasm|telomerase holoenzyme complex|identical protein binding|cytoplasm|sequence-s…			mmu-Hmbox1_0008	http://159.226.67.237:8080/new/circ_detail.php?ID=mmu-Hmbox1_0008				MMU_CIRCpedia_25954	uc007uiq.1	Hmbox1	HSA_CIRCpedia_60804
circRNA_09219|Chr4:137328713_137336129_-	136.662898081908	27.6658428024599	5.67111949255704	2.50363355473345	9.63393487100233	5.74850536421345e-22	5.36527167326588e-21	Up	0	27.6658428024599	0	0	0	0	0	0	36.1695695247939	0	0	34.7009333602582	32.5691665962811	0	0	33.2232286005752	7417	536	sense-overlapping	NM_009861.3	Chr4:137319696_137357759_-	Cdc42	GeneID:12540,Genbank:NM_009861.3,MGI:MGI:106211	cell division cycle 42, transcript variant 1	GO:0090135,GO:0090136,GO:0090316,GO:0098609,GO:0003924,GO:0099563,GO:0004871,GO:0005515,GO:0005525,GO:0006897,GO:0007015,GO:0005622,GO:0005737,GO:0007030,GO:0007088,GO:0007097,GO:0007163,GO:0030031,GO:0030036,GO:0007264,GO:0030141,GO:0007266,GO:0030154,GO:0030742,GO:0030865,GO:0031069,GO:0000139,GO:0035264,GO:0031256,GO:0000166,GO:0036336,GO:0031410,GO:0000322,GO:0042176,GO:0031424,GO:0001934,GO:…	actin filament branching|epithelial cell-cell adhesion|positive regulation of intracellular protein transport|cell-cell adhesion|GTPase activity|modification of synaptic structure|signal transducer activity|protein binding|GTP binding|endocytosis|actin filament organization|intracellular|cytoplasm|Golgi organization|regulation of mitotic nuclear division|nuclear migration|establishment or mainten…	mmu04014,mmu04015,mmu04010,mmu04370,mmu04144,mmu04510,mmu04520,mmu04530,mmu04810,mmu04660,mmu04666,mmu04670,mmu04062,mmu04912,mmu04722,mmu04360,mmu05200,mmu05205,mmu05203,mmu05212,mmu05211,mmu04932,mmu04933,mmu05132,mmu05100,mmu05165	Ras signaling pathway|Rap1 signaling pathway|MAPK signaling pathway|VEGF signaling pathway|Endocytosis|Focal adhesion|Adherens junction|Tight junction|Regulation of actin cytoskeleton|T cell receptor signaling pathway|Fc gamma R-mediated phagocytosis|Leukocyte transendothelial migration|Chemokine signaling pathway|GnRH signaling pathway|Neurotrophin signaling pathway|Axon guidance|Pathways in can…	mmu-Cdc42_0001	http://159.226.67.237:8080/new/circ_detail.php?ID=mmu-Cdc42_0001	mmu_circ_0011319	ENSMUST00000051477	Cdc42	MMU_CIRCpedia_8502	ENSMUST00000051477	Cdc42	HSA_CIRCpedia_30204
circRNA_11843|Chr7:73514090_73519708_-	26.5337849996766	162.998376487418	0.186886531544562	-2.41977	-9.6295	6.00214942741243e-22	5.58734119473262e-21	Down	0	27.6658428024599	10.1881423878479	72.1258933976823	0	0	0	53.0184978994283	0	26.5337849996766	0	0	0	0	0	0	5619	381	sense-overlapping	NM_001081345.2	Chr7:73426652_73541746_-	Chd2	GeneID:244059,Genbank:NM_001081345.2,MGI:MGI:2448567	chromodomain helicase DNA binding protein 2	GO:0042393,GO:0004386,GO:0043231,GO:0005515,GO:0060218,GO:0005524,GO:0005634,GO:0005654,GO:0005730,GO:0006325,GO:0006351,GO:0006355,GO:0006974,GO:0000166,GO:0007517,GO:0001046,GO:0016787,GO:0003677	histone binding|helicase activity|intracellular membrane-bounded organelle|protein binding|hematopoietic stem cell differentiation|ATP binding|nucleus|nucleoplasm|nucleolus|chromatin organization|transcription, DNA-templated|regulation of transcription, DNA-templated|cellular response to DNA damage stimulus|nucleotide binding|muscle organ development|core promoter sequence-specific DNA binding|hy…			mmu-Chd2_0001	http://159.226.67.237:8080/new/circ_detail.php?ID=mmu-Chd2_0001	mmu_circ_0014385	ENSMUST00000169922	Chd2	MMU_CIRCpedia_28460	NM_001081345	Chd2	HSA_CIRCpedia_16189
circRNA_00530|Chr1:110098271_110108955_+	22.509048973767	152.659842697598	0.169275619727325	-2.56255	-9.62781	6.10162814442014e-22	5.66511479936241e-21	Down	0	110.663371209839	0	10.3036990568118	10.6211070456346	0	10.4679658054266	10.6036995798857	0	0	0	11.5669777867527	0	0	10.9420711870143	0	10685	629	sense-overlapping	XM_017320693.1	Chr1:109982190_110145272_+	Cdh7	GeneID:241201,Genbank:XM_017320693.1,MGI:MGI:2442792	cadherin 7, type 2, transcript variant X2	GO:0016342,GO:0005886,GO:0034332,GO:0042803,GO:0005913,GO:0007043,GO:0007155,GO:0007156,GO:0044331,GO:0007275,GO:0045296,GO:0008092,GO:0046872,GO:0009986,GO:0016020,GO:0000902,GO:0016021,GO:0005509,GO:0016339	catenin complex|plasma membrane|adherens junction organization|protein homodimerization activity|cell-cell adherens junction|cell-cell junction assembly|cell adhesion|homophilic cell adhesion via plasma membrane adhesion molecules|cell-cell adhesion mediated by cadherin|multicellular organism development|cadherin binding|cytoskeletal protein binding|metal ion binding|cell surface|membrane|cell mo…			mmu-Cdh7_0005	http://159.226.67.237:8080/new/circ_detail.php?ID=mmu-Cdh7_0005	mmu_circ_0008073	ENSMUST00000112701	Cdh7	MMU_CIRCpedia_2770	ENSMUST00000112701	Cdh7	HSA_CIRCpedia_121445
circRNA_07263|Chr2:62764571_62837260_-	54.9360063314293	227.812829197177	0.276847740770613	-1.85284	-9.61691	6.78384854879071e-22	6.2821264165364e-21	Down	20.2480778297235	27.6658428024599	50.9407119392395	0	53.1055352281728	33.9807981758745	41.8718632217066	0	0	0	0	0	21.7127777308541	0	0	33.2232286005752	72690	1221	sense-overlapping	XM_006498825.2	Chr2:62699300_63184170_-	Kcnh7	GeneID:170738,Genbank:XM_006498825.2,MGI:MGI:2159566	potassium voltage-gated channel, subfamily H (eag-related), member 7, transcript variant X2	GO:0071805,GO:0005249,GO:0005267,GO:0005887,GO:0006811,GO:0006813,GO:0016020,GO:0016021,GO:0034765,GO:0042391,GO:0051291,GO:0005216,GO:0055085,GO:0005242,GO:0005244	potassium ion transmembrane transport|voltage-gated potassium channel activity|potassium channel activity|integral component of plasma membrane|ion transport|potassium ion transport|membrane|integral component of membrane|regulation of ion transmembrane transport|regulation of membrane potential|protein heterooligomerization|ion channel activity|transmembrane transport|inward rectifier potassium …			mmu-Kcnh7_0004	http://159.226.67.237:8080/new/circ_detail.php?ID=mmu-Kcnh7_0004	mmu_circ_0010081	ENSMUST00000075052	Kcnh7
circRNA_06117|Chr18:35317842_35325475_-	34.7009333602582	182.477353661232	0.218320370229089	-2.19548	-9.61067	7.20793881298822e-22	6.65751439454185e-21	Down	0	36.8877904032798	40.7525695513916	41.214796227247	0	0	0	63.622197479314	0	0	0	34.7009333602582	0	0	0	0	7634	314	sense-overlapping	XM_006526366.3	Chr18:35266396_35467943_-	Sil1	GeneID:81500,Genbank:XM_006526366.3,MGI:MGI:1932040	endoplasmic reticulum chaperone SIL1 homolog (S. cerevisiae), transcript variant X3	GO:0005783,GO:0015031,GO:0000774,GO:0005737	endoplasmic reticulum|protein transport|adenyl-nucleotide exchange factor activity|cytoplasm	mmu04141	Protein processing in endoplasmic reticulum	mmu-Sil1_0004	http://159.226.67.237:8080/new/circ_detail.php?ID=mmu-Sil1_0004	mmu_circ_0007271	ENSMUST00000025215	Sil1	MMU_CIRCpedia_17691	NM_030749	Sil1	HSA_CIRCpedia_101832
[truncated: 484 more rows]
