# Supplementary material for: Identification of the microglia-associated signature in experimental autoimmune encephalomyelitis
Source: Front Immunol. 2025 Jun 5;16:1581878. doi: 10.3389/fimmu.2025.1581878 (PMC12176564; doi:10.3389/fimmu.2025.1581878)
Supplement: Supplementary Table 8 — Average node degrees of different RNAs in the circRNA–miRNA–mRNA ceRNA network of self-generated RNA-seq dataset (EAE mice brain-GSE253318). [file Table8.xlsx]

## Sheet: Sheet1
Table S8. The average node degree of different RNAs in circRNA‒miRNA‒mRNA ceRNA network
RNAs Type	No. Of RNAs	Average Degree
mRNA	22	1.54546
miRNA	16	4.0625
circRNA	11	2.81818
