# Supplementary material for: Identification of the microglia-associated signature in experimental autoimmune encephalomyelitis
Source: Front Immunol. 2025 Jun 5;16:1581878. doi: 10.3389/fimmu.2025.1581878 (PMC12176564; doi:10.3389/fimmu.2025.1581878)
Supplement: Supplementary Table 9 — Details on the DElncRNAs located on chromosomes 8, 9, 11, and 14 in self-generated RNA-seq dataset (EAE mice brain-GSE253318). [file Table9.xlsx]

## Sheet: Sheet1
Table S9. The detailed information of DElncRNAs located at chromosome 8, 9, 11, and 14
DElncRNAs ID	Chromosome	Start	End
XR_001780370.1	11	116225261	116236127
XR_001780371.1	11	116225260	116236127
XR_381070.3	11	18996539	19015820
XR_001780171.1	11	23497699	23499663
XR_879177.1	8	109145219	109249862
TCONS_00049442	9	69003895	69016213
XR_001781180.1	14	19492375	19504965
TCONS_00049429	9	68957064	68963367
TCONS_00008431	11	81689473	81695950
XR_387888.3	8	89039978	89071021
TCONS_00049218	9	58860996	58863169
XR_001778503.1	8	8436606	8462857
NR_130966.1	11	117484368	117489014
XR_001779116.1	9	34860082	34870544
NR_130109.1	8	121058802	121083110
XR_880183.2	11	96862442	96880623
XR_001778726.1	8	127637174	127639487
TCONS_00045621	8	33419382	33425053
XR_001778505.1	8	8436606	8462857
XR_001778501.1	8	8436606	8462857
XR_874182.2	14	6641180	6663296
ENSMUST00000225363	14	20364567	20378876
XR_001781396.1	14	6666131	6671364
XR_870329.2	8	34966057	34968156
