# Supplementary material for: Identification of the microglia-associated signature in experimental autoimmune encephalomyelitis
Source: Front Immunol. 2025 Jun 5;16:1581878. doi: 10.3389/fimmu.2025.1581878 (PMC12176564; doi:10.3389/fimmu.2025.1581878)
Supplement: Supplementary Table 10 — GO terms enriched in the DEmRNAs involved in the ceRNA network of self-generated RNA-seq dataset (EAE mice brain-GSE253318). [file Table10.xlsx]

## Sheet: Sheet1
Table S10. List of enriched GO terms of DEmRNAs involving in ceRNA network
ID	ONTOLOGY	pvalue	p.adjust	geneID	Count
GO:0007159	BP	5.2e-11	1.36e-07	Ctsg/S100a9/S100a8/Arg1/Clec4g/Il12b/Cd177/Gm5150/Slfn1/Il1a/Lgals7/Tnf/Cd3e/Olr1/Fgl1/Cdkn2a/Tnfsf9/Il23a/Btn1a1	19
GO:0032496	BP	1.17e-09	1.54e-06	Wfdc21/Ctsg/Ltf/S100a9/Cd180/S100a8/Ppbp/Il12b/Spon2/Trim5/Cxcl10/Il1a/Ptgir/Ccl12/Tnf/Cd300lb/Slpi	17
GO:0002237	BP	2.6e-09	1.97e-06	Wfdc21/Ctsg/Ltf/S100a9/Cd180/S100a8/Ppbp/Il12b/Spon2/Trim5/Cxcl10/Il1a/Ptgir/Ccl12/Tnf/Cd300lb/Slpi	17
GO:0019730	BP	3.01e-09	1.97e-06	Wfdc21/Ctsg/Ltf/S100a9/Ppbp/Spon2/Cxcl10/Fga/Ccl12/Slpi/Gata6/Reg3b	12
GO:0002683	BP	1.87e-08	9.8e-06	Ctsg/Hmox1/Klrb1b/Arg1/Clec4g/Il12b/Slfn1/Ccl12/Lgals7/Sh2d1b1/Tnf/Oas3/Il13ra2/Mmp12/Fgl1/Cdkn2a/Btn1a1	17
GO:1990266	BP	2.4e-08	1.05e-05	S100a9/S100a8/Ppbp/Cd177/Ccl4/Cxcl10/Ccl3/Il1a/Ccl12/Il23a	10
GO:1903037	BP	3.57e-08	1.34e-05	Ctsg/Arg1/Clec4g/Il12b/Gm5150/Slfn1/Il1a/Lgals7/Tnf/Cd3e/Fgl1/Cdkn2a/Tnfsf9/Il23a/Btn1a1	15
GO:0070663	BP	6.09e-08	2e-05	Mzb1/Arg1/Clec4g/Il12b/Slfn1/Il1a/Ccl12/Lgals7/Cd3e/Cdkn2a/Tnfsf9/Il23a/Btn1a1	13
GO:0032103	BP	9.54e-08	2.55e-05	S100a9/Cd180/S100a8/Arg1/Il12b/Trim5/Cxcl10/Ccl3/Nlrp10/Sh2d1b1/Prss56/Ereg/Tnf/Nkg7/Mmp12/Il23a	16
GO:0042129	BP	9.71e-08	2.55e-05	Arg1/Clec4g/Il12b/Slfn1/Il1a/Lgals7/Cd3e/Cdkn2a/Tnfsf9/Il23a/Btn1a1	11
GO:0005125	MF	6.42e-11	2.13e-08	Ppbp/Gdf15/Il12b/Ccl4/Il31/Cxcl10/Ccl3/Il1a/Ccl12/Tnf/Wnt8a/Cer1/Tnfsf9/Il23a/Il17c	15
GO:0004866	MF	2.68e-06	0.000408672	Ngp/Wfdc21/Ltf/Ahsg/Csta1/Serpina1b/Serpinb7/Slpi/Serpina3f/Serpinb5	10
GO:0030414	MF	3.7e-06	0.000408672	Ngp/Wfdc21/Ltf/Ahsg/Csta1/Serpina1b/Serpinb7/Slpi/Serpina3f/Serpinb5	10
GO:0061135	MF	5.05e-06	0.00041821	Ngp/Wfdc21/Ltf/Ahsg/Csta1/Serpina1b/Serpinb7/Slpi/Serpina3f/Serpinb5	10
GO:0004857	MF	6.55e-06	0.000433387	Ngp/Wfdc21/Ltf/Cdkn2b/Ahsg/Csta1/Serpina1b/Serpinb7/Slpi/Serpina3f/Ppp1r1c/Cdkn2a/Serpinb5	13
GO:0008009	MF	8.88e-06	0.000489964	Ppbp/Ccl4/Cxcl10/Ccl3/Ccl12	5
GO:0005126	MF	1.25e-05	0.000592352	Ppbp/Il12b/Ccl4/Il31/Cxcl10/Ccl3/Ccl12/Tnf/Defb47/Tnfsf9/Il23a	11
GO:0042379	MF	1.53e-05	0.000612313	Ppbp/Ccl4/Cxcl10/Ccl3/Ccl12/Defb47	6
GO:0061134	MF	1.66e-05	0.000612313	Ngp/Wfdc21/Ltf/Ahsg/Csta1/Serpina1b/Serpinb7/Slpi/Serpina3f/Serpinb5	10
GO:0004867	MF	0.000285524	0.00945085	Wfdc21/Serpina1b/Serpinb7/Slpi/Serpina3f/Serpinb5	6
GO:0030141	CC	1.05e-05	0.00189667	Ctsg/Ltf/Ppbp/Tbc1d21/Cd177/Aqp1/Fga/Spesp1/Tnf/Astl/Mpo/Pnliprp2/Reg3b	13
