# Supplementary material for: Identification of the microglia-associated signature in experimental autoimmune encephalomyelitis
Source: Front Immunol. 2025 Jun 5;16:1581878. doi: 10.3389/fimmu.2025.1581878 (PMC12176564; doi:10.3389/fimmu.2025.1581878)
Supplement: Supplementary Table 11 — KEGG pathways enriched in the DEmRNAs involved in the ceRNA network of self-generated RNA-seq dataset (EAE mice brain-GSE253318). [file Table11.xlsx]

## Sheet: Sheet1
Table S11. List of enriched KEGG pathways of DEmRNAs involving in ceRNA network
ID	Description	pvalue	p.adjust	geneID	Count
mmu04060	Cytokine-cytokine receptor interaction - Mus musculus (house mouse)	9.08e-08	1.63e-05	57349/23886/16160/20303/76399/15945/20302/16175/20293/21926/16165/21950/83430/234836	14
mmu04657	IL-17 signaling pathway - Mus musculus (house mouse)	1.02e-05	0.000915222	20202/20201/15945/20293/14283/21926/234836	7
mmu04061	Viral protein interaction with cytokine and cytokine receptor - Mus musculus (house mouse)	0.000121503	0.00729021	57349/20303/15945/20302/20293/21926	6
mmu05323	Rheumatoid arthritis - Mus musculus (house mouse)	0.000710863	0.0319888	20302/16175/20293/21926/83430	5
mmu04978	Mineral absorption - Mus musculus (house mouse)	0.00096821	0.0348555	15368/333669/20537/142681	4
mmu05142	Chagas disease - Mus musculus (house mouse)	0.00152144	0.0365736	16160/20302/20293/21926/12501	5
mmu04620	Toll-like receptor signaling pathway - Mus musculus (house mouse)	0.00158818	0.0365736	16160/20303/15945/20302/21926	5
mmu05321	Inflammatory bowel disease - Mus musculus (house mouse)	0.00162549	0.0365736	16160/16175/21926/83430	4
