# Supplementary material for: Identification of the microglia-associated signature in experimental autoimmune encephalomyelitis
Source: Front Immunol. 2025 Jun 5;16:1581878. doi: 10.3389/fimmu.2025.1581878 (PMC12176564; doi:10.3389/fimmu.2025.1581878)
Supplement: Supplementary Table 12 — Model performance of the 6 ML algorithms on the self-generated RNA-seq dataset (EAE mice brain-GSE253318) and EAE mice spinal cord-GSE150562, EAE mice spinal cord-GSE60847, and EAE & cuprizone mice brain-GSE241781 datasets. [file Table12.xlsx]

## Sheet: Sheet1
Table S12. Model performance of 6 ML algorithms in in-house cohort and datasets of GSE150562, GSE60847, and GSE241781
	In-house cohort			GSE150562			GSE60847			GSE241781
	C_index	F1_score	AUC	C_index	F1_score	AUC	C_index	F1_score	AUC	C_index	F1_score	AUC
NB	1	1	1	0.59	0.32	0.63	0.5	0.69	0.58	0.5	0.86	0.5
MLP	1	1	1	0.9	0.28	0.89	0.5	0.69	0.5	0.92	0.86	0.92
PLS	0.94	0.94	0.94	0.89	0.28	0.89	0.83	0.69	0.83	0.67	0.86	0.67
glmnet	1	1	1	0.5	0.28	0.5	0.5	0.69	0.5	0.5	0.4	0.5
avNNet	1	1	1	0.85	0.28	0.83	0.79	0.69	0.79	0.94	0.86	0.94
PRIM	0.88	0.89	0.88	0.51	0.9	0.5	0.5	0.69	0.5	0.5	0.86	0.5
