# Supplementary material for: Identification of the microglia-associated signature in experimental autoimmune encephalomyelitis
Source: Front Immunol. 2025 Jun 5;16:1581878. doi: 10.3389/fimmu.2025.1581878 (PMC12176564; doi:10.3389/fimmu.2025.1581878)
Supplement: Supplementary Table 13 — Original 2-△△Ct values of qRT-PCR. [file Table13.xlsx]

## Sheet: Table S13
Table S13. Original 2-△△Ct values of qRT-PCR
		1	2	3	4	5	6	7	8	9	10	11	12
U6 miR-1224-5p	A	U6 1			U6 2			U6 3			U6 4
	B	U6 5			U6 6			U6 7			U6 8
	C	U6 9			U6 10			U6 11			U6 12
	D	U6 13			U6 14			U6 15			U6 16
	E	miR-1224-5p 1			miR-1224-5p 2			miR-1224-5p 3			miR-1224-5p 4
	F	miR-1224-5p 5			miR-1224-5p 6			miR-1224-5p 7			miR-1224-5p 8
	G	miR-1224-5p 9			miR-1224-5p 10			miR-1224-5p 11			miR-1224-5p 12
	H	miR-1224-5p 13			miR-1224-5p 14			miR-1224-5p 15			miR-1224-5p 16
		1	2	3	4	5	6	7	8	9	10	11	12
U6 miR-1224-5p	A	18.844	18.4831	18.4889	18.3798	18.7045	18.4844	18.8532	18.9748	18.9036	18.1348	18.1973	18.3771
	B	18.546	18.354	18.415	18.0495	18.3173	18.5399	18.4417	18.955	18.8014	18.2381	18.2063	18.1379
	C	18.213	18.4505	18.3276	18.1964	18.1391	18.23	18.1313	18.1597	18.3635	18.2149	18.0901	17.887
	D	17.9565	18.1739	18.0148	17.9859	18.2065	18.3744	18.2317	18.3213	18.4003	18.0685	18.0334	18.0969
	E	27.4844	27.4614	27.3966	27.2276	27.1172	26.9713	27.2186	27.0605	27.2259	27.3366	27.4618	27.106
	F	27.75	27.6852	27.6202	27.6281	27.3766	27.196	27.3403	27.3537	27.4407	27.4708	27.6322	27.919
	G	29.691	29.4648	29.4396	29.3088	29.0732	28.9607	28.9722	28.921	28.9383	29.0914	28.9641	29.2305
	H	29.9677	29.2981	29.5477	29.5531	29.2889	29.2404	29.0974	29.244	29.3488	29.3037	29.1091	29.5664
		1	2	3	4	5	6	7	8	9	10	11	12
β-actin Ngp	A	β-actin 16			β-actin 2			β-actin 3			β-actin 4
	B	β-actin 5			β-actin 6			β-actin 7			β-actin 8
	C	β-actin 9
	D
	E	Ngp 1			Ngp 2			Ngp 3			Ngp 4
	F	Ngp 5			Ngp 6			Ngp 7			Ngp 8
	G	Ngp 9			Ngp 10			Ngp 11			Ngp 12
	H	Ngp 13			Ngp 14			Ngp 15			Ngp 16
		1	2	3	4	5	6	7	8	9	10	11	12
β-actin Ngp	A	18.9738	18.7025	18.6957	18.4583	18.7987	18.5034	18.578	19.06	18.8761	18.2941	18.6369	18.9396
	B	18.7264	18.9286	18.5178	18.6417	18.5617	18.2495	18.4165	18.6684	18.7669	18.7474	18.2704	18.8329
	C	18.1186	18.5084	18.6179
	D
	E	27.5593	27.7302	27.899	27.8386	27.9044	27.863	28.1508	28.4492	28.0432	27.8127	27.4889	27.1039
	F	27.4864	27.4736	27.6193	27.7213	27.9364	28.1804	28.2969	27.8781	27.4041	27.5146	27.5522	27.5097
	G	27.0511	26.6671	26.9231	26.7683	26.5726	27.0486	27.1943	26.7804	26.9034	26.833	26.6294	26.6333
	H	27.2471	26.5898	26.9088	27.1407	27.456	26.8079	27.3869	27.2368	27.1367	27.2296	26.9437	26.9827
		1	2	3	4	5	6	7	8	9	10	11	12
β-actin	A	β-actin 10			β-actin 11			β-actin 12			β-actin 13
	B	β-actin 14			β-actin 15						β-actin 1
	C
	D
	E
	F
	G
	H
		1	2	3	4	5	6	7	8	9	10	11	12
β-actin	A	18.9842	18.5152	18.549	18.3733	18.4902	18.357	18.5074	18.8081	18.6073	18.2461	18.4165	18.5595
	B	18.4907	18.3646	18.32	17.8928	18.425	18.8566				18.4758	18.4692	18.2259
	C
	D
	E
	F
	G
	H
		1	2	3	4	5	6	7	8	9	10	11	12
Hist1h2bj Cd180	A	Hist1h2bj 1			Hist1h2bj 2			Hist1h2bj 3			Hist1h2bj 4
	B	Hist1h2bj 5			Hist1h2bj 6			Hist1h2bj 7			Hist1h2bj 8
	C	Hist1h2bj 9			Hist1h2bj 10			Hist1h2bj 11			Hist1h2bj 12
	D	Hist1h2bj 13			Hist1h2bj 14			Hist1h2bj 15			Hist1h2bj 16
	E	Cd180 1			Cd180 2			Cd180 3			Cd180 14
	F	Cd180 15			Cd180 1 6			Cd180 7			Cd180 8
	G	Cd180 9			Cd180 10			Cd180 11			Cd180 12
	H	Cd180 13			Cd180 4			Cd180 5			Cd180 6
		1	2	3	4	5	6	7	8	9	10	11	12
Hist1h2bj Cd180	A	30.8249	30.3661	30.5202	29.9668	30.4295	30.3113	30.738	30.8794	30.7796	30.2924	30.1051	30.5896
	B	30.6505	30.3635	30.4401	30.3555	30.3288	30.5209	30.4213	30.5784	30.97	30.3755	30.3339	29.8152
	C	27.7371	28.0599	28.0841	27.7361	28.1376	27.8237	27.7099	28.2164	28.2113	27.9171	27.7671	27.6113
	D	27.7079	27.8765	27.9524	27.8996	27.7018	27.9494	27.7346	27.8762	27.9672	27.7266	27.8023	27.6456
	E	28.2742	28.191	28.3466	28.195	27.9305	28.1545	28.3094	28.1737	28.2036	28.0804	28.1293	27.8133
	F	28.0654	28.1989	28.078	28.2324	27.9646	28.1543	28.0236	27.9138	28.1041	27.9692	27.9633	28.2238
	G	28.5989	28.2775	28.281	28.1932	28.3403	28.3156	28.2743	28.2652	28.2598	28.3467	28.2673	28.0883
	H	28.9689	28.6589	28.8348	28.5777	28.6499	28.512	28.5807	28.4361	28.4818	28.3325	28.4641	28.4117
		1	2	3	4	5	6	7	8	9	10	11	12
Pbld1 F10	A	Pbld1 1			Pbld1 2			Pbld1 3			Pbld1 4
	B	Pbld1 5			Pbld1 6			Pbld1 7			Pbld1 8
	C	Pbld1 9			Pbld1 10			Pbld1 11			Pbld1 12
	D	Pbld1 13			Pbld1 14			Pbld1 15			Pbld1 16
	E	F10 1			F10 2			F10 3			F10 4
	F	F10 5			F10 6			F10 7			F10 8
	G	F10 9			F10 10			F10 11			F10 12
	H	F10 13			F10 14			F10 15			F10 16
		1	2	3	4	5	6	7	8	9	10	11	12
Pbld1 F10	A	29.9601	29.7044	29.7418	29.4663	29.7031	29.5593	29.9191	29.9628	29.8619	29.2965	29.2667	29.5692
	B	29.6736	29.4699	29.7458	29.3813	29.163	29.4467	29.2773	29.9385	29.8938	29.299	29.3442	29.0478
	C	27.5872	27.8856	27.6034	27.6348	27.4641	27.2933	27.4046	27.7445	27.6877	27.5704	27.5224	27.4459
	D	27.5262	27.7454	27.4857	27.4262	27.3629	27.5263	27.4542	27.5303	27.6247	27.4776	27.4663	27.5195
	E	27.1786	27.1965	27.3364	27.2112	26.9681	27.024	27.0152	27.0394	27.0972	27.0964	27.1183	26.9635
	F	27.2315	27.3602	27.3693	27.3234	27.1185	27.0868	27.2405	27.1617	27.0753	27.1873	27.2273	27.5634
	G	28.5493	28.3503	28.645	28.1474	28.2752	28.074	28.0302	27.9076	28.2445	28.3233	28.2289	28.4415
	H	28.9962	28.6231	28.7902	28.7236	28.534	28.3875	28.5413	28.4226	28.6268	28.8752	28.6352	28.7385
		1	2	3	4	5	6	7	8	9	10	11	12
mmu-circ-0001569	A
	B
	C
	D
	E	mmu-circ-0001569 1			mmu-circ-0001569 2			mmu-circ-0001569 3			mmu-circ-0001569 4
	F	mmu-circ-0001569 5			mmu-circ-0001569 6			mmu-circ-0001569 7			mmu-circ-0001569 8
	G
	H
		1	2	3	4	5	6	7	8	9	10	11	12
mmu-circ-0001569	A
	B
	C
	D
	E	33.0176	33.2211	33.4475	32.8277	33.649	33.0868	33.8815	34.7454	33.0484	33.1223	33.8782	32.6612
	F	33.105	32.7046	32.9291	32.9281	33.1309	33.6382	33.5378	33.2698	33.3173	33.2865	32.5011	33.4317
	G
	H
		1	2	3	4	5	6	7	8	9	10	11	12
Mbnl3 mmu-circ-0001569	A	Mbnl3 1			Mbnl3 2			Mbnl3 3			Mbnl3 4
	B	Mbnl3 5			Mbnl3 6			Mbnl3 7			Mbnl3 8
	C	Mbnl3 9			Mbnl3 10			Mbnl3 11			Mbnl3 12
	D	Mbnl3 13			Mbnl3 14			Mbnl3 15			Mbnl3 16
	E	mmu-circ-0001569 9			mmu-circ-0001569 10			mmu-circ-0001569 11			mmu-circ-0001569 12
	F	mmu-circ-0001569 13			mmu-circ-0001569 14			mmu-circ-0001569 15			mmu-circ-0001569 16
	G
	H
		1	2	3	4	5	6	7	8	9	10	11	12
Mbnl3 mmu-circ-0001569	A	29.0045	28.5573	28.6319	28.6882	28.724	28.8533	28.9504	29.0868	28.696	28.2928	28.8064	28.6053
	B	28.7925	28.6264	28.4974	28.5042	28.2902	28.4948	28.4474	28.7872	28.7001	27.9884	28.3853	28.1837
	C	26.3052	26.739	26.2325	26.2904	26.3493	26.2151	26.3104	26.658	26.5218	26.4208	26.2848	26.0156
	D	26.2206	26.4623	26.2695	26.1803	26.2003	26.4307	26.4531	26.5174	26.6584	26.3761	26.1802	26.2396
	E	30.7912	31.0897	31.1534	31.0844	31.2381	31.071	31.0232	31.118	31.2426	31.7671	31.4823	30.7654
	F	31.3205	31.1905	30.8619	31.1502	31.5616	31.8639	31.3111	30.7596	30.9309	31.2935	30.9598	31.7572
	G
	H

## Sheet: Table S14
Table S14. Densitometric analysis of Western blot bands for NGP, HIST1H2BJ, MBNL3, CD180, and F10, normalized to GAPDH expression levels (mean ± SEM, n=3; *p<0.05, **p < 0.01, ***p < 0.001, two-way ANOVA)
		NGP	GAPDH			HIST1H2BJ	GAPDH			PBLD1	GAPDH			MBNL3	GAPDH			CD180	GAPDH			F10	GAPDH
control	1	8917.42	19838.5		1	18055	17634.2		1	14721.1	20344		1	13515.1	24129.4		1	14443.2	19689.4		1	12252.6	22058
	2	12159.8	21481.3		2	15114.4	20924.4		2	11446.4	18426.1		2	14322.3	16079.9		2	14712.3	17267		2	12076.4	21987.7
	3	10678.5	21012.1		3	10900.3	14086.5		3	8044.93	16431.5		3	13138.8	17969.7		3	20433.8	25585.2		3	10662.4	20125.8
EAE	4	19732.8	20229.9		4	19517.6	14297.9		4	19769.4	18060.7		4	19242.8	16514.8		4	23423	21608.7		4	20119.2	21769.2
	5	19489.7	17393.5		5	23599.8	14347.6		5	19152.2	16414		5	16076.3	16747.6		5	16196	19411.6		5	20034.2	23054.2
	6	14769.3	14362.4		6	20555.2	14179.4		6	19059.4	14429.8		6	15454.6	14861.3		6	15297	17352.5		6	20188.9	22539.4
