# Supplementary material for: Identification of the microglia-associated signature in experimental autoimmune encephalomyelitis
Source: Front Immunol. 2025 Jun 5;16:1581878. doi: 10.3389/fimmu.2025.1581878 (PMC12176564; doi:10.3389/fimmu.2025.1581878)
Supplement: Supplementary Table 14 — Densitometric analysis of Western blot bands for NGP, HIST1H2BJ, MBNL3, CD180, and F10, normalized to GAPDH expression levels (mean ± SEM, n=3; *p <0.05, **p < 0.01, ***p < 0.001, two-way ANOVA). [file Table14.xlsx]

## Sheet: Sheet1
Abbreviations
ADAR	Adenosine Deaminase Acting on RNA
Akt	Protein kinase B
AMPK	AMP-Activated Protein Kinase
APOBEC	Apolipoprotein B mRNA Editing Enzyme Catalytic Subunit
APOE	Apolipoprotein E
ARRIVE	Animal Research: Reporting of In Vivo Experiments
AUC	Area under the curve
AvNNet	Model-averaged neural network
BHLHE40	Basic Helix-Loop-Helix Family Member E40
BP	Biological process
C1Q	Complement C1q
CaMKKβ	Calcium/Calmodulin-Dependent Protein Kinase Kinase Beta
CC	Cellular component
CD180	Lymphocyte Antigen 180
CDKN2B	Cyclin-Dependent Kinase Inhibitor 2B
ceRNA	Competing endogenous RNA
CFA	Complete Freund’s adjuvant
circRNA	Circular RNA
CNS	Central nervous system
CRX	Cone-Rod Homeobox
CV	Cross-validation
CX3CL1	CX3C motif chemokine ligand 1
CX3CR1	CX3C chemokine receptor 1
CXCR4	C-X-C Chemokine Receptor Type 4
DALEX	Descriptive mAchine Learning EXplanations
DEcircRNAs	Differentially expressed circRNAs
DEGs	Differentially expressed genes
DElncRNAs	Differentially expressed lncRNAs
DEmRNAs	Differentially expressed mRNAs
EAE	Experimental autoimmune encephalomyelitis
EphB3	Ephrin Type-B Receptor 3
EREG	Epiregulin
ETS1	ETS Proto-Oncogene 1
F10	Coagulation Factor X
FACS	Fluorescence-activated cell sorting
FDR	False Discovery Rate
FGA	Fibrinogen Alpha Chain
FPKM	Fragments per kilobase of transcript per million mapped reads
FUS	Fused in Sarcoma
GEO	Gene Expression Omnibus
GO	Gene Ontology
HIST1H2BJ	Histone Cluster 1 H2B Family Member J
HOXA3	Homeobox A3
IL-18	Interleukin-18
IL-1β	Interleukin-1β
IL23a	Interleukin 23 Subunit Alpha
IRF4	Interferon Regulatory Factor 4
JAK	Janus Kinase
JUN	Jun Proto-Oncogene
KAT2A	Histone Acetyltransferase KAT2A
KCNQ1OT1	Potassium Voltage-Gated Channel Subfamily Q Member 1 Opposite Strand/Antisense Transcript 1
KEGG	Kyoto Encyclopedia of Genes and Genomes
LASSO	Least absolute shrinkage and selection operator
LGR6	Leucine-rich repeat-containing G protein-coupled receptor 6
lncRNA	Long Non-Coding RNA
MAFK	MAF BZIP Transcription Factor K
MBNL3	Muscleblind-Like Protein 3
MF	Molecular function
miRNA	MicroRNA
ML	Machine learning
MLP	Multilayer perceptron
MOG35-55	Myelin Oligodendrocyte Glycoprotein amino acids 35–55
mRNA	Messenger RNA
MS	Multiple sclerosis
MSigDB	Molecular Signatures Database
MYB	MYB Proto-Oncogene
NB	Naive Bayes
ncRNA	Non-coding RNA
NEAT1	Nuclear Paraspeckle Assembly Transcript 1
NGP	Neutrophilic granule protein
NLRP3	NOD-, LRR- and pyrin domain-containing protein 3
P2X7R	P2X purinoceptor 7 receptor
P2Y12R	P2Y purinoceptor 12 receptor
PBLD1	Phenazine Biosynthesis-Like Domain-Containing Protein 1
PBS	Phosphate-buffered saline
PDB	Protein Data Bank
PI3K	Phosphatidylinositol 3-kinase
PLS	Partial least squares
PPI	Protein–protein interaction
PRIM	Patient rule induction method
PTx	Pertussis toxin
qRT‒PCR	Quantitative real-time PCR
RBP	RNA binding protein
RF	Random forest
RNA-seq	RNA sequencing
ROC	Receiver operating characteristic
ROS	Reactive oxygen species
rRNA	Ribosomal RNA
SDF	Structure Data Format
SHAP	Shapley Additive exPlanations
STAT	Signal Transducer and Activator of Transcription
STRING	Search Tool for the Retrieval of Interacting Genes/Proteins
TFs	Transcription factors
TLR	Toll-like receptor
TMEM119	Transmembrane protein 119
TNF-α	Tumor necrosis factor-α
TREM2	Triggering receptor expressed on myeloid cells 2
